# Supplementary material for: Quantitative dissection of transcription in development yields evidence for transcription-factor-driven chromatin accessibility
Source: eLife. 2020 Oct 19;9:e56429. doi: 10.7554/eLife.56429 (PMC7738189; doi:10.7554/eLife.56429)
Supplement: Source code 1. [file elife-56429-code1.zip]

Archive with 542 entries (512 files):
- src/
- src/addDVStuffToSchnitzCells.m
- src/AddNuclearPosition.m
- src/AddNuclearPositionTile.m
- src/addNucleusToParticle.m
- src/AddParticlePosition.m
- src/AddParticlePositionTile.m
- src/addRelativeTimeToSchnitzcells.m
- src/AnalyzeLiveData.m
- src/AverageDatasets_syntheticsDV.m
- src/AWSscrpts/
- src/AWSscrpts/ExportToAWS.m
- src/AWSscrpts/ImportFromAWS.m
- src/axisRegistry/
- src/axisRegistry/DV/
- src/axisRegistry/DV/miscDVfunctionsPaul/
- src/axisRegistry/DV/miscDVfunctionsPaul/Simon/
- src/axisRegistry/DV/miscDVfunctionsPaul/Simon/TrackDlNuclei.m
- src/breakUpSchnitzesAtMitoses.m
- src/CalculateFractionOnRatio.m
- src/CheckMultipleDaughters.m
- src/checkParticleTracking/
- src/checkParticleTracking/actionResponses/
- src/checkParticleTracking/actionResponses/fitASingleTraceManual.m
- src/checkParticleTracking/actionResponses/fitInitialSlope.m
- src/checkParticleTracking/plotStuff/
- src/checkParticleTracking/plotStuff/plotTraceInputOutput.m
- src/classifiers/
- src/classifiers/1Dg_v2.model
- src/classifiers/Autoregulation/
- src/classifiers/Autoregulation/512_512_Zoom_2.model
- src/classifiers/Autoregulation/old/
- src/classifiers/Autoregulation/old/512_512_Zoom_2.model
- src/classifiers/classifier_2017-05-14-A150umP_eve_5uW.model
- src/classifiers/classifier_ROI_finalfly.model
- src/classifiers/dorsal-ventral-synthetic.model
- src/classifiers/EEarley_ROIspots_classifier2.model
- src/classifiers/el_P2P_mCherry_Leica.model
- src/classifiers/emmas_MS2v7_classifier.model
- src/classifiers/eve2_mse_v1.model
- src/classifiers/fishMCP4MS23.model
- src/classifiers/FishNuclei.model
- src/classifiers/FullEmbryo2Class.model
- src/classifiers/FullEmbryo2ClassNEW.model
- src/classifiers/FullEmbryo2ClassNEW2048.model
- src/classifiers/FullEmbryoDorsalClassifier.model
- src/classifiers/Hernan_Simple_Substack_1-252-10.model
- src/classifiers/Jonathan_2018-04-30_4xTALEMS2.model
- src/classifiers/Jonathan_2colorelongation_MCPmCherry_20uW.model
- src/classifiers/Jonathan_2colorelongation_Nuclear.model
- src/classifiers/Jonathan_2colorelongation_PCPGFP_35uW.model
- src/classifiers/Jonathan_2spotfast_MCPGFP.model
- src/classifiers/Jonathan_MS2v7Fast.model
- src/classifiers/Labeled Data/
- src/classifiers/Labeled Data/nl_eve20sec_stack/
- src/classifiers/Labeled Data/nl_eve20sec_stack/all_sets.txt
- src/classifiers/Labeled Data/Optogenetics-classifier-Bcdhets-ROI-V2.data
- src/classifiers/Lizs_germline_P2P_classifier_(all_filt).model
- src/classifiers/max_2017-12-12-r3-MS2V5-MCP-GFP.model
- src/classifiers/max_runt_classifier.model
- src/classifiers/meghan_pNos-ParB.model
- src/classifiers/meghan_pNos-ParB_2.model
- src/classifiers/mt_2spotHbSna_dlVenus_01.model
- src/classifiers/mt_snaBAC_dlVenus_01.model
- src/classifiers/mt_snaBAC_dlVenus_02.model
- src/classifiers/mt_snaBAC_dlVenus_Leica.model
- src/classifiers/Myrons_0A3_classifier_all_filt_3_2.model
- src/classifiers/myrons_classifier.model
- src/classifiers/Myron_2spot2color_His.model
- src/classifiers/Myron_2spot2color_new_NLS_Spots.model
- src/classifiers/Myron_2spot2color_new_Spots.model
- src/classifiers/Myron_2spot2color_NoHis.model
- src/classifiers/Myron_2spot2color_Zoom_His.model
- src/classifiers/Myron_2spot2color_Zoom_NoHis.model
- src/classifiers/nl_eve2_35uW_stacked.model
- src/classifiers/nl_eve2_v3.model
- src/classifiers/nl_eve2_v5.model
- src/classifiers/nl_eve2_v6.model
- src/classifiers/nl_eve2_v6_bkg_robust.model
- src/classifiers/nl_eve2_v7.model
- src/classifiers/nl_P2P_mCherry_Leica.model
- src/classifiers/nl_snaBAC_dlVenus_Leica_logistic.model
- src/classifiers/nl_snaBAC_dlVenus_v1.model
- src/classifiers/nuclear/
- src/classifiers/nuclear/70nmgood.model
- src/classifiers/nuclear/his2D_71nm_px.model
- src/classifiers/nuclear/his2D_71nm_px_blur8only.model
- src/classifiers/nuclear/his2D_71nm_px_fast.model
- src/classifiers/Optogenetics-classifier-Bcdhets-ROI-SA.model
- src/classifiers/Optogenetics-classifier-Bcdhets-ROI-V2.model
- src/classifiers/PCPmCherry_Takashi_classifier.model
- src/classifiers/physiology-ministack.model
- src/classifiers/pnostd_ar.model
- src/classifiers/SA_UPGv9_HsfA2.model
- src/classifiers/simons_mcpmcherry_classifier.model
- src/classifiers/sna_reference_classifier.model
- src/classifiers/test_classifier.model
- src/classifiers/two-spot_classifier.model
- src/classifiers/two-spot_classifier_less_specific.model
- src/classifiers/two-spot_classifier_refined.model
- src/classifiers/two-spot_new_1-4.model
- src/classifiers/twocolorseconddatasetch01.model
- src/classifiers/twocolorseconddatasetch02.model
- src/classifiers/two_spot_Mean_Lap_Max_v3.model
- src/classifiers/YJK-3A3-MCP-mCherry-2x-20uW.model
- src/classifiers/YJK-hbP2-r2-MCP-GFP-35uW-classifier.model
- src/classifiers/YJK-hbP2-r3-MCP-GFP-35uW-classifier.model
- src/classifiers/YJK_His-RFP.model
- src/classifiers/_Archive/
- src/classifiers/_Archive/nl_eve2_v4.model
- src/CombineMultipleEmbryos.m
- src/compareExperimentSettings.m
- src/ConnectToThreshold.m
- src/ConnectToThresholdHistone.m
- src/convertEllipsesToProbMap.m
- src/CreateMovies.m
- src/deprecated/
- src/deprecated/LineageCode/
- src/deprecated/LineageCode/TrackNucleiDV.m
- src/DetermineAllLocalFolders.m
- src/DetermineFileMode.m
- src/DetermineFilterRadius.m
- src/DetermineLocalFolders.m
- src/DilateNucleiLive.m
- src/dorsalSignalAnalysis.m
- src/ellipse.m
- src/ellipseMatrix.m
- src/export/
- src/export/ZeissConfocalLSM/
- src/export/ZeissConfocalLSM/createZeissFrameInfo.m
- src/ExtractAPprofileInfoNC14.m
- src/ExtractImageInformation.m
- src/ExtractInformationField.m
- src/ExtractNuclearFluorescence.m
- src/filterImage.m
- src/filterSchnitz.m
- src/FindClickedParticle.m
- src/findColumnIndex.m
- src/fit3DGaussianBeta.m
- src/fit3DGaussiansToAllSpots.m
- src/fitASingleTrace.m
- src/fitASingleTraceManual.m
- src/fitGaussian3D.m
- src/fitGaussians.m
- src/FitMeanAPAsymmetric.m
- src/FitMeanAPLinearSlope.m
- src/FitMeanAPMCMC.m
- src/FitMeanAPMCMC_ApproveResults.m
- src/FitMeanAPMCMC_ConstantElongationSim.m
- src/FitMeanAPMCMC_GetFluorFromPolPos.m
- src/FitMeanAPMCMC_SumOfSquares.m
- src/FitMeanAPSymmetric.m
- src/fitSingleGaussian.m
- src/fitSnip3D.m
- src/fitSnip3DArchive.m
- src/gauss3D.m
- src/gaussianForSpot.m
- src/generateElongationSnippets.m
- src/GenerateFakeNuclei.m
- src/getConfigValue.m
- src/GetCytoMCP.m
- src/getDropboxFolderFromMovieDatabase.m
- src/getDropboxFolderFromMovieDatabaseContents.m
- src/getEmbryoMaskLive.m
- src/GetEmbryoMaskWithThreshold.m
- src/getExperimentDataFromMovieDatabase.m
- src/getGauss3DFitInfo.m
- src/getMicroscope.m
- src/GetNuclearMask.m
- src/getPrefixAndFolder.m
- src/getRootFolderFromMovieDatabase.m
- src/getRootFolderFromMovieDatabaseContents.m
- src/getValueFromMovieDatabase.m
- src/HGActionsV2.aia
- src/imstitch.m
- src/JoinParticleTraces.m
- src/JoinSchnitz.m
- src/kNearestNeighbors.m
- src/label2rgbBackdropLive.m
- src/LoadMS2Sets.m
- src/lsqlinAutoFitFluorescenceCurve.m
- src/lsqnonlinAutoFitFluorescenceCurve.m
- src/lsqnonlinFitFluorescenceCurve.m
- src/lsqnonlinFitFluorescenceCurveLinearSlope.m
- src/lsqnonlinFitFluorescenceCurveLinearSlopeNC14.m
- src/lsqnonlinFitFluorescenceCurveNC14.m
- src/lsqnonlinFitFluorescenceCurveV2.m
- src/lsqnonlinFitIndividualFluorescenceCurve.m
- src/lsqnonlinFitIndividualFluorescenceCurveConstrained.m
- src/makeArff.m
- src/makeArffv2.m
- src/mapPatserResults.m
- src/matlab.mat
- src/mcmcstat-master/
- src/mcmcstat-master/.gitattributes
- src/mcmcstat-master/.gitignore
- src/mcmcstat-master/acf.m
- src/mcmcstat-master/addbin.m
- src/mcmcstat-master/arimagen.m
- src/mcmcstat-master/assifun.m
- src/mcmcstat-master/betabinpf.m
- src/mcmcstat-master/betabinr.m
- src/mcmcstat-master/betadf.m
- src/mcmcstat-master/betapf.m
- src/mcmcstat-master/betaqf.m
- src/mcmcstat-master/betar.m
- src/mcmcstat-master/bindf.m
- src/mcmcstat-master/binom.m
- src/mcmcstat-master/binpf.m
- src/mcmcstat-master/binr.m
- src/mcmcstat-master/bisect.m
- src/mcmcstat-master/bmstd.m
- src/mcmcstat-master/bootstrap.m
- src/mcmcstat-master/boxplot.m
- src/mcmcstat-master/cauchydf.m
- src/mcmcstat-master/cauchypf.m
- src/mcmcstat-master/cauchyqf.m
- src/mcmcstat-master/cauchyr.m
- src/mcmcstat-master/chainstats.m
- src/mcmcstat-master/chi1pf.m
- src/mcmcstat-master/chi1r.m
- src/mcmcstat-master/chidf.m
- src/mcmcstat-master/chipf.m
- src/mcmcstat-master/chiqf.m
- src/mcmcstat-master/chir.m
- src/mcmcstat-master/confband.m
- src/mcmcstat-master/Contents.m
- src/mcmcstat-master/cov2cor.m
- src/mcmcstat-master/covcond.m
- src/mcmcstat-master/covupd.m
- src/mcmcstat-master/cramerdf.m
- src/mcmcstat-master/cusum.m
- src/mcmcstat-master/datamerge.m
- src/mcmcstat-master/demean.m
- src/mcmcstat-master/density.m
- src/mcmcstat-master/density2d.m
- src/mcmcstat-master/dexpdf.m
- src/mcmcstat-master/dexppf.m
- src/mcmcstat-master/dexpr.m
- src/mcmcstat-master/docs/
- src/mcmcstat-master/docs/ex/
- src/mcmcstat-master/docs/examples.html
- src/mcmcstat-master/docs/examples.org
- src/mcmcstat-master/docs/ex/algaeex.html
- src/mcmcstat-master/docs/ex/algaeex.png
- src/mcmcstat-master/docs/ex/algaeex_01.png
- src/mcmcstat-master/docs/ex/algaeex_02.png
- src/mcmcstat-master/docs/ex/algaeex_03.png
- src/mcmcstat-master/docs/ex/algaeex_04.png
- src/mcmcstat-master/docs/ex/algaefun.html
- src/mcmcstat-master/docs/ex/algaess.html
- src/mcmcstat-master/docs/ex/algaesys.html
- src/mcmcstat-master/docs/ex/algaeweb.png
- src/mcmcstat-master/docs/ex/bananaex.html
- src/mcmcstat-master/docs/ex/bananaex.png
- src/mcmcstat-master/docs/ex/bananaex_01.png
- src/mcmcstat-master/docs/ex/bananaex_02.png
- src/mcmcstat-master/docs/ex/beetleex.html
- src/mcmcstat-master/docs/ex/beetleex.png
- src/mcmcstat-master/docs/ex/beetleex_01.png
- src/mcmcstat-master/docs/ex/beetleex_02.png
- src/mcmcstat-master/docs/ex/beetleex_03.png
- src/mcmcstat-master/docs/ex/beetless.html
- src/mcmcstat-master/docs/ex/boxoex.html
- src/mcmcstat-master/docs/ex/boxoex.png
- src/mcmcstat-master/docs/ex/boxoex_01.png
- src/mcmcstat-master/docs/ex/boxoex_02.png
- src/mcmcstat-master/docs/ex/boxoex_03.png
- src/mcmcstat-master/docs/ex/boxoex_04.png
- src/mcmcstat-master/docs/ex/boxoex_05.png
- src/mcmcstat-master/docs/ex/boxoM.html
- src/mcmcstat-master/docs/ex/boxoODE.html
- src/mcmcstat-master/docs/ex/cauchyex.html
- src/mcmcstat-master/docs/ex/cauchyex.png
- src/mcmcstat-master/docs/ex/cauchyex_01.png
- src/mcmcstat-master/docs/ex/cauchyex_02.png
- src/mcmcstat-master/docs/ex/himmelex.html
- src/mcmcstat-master/docs/ex/himmelex.png
- src/mcmcstat-master/docs/ex/himmelex_01.png
- src/mcmcstat-master/docs/ex/himmelex_02.png
- src/mcmcstat-master/docs/ex/himmelode.html
- src/mcmcstat-master/docs/ex/himmelss.html
- src/mcmcstat-master/docs/ex/monodex.html
- src/mcmcstat-master/docs/ex/monodex.png
- src/mcmcstat-master/docs/ex/monodex_01.png
- src/mcmcstat-master/docs/ex/monodex_02.png
- src/mcmcstat-master/docs/ex/monodex_03.png
- src/mcmcstat-master/docs/ex/monodex_04.png
- src/mcmcstat-master/docs/ex/monodex_05.png
- src/mcmcstat-master/docs/ex/monodex_06.png
- src/mcmcstat-master/docs/ex/monodex_eq04958806355743788402.png
- src/mcmcstat-master/docs/ex/normalex.html
- src/mcmcstat-master/docs/ex/normalex.png
- src/mcmcstat-master/docs/ex/normalex50.html
- src/mcmcstat-master/docs/ex/normalex50.png
- src/mcmcstat-master/docs/ex/normalex50_01.png
- src/mcmcstat-master/docs/ex/normalex50_02.png
- src/mcmcstat-master/docs/ex/normalex50_03.png
- src/mcmcstat-master/docs/ex/normalex_01.png
- src/mcmcstat-master/docs/ex/normalex_02.png
[truncated: 242 more entries]
