# Supplementary material for: Quantitative dissection of transcription in development yields evidence for transcription-factor-driven chromatin accessibility
Source: eLife. 2020 Oct 19;9:e56429. doi: 10.7554/eLife.56429 (PMC7738189; doi:10.7554/eLife.56429)
Supplement: Source code 1. [file elife-56429-code1.zip › src/addRelativeTimeToSchnitzcells.m]

function schnitzcells = addRelativeTimeToSchnitzcells(schnitzcells, FrameInfo, ncFrames)


    ncFrames(ncFrames==0) = 1;
    time = [FrameInfo.Time]/60; %frame times in minutes 
    ncTimes = time(ncFrames);
    
    for s = 1:length(schnitzcells)
        schnitzcells(s).timeSinceAnaphase = time(schnitzcells(s).frames) - ncTimes(schnitzcells(s).cycle);
    end
    
end
