# Supplementary material for: Quantitative dissection of transcription in development yields evidence for transcription-factor-driven chromatin accessibility
Source: eLife. 2020 Oct 19;9:e56429. doi: 10.7554/eLife.56429 (PMC7738189; doi:10.7554/eLife.56429)
Supplement: Source code 1. [file elife-56429-code1.zip › src/AnalyzeLiveData.m]

function AnalyzeLiveData

%This function does all the required data exporting and runs the FISH
%analysis code


%TO-DO:
%1) Code to do automated threshold detection. This might only have to
%be done once per construct and setup. 
%2) Integrate FindAPAxis.m and FindAPAxisFullEmbryo.m.
%3) Put the segmentation and tracking into an independent function and not
%in this script.


%2013-08-08: Modified to support Laurent's segmentation and tracking code


%% Copy the images and do the initial FISH analysis


%Process the raw images from the microscopes so that they can be analyzed
%by the LivemRNA code.
Prefix=ExportDataForLivemRNA;

%First do an analysis without a threshold to generate the DoG images.
segmentSpots(Prefix,[])


%% Look at the dog-filtered images and decide on a threshold to use

%We will keep the threshold low and then increase it after the fact.

%Now, segment the particles using the threshold
segmentSpots(Prefix, 8)


%% Find and check the AP axis

%This finds the AP axis. Look into ManualAPStitch.m if there are problems
%here.
FindAPAxis(Prefix);

%If the embryo could fit in one of the images then run this
FindAPAxisFullEmbryo(Prefix);

%If this is failing then use this program to manually do the alignment.
%Tihs is meant for embryos consisting of two images for now
ManualFindAPAxis(Prefix)

%Check the detection by going to the Dropbox folder.
%If we need to find it manually run this
CorrectAPAxis(Prefix)


%% Track the nuclei and check their segmentation
TrackNuclei(Prefix)

%Check the segmentation
CheckNucleiSegmentation(Prefix)
%If segmentation was modified then we need to rerun the tracking
TrackNuclei(Prefix)


%%%%%%%%%%%%%%%%%%%%%%%%%%%%%%%%%%%%%%%%%%%%%%%%%%%%%%%%%%%%%%%%%%%%%%%%%%%%%%%%%%

%% Add particle positions and look at nc at a finer scale

AddParticlePosition(Prefix)

%Check the division times as a function of AP
CheckDivisionTimes(Prefix)


%% Track the particles and check the tracking. We also have the option to
%% check the nuclei tracking in this round.

%Track the particles, the two numbers are Threshold1 and Threshold2
%TrackmRNADynamics(Prefix,5,5,5,5) - For 2spots2colors

TrackmRNADynamics(Prefix,8,8)

CheckParticleTracking(Prefix)

CompileParticles(Prefix,'ApproveAll')


%% If there's only a nuclear signal then use

CompileNuclearProtein(Prefix)
