# Supplementary material for: Quantitative dissection of transcription in development yields evidence for transcription-factor-driven chromatin accessibility
Source: eLife. 2020 Oct 19;9:e56429. doi: 10.7554/eLife.56429 (PMC7738189; doi:10.7554/eLife.56429)
Supplement: Source code 1. [file elife-56429-code1.zip › src/AWSscrpts/ImportFromAWS.m]

function ImportFromAWS(Prefix)

%Get folders
    [~,UserProcPath,UserDynResPath,~,UserPreProcPath] = ...
        DetermineLocalFolders(Prefix);
    UserPreProcPath_Prefix = [UserPreProcPath,filesep,Prefix];
    UserProcPath_Prefix = [UserProcPath,filesep,Prefix,'_'];
    UserDynResPath_Prefix =[UserDynResPath,filesep,Prefix];
    [~, username] = system('echo %USERNAME%');
    username = strrep(username, sprintf('\n'),''); %removes new line
    HGlabDataFolder = ['E:\HGlab\Dropbox\',username,'\LivemRNA\Data'];
    HGlabPreProcPath_Prefix = [HGlabDataFolder,filesep,'PreProcessedData\',Prefix];
    HGlabProcPath_Prefix = [HGlabDataFolder,filesep,'ProcessedData\',Prefix,'_'];
    HGlabDynResPath_Prefix = [HGlabDataFolder,filesep,'DynamicsResults\',Prefix];
    
%Move files from HGlab Dropbox to users Data folder
    movefile(HGlabPreProcPath_Prefix, UserPreProcPath)
    movefile(HGlabProcPath_Prefix, UserProcPath)
    movefile(HGlabDynResPath_Prefix, UserDynResPath)

end
