# Supplementary material for: Quantitative dissection of transcription in development yields evidence for transcription-factor-driven chromatin accessibility
Source: eLife. 2020 Oct 19;9:e56429. doi: 10.7554/eLife.56429 (PMC7738189; doi:10.7554/eLife.56429)
Supplement: Source code 1. [file elife-56429-code1.zip › src/axisRegistry/DV/miscDVfunctionsPaul/Simon/TrackDlNuclei.m]

function TrackDlNuclei (varargin)
%This function creates a new His channel using the Venus channel instead of
%the mCherry channel.
%Pending: Make the function automatically save the former His channel in a
%folder called 'OriginalHis' within the PreProcessedData/Prefix folder
% Use option 'InvertChannel' to use the inverted dorsal channel.

%Information about about folders
[SourcePath,FISHPath,DefaultDropboxFolder,MS2CodePath,PreProcPath]=...
    DetermineLocalFolders;

%Look at the input parameters and use defaults if missing
%Prefix=[];
ForceAP=0;      %Force AP detection even if it's already there
SkipTraces=0;   %Do not output the individual traces.
SkipFluctuations=0;  %Do not generate the plots of correlations of fluctuations and offset
SkipFits=0;         %Do not generate the fit output (but still does the fit)
SkipMovie=0;        %Do not generate the movie
ApproveAll=0;       %Only use manually approved particles
MinParticles=4;     %Require 4 particles per AP bin or else discard

% if isempty(varargin)
%     FolderTemp=uigetdir(DefaultDropboxFolder,'Select folder with data to analyze');
%     Dashes=strfind(FolderTemp,filesep);
%     Prefix=FolderTemp((Dashes(end)+1):end);
Prefix=varargin{1};
Zstacks = varargin{2};

for i=1:length(varargin)
    if strcmp(varargin{i},'InvertChannel')
        display('The inverted dl channel will be used')
        Invert=1;
    else
        Invert = 0;
%         elseif strcmp(varargin{i},'SkipTraces')
%             SkipTraces=1;
%         elseif strcmp(varargin{i},'SkipFluctuations')
%             SkipFluctuations=1;
%         elseif strcmp(varargin{i},'SkipFits')    
%             SkipFits=1;
%         elseif strcmp(varargin{i},'SkipMovie')    
%             SkipMovie=1;
%         elseif strcmp(varargin{i},'SkipAll')        
%             SkipTraces=1;
%             SkipFluctuations=1;
%             SkipFits=1;
%             SkipMovie=1;
%         elseif strcmp(varargin{i},'ApproveAll')    
%             ApproveAll=1;
%         elseif strcmp(varargin{i},'SetMinParticles')
%             MinParticles = input('Set minimum particle threshold:');
    end
end

FilePrefix=[Prefix,'_'];

%Now get the actual Dropbox folder
[SourcePath,FISHPath,DropboxFolder,MS2CodePath,PreProcPath]=...
    DetermineLocalFolders(Prefix);

%What type of experiment are we dealing with? Get this out of MovieDatabase

[Date, ExperimentType, ExperimentAxis, CoatProtein, StemLoop, APResolution,...
Channel1, Channel2, Objective, Power, DataFolder, DropboxFolderName, Comments,...
nc9, nc10, nc11, nc12, nc13, nc14, CF] = getExperimentDataFromMovieDatabase(Prefix, DefaultDropboxFolder)

%//////////////     Load all the information      ///////////////////
%load([DropboxFolder,filesep,Prefix,filesep,'Particles.mat'])
%load([DropboxFolder,filesep,Prefix,filesep,'CompiledParticles.mat'])
%load([DropboxFolder,filesep,Prefix,filesep,'CompiledNuclei.mat'])
%load([DropboxFolder,filesep,Prefix,filesep,[Prefix '_lin.mat']])

%Check that FrameInfo exists
if exist([DropboxFolder,filesep,Prefix,filesep,'FrameInfo.mat'])
    load([DropboxFolder,filesep,Prefix,filesep,'FrameInfo.mat'])
else
    warning('No FrameInfo.mat found. Trying to continue')
    %Adding frame information
    DHis=dir([PreProcPath,filesep,FilePrefix(1:end-1),filesep,'*His*.tif']);
    FrameInfo(length(DHis)).nc=[];
    %Adding information

    Dz=dir([PreProcPath,filesep,FilePrefix(1:end-1),filesep,FilePrefix(1:end-1),'*001*.tif']);
    NumberSlices=length(Dz)-1;
    
    for i=1:length(FrameInfo)
        FrameInfo(i).NumberSlices=NumberSlices;
    end
    
end

%////////////// END OF TrackmRNA  SCRIPT LINES    \\\\\\\\\\\\\\\\\

%Go to the fake His folder
%open folder. Channel 01 is -usually- the Venus channel. How to automate
%this
D=dir([PreProcPath,filesep,Prefix,filesep,'*ch01.tif']);
H=dir([PreProcPath,filesep,Prefix,filesep,'*His*.tif']);


%we need to know to what frame the histone channel corresponds to
for i=1:length(H)
    Name = H(i).name; %get image name
    SplitName = strsplit(Name,'_');
    FrameName = SplitName{end};
    Frame = str2num(FrameName(1:end-3));
    H(i).Frame = Frame;
end

%we need to know to what frame does the image corresponds to.
%Create field showing to what frame and z position the image belongs to
for i = 1:length(D)
    Name = D(i).name; %get image name
    SplitName = strsplit(Name,'_'); %split name
    FrameName = SplitName{end-2}; %get the frame value in the name..PROBLEM HERE!! how is '001' different to '01'?
    ZposName = SplitName{end-1};
    ChannelName = SplitName{end};
    %Frame = FrameName(2:end); %get rid of the t in the frame value
    Zpos = ZposName(2:end);
    Channel = ChannelName(4);
    D(i).Frame = str2num(FrameName); %assign frame to the current image
    D(i).Zpos = str2num(Zpos);
    D(i).Channel = Channel;
end

%////////////   Z project the Dl-Channel    /////////////
%Create a 4D array where the first two dimensions are the image
%size, the third one is the frame and the fourth one is Z
%TotalFrames = max([D.Frame])
h = waitbar(0,'Please wait...stacking Dl-Venus channel');
%D is the Dl-Venus channel
for frm=1:max([D.Frame])
   for img = 1:length(D)
       if D(img).Frame == frm & D(img).Channel == '1'
           Image = imread(D(img).name);
           if Invert
               Image = imcomplement(Image);
           end
           FrameZ(:,:,frm,D(img).Zpos)=Image;
       end
   end
   waitbar(frm / max([D.Frame]));
end
close(h)

% Re-write histone channel
DlFrames = [1:length(D)];
MidZ = ceil(Zstacks/2);
MidZ = [MidZ-2,MidZ+2];
for fr = 1:(length(D)/Zstacks);
    frame = num2str(fr);
    Venus = mean(FrameZ(:,:,fr,(MidZ(1):MidZ(2))),4);
    NormV = Venus - min(Venus(:));
    NormV = NormV ./ max(NormV(:));
    Name = H(fr).name;
    Name = ([PreProcPath,filesep,Prefix,filesep,Name]);
    imwrite(NormV,Name);
end
