# Supplementary material for: Quantitative dissection of transcription in development yields evidence for transcription-factor-driven chromatin accessibility
Source: eLife. 2020 Oct 19;9:e56429. doi: 10.7554/eLife.56429 (PMC7738189; doi:10.7554/eLife.56429)
Supplement: Source code 1. [file elife-56429-code1.zip › src/CheckMultipleDaughters.m]

function schnitzcells=CheckMultipleDaughters(schnitzcells,DaughterSchnitz,NewParentSchnitz)

%Checks that the same daughter schnitz is not assigned to multiple parent
%schnitzes.


schnitzcells(NewParentSchnitz)

for i=1:length(schnitzcells)
    if ~(NewParentSchnitz==i)
        if schnitzcells(i).E==DaughterSchnitz
            schnitzcells(i).E=0;
        elseif schnitzcells(i).D==DaughterSchnitz
            schnitzcells(i).D=0;
        end
    end
end

        
