# Supplementary material for: Quantitative dissection of transcription in development yields evidence for transcription-factor-driven chromatin accessibility
Source: eLife. 2020 Oct 19;9:e56429. doi: 10.7554/eLife.56429 (PMC7738189; doi:10.7554/eLife.56429)
Supplement: Source code 1. [file elife-56429-code1.zip › src/classifiers/Labeled Data/nl_eve20sec_stack/all_sets.txt]

@relation segment

@attribute original numeric
@attribute Gaussian_blur_1.0 numeric
@attribute Hessian_largest_1.0_true numeric
@attribute Hessian_middle_1.0_true numeric
@attribute Hessian_smallest_1.0_true numeric
@attribute Derivatives_1_1_1_1.0 numeric
@attribute Derivatives_2_2_2_1.0 numeric
@attribute Derivatives_3_3_3_1.0 numeric
@attribute Derivatives_4_4_4_1.0 numeric
@attribute Derivatives_5_5_5_1.0 numeric
@attribute Laplacian_1.0 numeric
@attribute Edges_1.0 numeric
@attribute Structure_largest_1.0_1.0 numeric
@attribute Structure_smallest_1.0_1.0 numeric
@attribute Structure_largest_1.0_3.0 numeric
@attribute Structure_smallest_1.0_3.0 numeric
@attribute Variance_1.0 numeric
@attribute Gaussian_blur_2.0 numeric
@attribute Difference_of_Gaussian_1.0_2.0 numeric
@attribute Hessian_largest_2.0_true numeric
@attribute Hessian_middle_2.0_true numeric
@attribute Hessian_smallest_2.0_true numeric
@attribute Derivatives_1_1_1_2.0 numeric
@attribute Derivatives_2_2_2_2.0 numeric
@attribute Derivatives_3_3_3_2.0 numeric
@attribute Derivatives_4_4_4_2.0 numeric
@attribute Derivatives_5_5_5_2.0 numeric
@attribute Laplacian_2.0 numeric
@attribute Edges_2.0 numeric
@attribute Structure_largest_2.0_1.0 numeric
@attribute Structure_smallest_2.0_1.0 numeric
@attribute Structure_largest_2.0_3.0 numeric
@attribute Structure_smallest_2.0_3.0 numeric
@attribute Variance_2.0 numeric
@attribute Gaussian_blur_4.0 numeric
@attribute Difference_of_Gaussian_1.0_4.0 numeric
@attribute Difference_of_Gaussian_2.0_4.0 numeric
@attribute Hessian_largest_4.0_true numeric
@attribute Hessian_middle_4.0_true numeric
@attribute Hessian_smallest_4.0_true numeric
@attribute Derivatives_1_1_1_4.0 numeric
@attribute Derivatives_2_2_2_4.0 numeric
@attribute Derivatives_3_3_3_4.0 numeric
@attribute Derivatives_4_4_4_4.0 numeric
@attribute Derivatives_5_5_5_4.0 numeric
@attribute Laplacian_4.0 numeric
@attribute Edges_4.0 numeric
@attribute Structure_largest_4.0_1.0 numeric
@attribute Structure_smallest_4.0_1.0 numeric
@attribute Structure_largest_4.0_3.0 numeric
@attribute Structure_smallest_4.0_3.0 numeric
@attribute Variance_4.0 numeric
@attribute class {Spot,NotSpot}

@data
16,15.678386,8.501507,2.184567,1.970055,2.322938,0.144847,-0.708676,27.543489,98.54895,4.346885,6.291764,52.453091,10.394588,14.937696,11.910336,18.666666,16.593073,0.914687,1.001196,0.980311,0.798759,0.226888,-0.000416,-0.021619,-0.000451,0.00684,-0.819645,2.761398,4.831538,0.715805,1.162363,0.949933,124.530304,13.290079,-2.388307,-3.302994,0.174019,0.092553,0.042103,0.003488,-0.000186,-0.000009,0.000001,0,-0.308676,0.274412,0.065067,0.027227,0.157534,0.039088,438.995728,Spot
19,22.286226,9.999837,6.732159,5.770698,3.858412,0.694841,1.177624,-50.60865,-132.824265,-2.50302,12.028625,82.172974,28.6577,16.991955,13.984784,401.571442,18.526203,-3.760023,1.42295,1.212316,0.519363,0.180715,-0.011412,-0.023853,0.000389,0.01332,-2.115903,3.022453,4.969371,1.209935,1.232807,1.076414,485.172363,13.486602,-8.799624,-5.039601,0.182228,0.114796,0.054876,0.002869,-0.000244,-0.000006,0.000001,0,-0.3519,0.201639,0.040468,0.027584,0.161235,0.035751,504.887939,Spot
38,26.128515,9.935826,9.907779,7.766366,1.367441,-0.675624,-2.198124,6.370638,20.251102,-7.794414,14.20573,93.107239,41.848869,17.816151,14.886166,949.666687,19.410027,-6.718489,1.607001,1.397834,0.22773,0.039046,-0.015376,-0.006208,0.000108,0.005239,-2.777105,3.038924,4.749945,1.503638,1.244927,1.143446,546.121216,13.571336,-12.557179,-5.838691,0.185372,0.126301,0.057564,0.002072,-0.000263,-0.000002,0.000001,0,-0.369236,0.146318,0.03344,0.017428,0.162351,0.033453,504.420807,Spot
13,22.165022,11.900826,6.284734,4.355821,-3.187157,-0.47672,-0.088791,26.905926,85.429001,1.260271,12.245644,91.067818,30.152987,17.234884,14.343162,99.238098,18.78479,-3.380232,1.464226,1.241572,0.422843,-0.118932,-0.009628,0.016855,-0.000136,-0.010188,-2.282955,3.085609,5.060871,1.304973,1.212608,1.125748,382.859863,13.53143,-8.633592,-5.25336,0.18278,0.12291,0.050285,0.001201,-0.000236,0.000003,0.000001,-0,-0.355975,0.168503,0.034932,0.021152,0.160513,0.032863,497.784912,Spot
13,19.274759,11.129547,4.662682,3.747333,2.82584,1.630087,5.549858,-31.754477,-209.559845,2.719532,10.944896,86.921623,20.55216,17.164896,13.861472,450.952393,17.881073,-1.393686,1.210799,1.156205,0.67454,0.15299,-0.000793,-0.020452,-0.002977,0.01037,-1.692464,3.181306,5.709996,0.960147,1.275508,1.043519,416.626892,13.380794,-5.893966,-4.500279,0.179016,0.093059,0.06702,0.003042,-0.000225,-0.000005,0.000001,0,-0.339094,0.263496,0.061926,0.029199,0.162867,0.039975,510.48645,Spot
67,32.110443,13.800229,11.628417,7.665933,5.075272,-2.746382,-9.928977,7.805719,91.405525,-17.762712,18.113228,118.217316,53.670879,19.585472,16.224785,1220.571411,20.409073,-11.70137,1.820267,1.709494,0.151657,0.117962,-0.034734,-0.02162,0.005757,0.018613,-3.681418,3.087243,4.920657,1.60851,1.361564,1.178014,1282.467773,13.585814,-18.52463,-6.823259,0.187829,0.121631,0.078401,0.002866,-0.000302,-0.000003,0.000001,0,-0.387861,0.167109,0.03523,0.029103,0.167215,0.037198,508.710175,Spot
99,39.845928,19.345129,16.421202,3.424572,1.674679,-4.118495,-8.378448,65.656792,133.3974,-32.341759,19.680737,115.876053,85.02623,20.596485,17.19582,1051.476196,21.569206,-18.276722,2.119119,1.938231,0.633171,0.018813,-0.050863,-0.004556,0.009039,0.005403,-4.69052,2.782047,3.914157,2.224257,1.393363,1.235171,1567.439453,13.670843,-26.175085,-7.898363,0.191319,0.135945,0.080377,0.00263,-0.000328,-0,0.000002,0,-0.407641,0.081188,0.033859,0.015185,0.168949,0.035606,506.198303,Spot
23,32.2411,12.807898,10.766532,9.565455,-3.952327,0.823183,9.737266,-22.707991,-110.534859,-11.606821,20.394543,137.128357,57.623737,19.958986,16.501825,1108.952393,20.740433,-11.500668,1.852383,1.724091,0.357053,-0.088309,-0.035779,0.016554,0.003394,-0.014679,-3.933528,3.11691,4.999248,1.726048,1.371394,1.201815,1519.308716,13.621829,-18.61927,-7.118604,0.18941,0.130382,0.073363,0.00235,-0.000298,0.000002,0.000001,-0,-0.393154,0.135195,0.033858,0.022993,0.167658,0.035758,508.011536,Spot
69,35.523739,17.15436,11.501408,7.090504,0.921215,-2.846661,-6.162882,73.529083,117.662766,-21.565264,20.967903,139.719177,75.677483,20.466478,17.348515,845.238098,20.936934,-14.586805,1.991723,1.751106,0.464374,-0.002995,-0.040868,-0.001134,0.005755,0.002175,-4.207202,3.130873,5.139899,1.914029,1.402833,1.207686,1596.95459,13.595169,-21.92857,-7.341764,0.186796,0.123072,0.087788,0.002811,-0.000312,0.000001,0.000001,-0,-0.397655,0.171325,0.042695,0.024399,0.170409,0.037339,514.586914,Spot
82,45.144276,22.005526,17.999399,1.440981,-0.344281,-0.853471,2.839864,-24.59486,-79.197289,-41.445908,22.731531,145.499329,103.220116,21.571581,18.329441,3336.952393,22.190163,-22.954113,2.281061,2.022326,1.037825,-0.010557,-0.060679,0.001131,0.00957,-0.001607,-5.341212,2.684432,4.008087,2.467289,1.442518,1.261102,2068.030273,13.676324,-31.467953,-8.513839,0.18954,0.13922,0.089832,0.003221,-0.000343,0.000001,0.000002,-0,-0.418592,0.099154,0.040193,0.015292,0.172974,0.036382,509.109863,Spot
26,36.482578,14.996495,11.331189,7.528536,-0.835959,2.265352,4.598747,-60.129044,-70.374748,-18.799149,24.365801,165.688171,71.881203,20.959776,17.50749,1778.142822,21.292578,-15.190001,1.952211,1.790178,0.745218,-0.01188,-0.043799,0.002151,0.003911,-0.002722,-4.487607,3.14788,5.273045,1.87111,1.429509,1.21731,1948.590942,13.620039,-22.862539,-7.672539,0.187909,0.131482,0.084599,0.003617,-0.000313,0,0.000001,-0,-0.403991,0.159625,0.045023,0.02116,0.17262,0.037203,510.699402,Spot
63,42.555649,18.265158,13.370485,1.60928,-1.547505,-2.337006,5.49214,43.863552,-115.843132,-30.026363,24.344467,160.22374,87.761269,21.589811,17.813711,1506,22.292297,-20.263351,2.226812,1.9235,1.292459,-0.038222,-0.06274,0.005319,0.010241,-0.004073,-5.442772,2.8022,4.786492,2.304732,1.468267,1.287685,2031.022705,13.585467,-28.970181,-8.70683,0.180667,0.133401,0.087631,0.001865,-0.000367,0.000001,0.000002,-0,-0.401699,0.186628,0.053102,0.018391,0.158722,0.035308,504.04892,Spot
10,23.094223,14.854097,6.355976,2.68618,1.430802,4.453844,-4.236764,-8.156547,20.769691,5.811941,16.597507,140.356079,36.774494,19.534229,15.77171,117.666664,19.215643,-3.87858,1.543552,1.242432,0.050304,0.020111,0.001735,-0.005572,-0.01095,0.006042,-2.836288,3.68214,7.136317,1.370493,1.431451,1.100708,1077.876953,13.375191,-9.719032,-5.840452,0.168944,0.093773,0.087585,0.001852,-0.000273,0,0.000001,0,-0.350303,0.280987,0.074179,0.022375,0.151193,0.038567,515.084839,Spot
39,45.396263,18.930897,13.289847,1.675754,1.530522,1.798985,-8.927783,-68.783264,216.539688,-33.8965,25.428764,178.916885,92.925957,22.29213,18.493464,3285.571533,22.520521,-22.875742,2.224189,1.992303,1.548486,0.006516,-0.067515,-0.003804,0.010412,0.004836,-5.764978,2.802613,5.190138,2.255433,1.524114,1.255707,2166.876953,13.586481,-31.809782,-8.93404,0.180453,0.127429,0.098369,0.002043,-0.000376,0.000001,0.000002,-0,-0.406252,0.180189,0.047306,0.021023,0.156941,0.036395,509.889648,Spot
179,62.688694,33.429741,28.633186,20.994076,-0.748227,-9.280498,4.973001,68.380196,-134.645752,-83.057007,10.09547,160.703506,133.600479,23.427975,19.598478,2396.476074,24.096703,-38.591991,2.723238,2.463059,2.122861,-0.014428,-0.108342,0.001357,0.026959,-0.002459,-7.309158,1.056067,3.208966,2.837272,1.554062,1.320798,1847.653442,13.672395,-49.0163,-10.424308,0.185946,0.143251,0.100887,0.002333,-0.000418,0.000001,0.000002,-0,-0.430084,0.094325,0.038056,0.015801,0.159577,0.035657,509.066193,Spot
124,52.129406,23.365776,20.448179,12.278646,-1.768281,-5.914596,8.305661,32.688629,-116.069443,-56.092598,23.996557,181.330078,104.485184,22.671217,18.777784,3336.952393,23.100458,-29.028948,2.274768,2.120678,1.902087,-0.02694,-0.084641,0.004451,0.01818,-0.005741,-6.297534,2.406635,4.590463,2.334175,1.524846,1.281228,2189.984863,13.616955,-38.512451,-9.483503,0.184496,0.135032,0.096128,0.00266,-0.000388,0.000001,0.000002,-0,-0.415656,0.154817,0.041838,0.02259,0.158798,0.036814,506.697113,Spot
9,20.260454,14.541545,5.557002,2.716516,-0.15671,2.40214,-4.973141,-36.988991,159.500854,6.268027,13.797416,121.441307,31.652163,18.527109,15.363894,110.952377,18.326977,-1.933477,1.418446,1.084043,0.313452,-0.031123,0.000538,0.001163,-0.005143,0.000843,-2.189036,3.61929,7.037379,1.20209,1.369927,1.037978,634.820068,13.317719,-6.942735,-5.009257,0.164403,0.099834,0.069932,0.00184,-0.000236,0.000003,0.000001,-0,-0.33417,0.284997,0.072545,0.022279,0.147862,0.037099,517.353394,Spot
38,37.469883,16.755611,10.997183,6.33782,-1.174271,-0.835138,3.798317,9.901061,-75.601616,-21.414974,24.51195,168.748672,83.00489,21.126698,18.024693,1621.619019,21.277271,-16.192612,2.070838,1.65133,0.941522,-0.035968,-0.046332,0.004319,0.005959,-0.003353,-4.66369,3.296878,5.920191,2.057466,1.45365,1.186085,1967.814453,13.520785,-23.949097,-7.756486,0.176166,0.125171,0.087088,0.002254,-0.00033,0.000003,0.000001,-0,-0.388426,0.200494,0.04599,0.022709,0.153766,0.035131,513.111267,Spot
130,50.551876,25.812037,19.86327,9.387276,-1.663374,-5.517132,8.692089,56.586426,-174.083466,-55.062584,23.577919,163.490204,122.8974,22.233925,19.061573,3469.285645,22.687311,-27.864565,2.425032,1.957951,1.589429,-0.026489,-0.074163,0.004045,0.014297,-0.00479,-5.972413,2.609762,4.407565,2.698243,1.480715,1.245421,2117.318115,13.601997,-36.949879,-9.085314,0.182015,0.139213,0.090829,0.00282,-0.00037,0.000002,0.000002,-0,-0.412057,0.139871,0.034763,0.017404,0.156763,0.034814,511.989166,Spot
65,42.069809,18.413446,17.068424,2.109872,0.346261,-1.151793,-5.585672,-39.435379,177.405518,-33.371998,25.681383,176.020752,88.422531,21.584459,18.184961,2453.952393,21.802382,-20.267427,2.137746,1.835365,1.129489,-0.002329,-0.058013,-0.000636,0.009158,0.000157,-5.1026,3.085694,5.347802,2.164861,1.458298,1.202087,2219.905273,13.545398,-28.52441,-8.256984,0.181085,0.132136,0.085756,0.003442,-0.000345,0.000001,0.000002,-0,-0.398977,0.1846,0.039666,0.02715,0.156529,0.036717,510.399506,Spot
18,22.616491,14.136925,7.839208,5.367189,-2.119822,-1.228518,6.106946,37.426331,-115.66069,0.930528,15.967015,123.026749,40.313915,18.150286,16.116882,127.285713,18.65451,-3.961981,1.521933,1.190518,0.286033,-0.064061,-0.003894,0.008696,-0.002982,-0.007054,-2.426417,3.459118,6.288269,1.354625,1.289559,1.049832,730.382568,13.36581,-9.250681,-5.2887,0.167072,0.117029,0.061226,0.002439,-0.000233,0.000004,0.000001,-0,-0.345326,0.24378,0.054169,0.022334,0.148139,0.032557,511.7258,Spot
30,28.265875,12.571862,11.378161,9.406805,-0.67727,3.537029,-3.592877,-45.096371,174.341476,-8.213104,20.038218,141.194336,56.039917,19.118643,17.020252,1895.285767,19.711893,-8.553982,1.765054,1.425452,0.059055,-0.028072,-0.007039,0.003084,-0.008204,-0.000733,-3.249561,3.382907,5.775685,1.723437,1.301905,1.108373,1483.996216,13.439757,-14.826118,-6.272136,0.173528,0.128621,0.065489,0.003233,-0.000266,0.000002,0.000001,-0,-0.367638,0.208774,0.041082,0.024253,0.151497,0.032482,510.942261,Spot
44,21.634699,8.230604,5.859112,0.784502,0.978418,-1.983033,-4.651814,26.881353,14.48852,-14.874218,6.140613,15.281011,11.77556,3.944857,2.264166,291.666656,13.8038,-7.830899,0.875832,0.660484,0.419748,0.00515,-0.02091,-0.002289,0.003958,0.00282,-1.956064,0.699742,0.471181,0.304866,0.732179,0.171292,234.933716,10.833138,-10.80156,-2.970661,0.082918,0.051083,0.028353,0.000967,-0.000085,-0,0.000001,0,-0.162354,0.356552,0.129147,0.002172,0.110479,0.006726,73.404518,Spot
11,15.488249,3.920916,3.789413,1.381216,1.070791,0.998841,1.063071,-10.352574,-38.398323,-1.512719,5.931829,13.216865,5.891308,3.613089,2.030831,166.666672,12.928307,-2.559942,0.660633,0.468682,0.060778,0.02134,-0.006572,-0.005057,-0.001035,0.004608,-1.190093,1.047336,0.648135,0.242759,0.715802,0.150442,126.392044,10.790145,-4.698104,-2.138162,0.083023,0.044524,0.021921,0.001137,-0.000071,-0,0,0,-0.149468,0.368438,0.136123,0.00167,0.112067,0.006105,73.911263,Spot
44,21.02306,7.818853,4.782463,0.549985,-0.024503,-1.450912,0.434943,36.658634,-0.810443,-13.151301,6.041527,13.904585,11.76514,3.925153,2.237674,362.952393,13.670834,-7.352226,0.84784,0.674042,0.399683,0.005028,-0.018515,-0.000493,0.002524,-0.000511,-1.921564,0.808954,0.452436,0.373937,0.713828,0.176892,183.320068,10.784074,-10.238986,-2.88676,0.079048,0.048864,0.027689,0.000799,-0.000068,-0.000001,0.000001,0,-0.1556,0.36133,0.132119,0.001979,0.112612,0.006115,74.026329,Spot
49,20.651104,7.427002,6.502257,0.835036,1.673796,-2.319082,-4.018436,4.983811,100.50042,-14.764296,5.200141,12.818027,9.744932,3.819394,2.148284,216.904755,13.477768,-7.173336,0.797541,0.67867,0.270245,0.04024,-0.018776,-0.008363,0.004552,0.007373,-1.746455,0.851488,0.49821,0.292051,0.714201,0.163278,186.375,10.799658,-9.851446,-2.67811,0.080785,0.049785,0.023701,0.001092,-0.000067,-0.000001,0.000001,0,-0.154272,0.362321,0.132478,0.002051,0.11167,0.00633,74.470695,Spot
18,15.886078,4.300658,2.937761,2.39066,1.39774,0.286049,0.322124,-17.666035,-92.111839,-4.847759,5.232408,10.780178,5.416448,3.513936,1.916992,186.571426,12.705725,-3.180353,0.58724,0.523854,0.024984,0.05372,-0.008606,-0.009095,0.001579,0.006459,-1.08611,1.033923,0.635191,0.201653,0.698484,0.142788,113.734848,10.769581,-5.116497,-1.936144,0.081186,0.045575,0.01652,0.001335,-0.000052,-0.000001,0,0,-0.143281,0.370387,0.137121,0.001734,0.112277,0.005977,74.345146,Spot
10,13.183346,2.831182,1.935222,1.416822,0.795368,-0.259479,-3.321784,16.025707,106.277237,-0.520862,4.30404,8.334214,2.718719,3.254411,1.66524,25.142857,12.091167,-1.092178,0.453297,0.388012,0.205097,0.058948,-0.005268,-0.006241,0.001893,0.002206,-0.636212,0.993706,0.599044,0.156362,0.668784,0.126164,69.11364,10.718264,-2.465082,-1.372904,0.078495,0.043123,0.008539,0.001442,-0.000025,-0.000002,0,0,-0.130157,0.376365,0.140668,0.001564,0.113576,0.005508,64.043442,Spot
12,13.839506,4.226899,2.616424,1.360866,0.03509,-0.168949,-2.445747,19.962341,41.327915,0.249609,4.235382,9.089885,3.572092,2.610222,1.554895,13.809524,12.518826,-1.32068,0.486654,0.408028,0.005008,0.00716,-0.004284,0.00209,0.000417,-0.001744,-0.89969,0.938049,0.56747,0.162792,0.671961,0.096548,49.626892,10.787007,-3.052499,-1.731819,0.072761,0.028413,0.018059,0.001306,-0.000064,-0.000001,0,0,-0.119233,0.442186,0.190602,0.000612,0.14499,0.001535,62.015656,Spot
19,18.716949,5.69936,3.751937,0.9111,-0.482483,-0.393534,3.298201,7.694228,-58.932014,-8.540197,6.665169,11.239166,7.837162,2.724669,1.712099,111.809525,13.239058,-5.477891,0.66047,0.516634,0.378516,0.008195,-0.014989,0.002098,0.003235,-0.00247,-1.555619,0.796571,0.541024,0.21361,0.693154,0.106778,301.755676,10.774781,-7.942168,-2.464277,0.07502,0.030907,0.025709,0.001155,-0.000091,-0,0.000001,0,-0.131636,0.443951,0.192123,0.000702,0.145486,0.001543,62.433731,Spot
14,13.606239,3.639569,2.716213,1.082439,1.104129,0.172107,-1.62017,-23.48262,-37.647263,-0.159083,4.991651,10.687511,3.101534,2.626086,1.586712,90.952377,12.410367,-1.195872,0.48439,0.357833,0.00233,0.02769,-0.002673,-0.002655,0.000945,0.002675,-0.839893,0.985532,0.58688,0.174499,0.66792,0.09905,91.590912,10.804579,-2.801661,-1.605788,0.072316,0.023435,0.019504,0.001259,-0.000056,-0.000002,0,0,-0.115254,0.439623,0.188705,0.000424,0.14427,0.001412,61.255409,Spot
35,19.199341,6.437551,4.584219,0.003182,1.297143,-1.610544,-6.194579,6.685073,88.609108,-11.018589,6.205745,12.610214,6.717494,2.745051,1.739001,171.238098,13.164313,-6.035028,0.653462,0.529205,0.372628,0.024466,-0.016922,-0.002966,0.00503,0.003157,-1.555295,0.836269,0.530318,0.240485,0.687327,0.10847,305.335236,10.793603,-8.405738,-2.37071,0.074651,0.027077,0.025545,0.001047,-0.000082,-0.000001,0,0,-0.127272,0.440001,0.189167,0.000568,0.144434,0.001481,62.567909,Spot
50,21.604904,8.030383,7.229331,1.040671,-0.356049,-1.808136,2.265444,41.219311,-28.239378,-16.300385,4.627774,10.83459,8.709067,2.777189,1.759054,244.666672,13.453206,-8.151698,0.737934,0.661274,0.45764,0.010752,-0.021275,-0.000865,0.004248,-0.00082,-1.856848,0.636888,0.475339,0.245741,0.693523,0.110525,296.193176,10.755789,-10.849115,-2.697417,0.075659,0.029428,0.026859,0.000749,-0.000095,0,0.000001,0,-0.131947,0.441761,0.190496,0.000695,0.144614,0.001473,64.929352,Spot
17,25.655869,8.000289,7.570912,2.652987,0.411877,0.733197,-5.028335,-23.552803,133.948456,-12.918213,12.102262,39.052807,22.363337,6.745404,5.438103,650.904785,16.130011,-9.525858,1.142388,1.123963,0.623223,-0.012597,-0.022043,-0.000123,0.001208,0.00155,-2.889575,1.804156,2.196634,0.657378,1.14939,0.402035,518.517029,11.449244,-14.206625,-4.680767,0.109502,0.063746,0.052482,-0.000022,-0.000171,0.000001,0.000001,-0,-0.225729,0.538632,0.275699,0.003865,0.18777,0.00783,171.827026,Spot
36,26.835434,10.067299,8.322156,1.713831,0.588391,-0.4004,-4.199365,-10.011336,136.900925,-16.675625,11.348613,35.694134,25.7911,6.804469,5.43283,353.904755,16.108366,-10.727068,1.223766,1.10681,0.662509,-0.000481,-0.02735,-0.000709,0.003133,0.001649,-2.993084,1.81165,2.232449,0.765539,1.136864,0.434992,510.363647,11.403108,-15.432326,-4.705258,0.1095,0.057165,0.054383,0.000554,-0.000177,0,0.000001,-0,-0.221047,0.535793,0.272657,0.003829,0.186104,0.007609,173.526901,Spot
42,29.280485,10.350256,9.990714,0.165188,-0.098846,1.5582,1.442068,-23.255159,-51.624199,-20.506157,11.947914,38.794765,25.631777,7.041622,5.666842,991.238098,16.682251,-12.598234,1.244884,1.200131,0.886623,-0.006298,-0.0266,0.000139,0.001157,-0.000166,-3.331637,1.560133,1.953756,0.741086,1.171588,0.419939,720.454529,11.536923,-17.743561,-5.145328,0.112654,0.065443,0.059016,0.000408,-0.000185,0.000001,0.000001,-0,-0.237113,0.530314,0.269142,0.004006,0.186701,0.007947,171.142395,Spot
31,23.126526,7.332911,6.038786,5.99057,-0.486789,-0.00107,3.481915,14.401949,-98.245453,-7.284694,10.73632,40.547691,17.640965,6.733566,5.362236,105.476189,16.075554,-7.050972,1.060253,1.033036,0.508888,-0.010674,-0.011222,0.001096,-0.001332,-0.001261,-2.602177,1.800588,2.091214,0.584465,1.163881,0.385448,454.246216,11.603334,-11.523191,-4.472219,0.11259,0.063616,0.05797,0.000156,-0.000164,0.000001,0.000001,-0,-0.234176,0.529377,0.268656,0.003329,0.187403,0.007519,170.302826,Spot
31,22.707279,7.080707,6.407051,4.744857,2.694065,-0.916881,-5.487724,3.230224,-52.254639,-8.742901,9.946739,34.872257,19.166739,6.498529,5.261419,73.809525,15.559593,-7.147686,1.10103,1.010501,0.33808,0.05689,-0.019022,-0.01043,0.00254,0.009322,-2.449611,1.907856,2.236421,0.677602,1.111924,0.421159,411.267059,11.432055,-11.275225,-4.127539,0.109478,0.056821,0.048408,0.001214,-0.000157,-0.000001,0.000001,0,-0.214707,0.528998,0.266368,0.003651,0.183933,0.007408,173.789978,Spot
26,24.28491,7.26443,7.149703,4.595685,-0.521919,0.49885,3.278495,4.343026,-34.439735,-9.818446,10.987485,38.572891,21.074602,6.732396,5.457901,106.904762,16.091875,-8.193035,1.144718,1.069983,0.507606,0.000796,-0.016231,0.000747,0.000389,-0.001908,-2.722307,1.760767,1.996163,0.683151,1.146605,0.406849,456.257568,11.565989,-12.718922,-4.525887,0.113548,0.06398,0.053717,0.000859,-0.000167,0,0.000001,-0,-0.231244,0.522821,0.262271,0.003865,0.184358,0.007719,172.039581,Spot
24,19.728859,7.2312,4.602262,4.29978,-2.883142,0.178591,5.108188,3.254018,53.921062,-1.670843,9.011481,37.041466,13.465803,6.454093,5.141108,68.571426,15.578242,-4.150617,0.982066,0.917164,0.195806,-0.055313,-0.003813,0.01123,-0.001873,-0.010193,-2.095037,1.839999,2.014752,0.535375,1.141186,0.370557,334.568176,11.634126,-8.094733,-3.944117,0.114465,0.062786,0.052372,0.000374,-0.000151,0.000002,0.000001,-0,-0.229623,0.521156,0.261272,0.003329,0.185009,0.007283,171.061096,Spot
18,16.749554,5.950134,2.964538,2.562864,-0.447372,-1.287361,0.206338,25.713697,18.076099,0.422731,6.833807,29.030249,9.351548,5.924827,4.851626,28.619047,14.70818,-2.041373,0.861571,0.773739,0.141551,0.002978,0.000361,0.001141,-0.000415,-0.001471,-1.493759,1.849468,2.007416,0.493258,1.081342,0.366959,84.755684,11.539971,-5.209582,-3.168209,0.111629,0.059736,0.039533,0.001264,-0.000123,-0,0,-0,-0.210898,0.516279,0.25552,0.003423,0.181086,0.007178,171.690964,Spot
12,14.810095,5.68835,2.353271,1.03399,-2.019996,0.315186,-1.702392,-24.689371,58.580494,2.30109,4.993674,24.235296,6.255166,5.709873,4.548939,46.619049,14.393311,-0.416784,0.749777,0.680024,0.327023,-0.074244,0.004617,0.012006,-0.001243,-0.007282,-1.102778,1.736469,1.83365,0.401559,1.07917,0.331747,48.922348,11.610256,-3.199839,-2.783054,0.113691,0.058315,0.039045,0.000611,-0.000114,0.000003,0,-0,-0.211051,0.513866,0.253966,0.003074,0.181645,0.006814,171.527542,Spot
34,29.213039,11.718275,7.035932,4.629832,-0.32493,2.006662,1.562225,-14.901937,4.232469,-14.124375,11.583903,47.992832,28.950981,11.830873,11.087129,426.285706,18.794474,-10.418566,1.596043,1.236782,0.494957,-0.049362,-0.0142,-0.00224,0.000072,0.003367,-3.327782,2.319808,3.386031,1.513344,2.032918,1.316527,648.272705,12.498322,-16.714718,-6.296152,0.151613,0.131445,0.082543,-0.001305,-0.000188,0.000003,0.000001,-0,-0.365601,0.347239,0.127469,0.013849,0.122632,0.036481,230.819489,Spot
22,23.840895,7.165268,5.969948,3.483402,-2.761517,0.068878,4.884101,4.381421,-27.845537,-4.678721,11.679523,50.89703,21.975241,10.174552,9.413451,159.333328,17.257677,-6.583218,1.314914,1.219494,0.139239,-0.088455,-0.009532,0.006753,0.00054,-0.006439,-2.673647,2.4746,3.576281,1.101046,1.825229,1.109949,478.704559,12.217298,-11.623597,-5.04038,0.142685,0.117523,0.049193,-0.001715,-0.000125,0.000003,0,-0,-0.3094,0.41117,0.165067,0.011215,0.128769,0.031902,214.780334,Spot
66,37.31324,17.25079,14.401466,3.457862,-0.438466,-2.04728,3.039411,-36.451725,-139.022522,-35.110119,10.393755,42.819862,39.845776,12.59821,11.712751,950.571411,19.658609,-17.654631,1.816636,1.543927,0.786726,-0.005578,-0.025908,-0.001393,0.00627,0.00189,-4.147288,1.928725,2.74978,1.700404,2.119128,1.361599,790.079529,12.525536,-24.787704,-7.133074,0.15375,0.140907,0.085205,-0.000192,-0.000203,0.000001,0.000001,-0,-0.379862,0.334435,0.121386,0.01566,0.122429,0.038562,231.418732,Spot
45,29.168785,10.386634,8.182128,2.736004,-2.002537,-0.944767,10.209401,33.829479,-164.972214,-15.832758,14.191672,60.407043,27.938442,10.827878,9.931298,363.809509,17.937687,-11.231098,1.502538,1.391563,0.406795,-0.020743,-0.01642,0.002739,0.003892,-0.004483,-3.300896,2.378649,3.295764,1.298983,1.900139,1.145489,838.376892,12.242131,-16.926655,-5.695556,0.146182,0.124755,0.051276,-0.000207,-0.000134,0.000002,0,-0,-0.322213,0.403249,0.160681,0.012512,0.128687,0.033707,215.239441,Spot
15,17.869028,8.854038,4.592157,2.506317,-1.257712,0.89812,-0.624017,2.298083,100.491379,1.755564,8.537809,47.341896,12.109265,8.788488,7.830261,152.238098,15.598086,-2.270942,1.079511,0.98645,0.263635,-0.031408,0.00479,0.00421,-0.002878,-0.003776,-1.802326,2.497929,3.647724,0.822407,1.645387,0.898067,159.64772,11.895016,-5.974012,-3.703071,0.134711,0.104793,0.014635,-0.000153,-0.000055,0.000002,-0,-0,-0.25414,0.451999,0.193822,0.009064,0.13507,0.027867,215.601837,Spot
29,29.32408,8.947849,6.99768,3.141513,-0.567098,-0.019052,6.817237,-10.147569,-193.250839,-12.804016,14.309993,59.167603,29.173601,13.524929,12.646312,885.142883,19.587448,-9.736631,1.785564,1.25429,0.551537,0.020774,-0.016078,0.001587,0.000125,-0.003546,-3.591391,2.412051,4.121567,1.905463,2.246798,1.495979,897.80542,12.580662,-16.743418,-7.006786,0.159727,0.134114,0.100693,0.000486,-0.000227,-0,0.000001,0,-0.394535,0.325342,0.12029,0.013915,0.125099,0.038022,266.142334,Spot
91,34.478348,16.21574,11.150638,5.808773,0.432764,-4.372126,-1.983474,56.596691,91.522484,-33.175148,13.925455,59.468971,36.923386,12.350957,11.481586,1602.904785,18.805441,-15.672907,1.639639,1.363491,0.620879,0.042362,-0.023684,-0.000569,0.006616,-0.001122,-3.62401,2.442583,3.86017,1.629143,2.099818,1.35087,819.926147,12.404513,-22.073833,-6.400928,0.15407,0.131467,0.072868,0.000934,-0.000184,-0,0.000001,0,-0.358405,0.373299,0.143455,0.0137,0.128189,0.035712,234.345993,Spot
23,26.556217,9.414471,6.871431,3.800366,1.420511,-0.24101,-3.520389,-31.521883,43.087109,-12.485535,15.227162,64.199661,26.192564,10.622249,9.747231,837.476196,17.21966,-9.336557,1.382843,1.291363,0.181404,0.057449,-0.014415,-0.004051,0.003214,0.00283,-2.855611,2.57903,3.845944,1.234669,1.883518,1.139635,847.454529,12.136147,-14.42007,-5.083512,0.145426,0.119963,0.03914,0.001312,-0.000121,-0,0,0,-0.304529,0.423508,0.174147,0.011656,0.132695,0.031888,216.948776,Spot
13,16.190205,9.219237,3.258414,1.397949,1.028277,2.075032,-1.265552,-0.979924,-6.913826,4.562875,8.29074,46.128273,10.137101,8.623292,7.730949,37.476189,15.088827,-1.101377,1.033016,0.927239,0.441371,0.057947,0.005379,-0.004424,-0.004212,0.0023,-1.518884,2.456765,3.619451,0.78883,1.630995,0.899206,259.422363,11.807673,-4.382532,-3.281155,0.133991,0.102701,0.004347,0.00159,-0.00005,-0.000001,-0,0,-0.241039,0.459463,0.199688,0.008755,0.13743,0.026893,212.02623,Spot
14,20.550625,8.043376,6.011935,3.22544,-1.752883,-0.186228,12.401196,-3.674429,-221.466553,-1.194,11.361557,55.569099,17.203703,12.20715,11.458999,50.476189,17.222696,-3.327929,1.476912,0.50799,0.08853,0.030535,-0.006154,0.004299,0.000538,-0.008517,-2.073432,3.005413,5.440598,1.472704,2.114336,1.4064,601.447571,12.307378,-8.243247,-4.915318,0.154819,0.109154,0.073057,0.000994,-0.000167,-0.000001,0.000001,0,-0.33703,0.41203,0.169181,0.00941,0.135937,0.031085,264.460663,Spot
26,23.255409,8.806826,7.701837,6.370003,0.807098,0.031118,-2.752954,-3.739075,97.774841,-10.138659,13.016342,56.880547,20.162069,11.156446,10.416172,843.619019,16.628323,-6.627087,1.369635,0.857281,0.084756,0.070299,-0.009475,0.000037,0.000908,-0.002566,-2.14216,2.858853,4.880264,1.267439,1.978222,1.273266,626.291687,12.151118,-11.104291,-4.477204,0.148948,0.111514,0.045926,0.001886,-0.000135,-0.000002,0,0,-0.306388,0.434147,0.181623,0.010181,0.137169,0.029856,232.063217,Spot
9,18.867346,9.004023,5.23076,4.761973,2.693763,0.548882,-8.373039,1.316314,116.678253,-0.988709,10.678449,50.410896,15.099523,9.610608,8.870842,66.571426,15.43347,-3.433876,1.152985,0.917398,0.409046,0.105436,-0.005989,-0.007543,-0.000109,0.00643,-1.661336,2.625978,4.176922,0.95384,1.77731,1.079883,558.433716,11.913178,-6.954167,-3.520291,0.140098,0.105424,0.015286,0.002589,-0.000089,-0.000002,0,0,-0.260807,0.457797,0.198164,0.009254,0.139131,0.027467,212.015137,Spot
5,13.338494,7.224841,1.758071,0.959181,1.584005,0.422258,1.65063,-8.399164,-97.983925,4.507589,4.782609,31.178091,5.588593,7.82389,7.089514,20.952381,13.843139,0.504644,0.855197,0.755446,0.700262,0.114081,0.002116,-0.008855,-0.001321,0.00502,-0.800013,2.197714,3.25409,0.612182,1.541798,0.860637,33.778408,11.62219,-1.716304,-2.220948,0.129075,0.092804,0.014612,0.003044,-0.000036,-0.000003,-0,0,-0.207266,0.473208,0.210549,0.007305,0.14128,0.02387,194.05658,Spot
59,23.647203,10.352932,5.792296,4.186408,-1.442058,-3.208979,5.511923,19.056551,-89.871399,-20.331635,5.883112,17.002518,12.911226,5.131909,2.451683,410.809509,13.984691,-9.662513,1.058094,0.785357,0.513989,-0.027607,-0.028454,0.004007,0.008021,-0.004059,-2.35744,0.657077,0.836369,0.331788,0.99354,0.191839,257.001892,10.726675,-12.920528,-3.258016,0.062737,0.053025,0.030625,0.000477,-0.000085,0,0.000001,-0,-0.146388,0.421087,0.166771,0.00272,0.119599,0.00786,71.811798,Spot
23,19.565176,6.581854,2.449218,0.644061,0.030828,-0.998732,0.291957,3.620016,-72.70089,-8.387011,7.910203,18.027555,9.96584,4.994177,2.345213,286.142853,13.595724,-5.969452,0.964838,0.622413,0.398174,-0.010903,-0.019755,0.00081,0.004608,-0.000443,-1.985425,1.013235,1.054389,0.290152,0.994815,0.177778,270.558716,10.713961,-8.851215,-2.881763,0.062499,0.048564,0.029674,0.000428,-0.000084,-0,0.000001,-0,-0.140736,0.428827,0.172108,0.002289,0.120803,0.007495,72.522408,Spot
10,13.137052,4.958533,1.647988,0.28167,0.717494,1.454181,-4.375143,-10.0109,125.438568,3.592215,5.248669,14.551382,4.165537,4.640317,2.0921,37.904762,12.613631,-0.52342,0.76375,0.38041,0.009579,0.008894,-0.000302,-0.002408,-0.003271,0.002657,-1.153738,1.286347,1.227878,0.25138,0.973868,0.155789,122.689392,10.649208,-2.487844,-1.964423,0.059113,0.040661,0.024541,0.000452,-0.000068,-0.000001,0,0,-0.124314,0.442298,0.181767,0.001543,0.123613,0.006502,73.043289,Spot
61,25.960045,11.980717,8.543343,3.289498,-1.1382,-3.362965,4.742382,37.546574,-86.255249,-23.813559,1.620514,20.017227,12.602241,5.22324,2.528572,442.809509,14.247657,-11.712388,1.118186,0.828947,0.741601,-0.013065,-0.033881,0.003485,0.009448,-0.004612,-2.688735,0.370898,0.855106,0.356536,0.992028,0.196419,278.234863,10.718653,-15.241392,-3.529004,0.060692,0.053382,0.032744,0.000564,-0.000084,-0,0.000001,-0,-0.146819,0.422758,0.168054,0.002609,0.120346,0.00753,73.699966,Spot
15,21.619127,6.916462,3.762487,0.648682,0.557423,0.105215,-6.071948,-35.035786,219.312012,-11.327631,7.796052,20.229792,10.847577,5.088658,2.413597,367.238098,13.842868,-7.776259,0.981808,0.705942,0.592167,0.0044,-0.022648,-0.000484,0.004529,-0.000046,-2.279916,0.933868,1.077691,0.29006,0.992553,0.181725,276.363647,10.717345,-10.901782,-3.125523,0.061523,0.050776,0.029619,0.00058,-0.000081,-0.000001,0.000001,0,-0.141918,0.427931,0.171427,0.002423,0.120631,0.00744,73.663422,Spot
7,14.195132,4.271138,2.047917,0.717358,1.026026,1.400703,-0.946276,1.197145,-90.969749,2.940579,6.418462,16.621042,5.165029,4.728322,2.147722,12.571428,12.80432,-1.390812,0.764222,0.487433,0.099671,0.019236,0.000261,-0.004031,-0.004437,0.003449,-1.351326,1.310483,1.259631,0.246966,0.971321,0.158773,161.496216,10.664369,-3.530764,-2.139952,0.058785,0.045205,0.02228,0.000627,-0.000063,-0.000001,0,0,-0.12627,0.439097,0.179237,0.001849,0.12254,0.006701,74.189232,Spot
10,16.409245,3.763192,1.734169,1.119483,0.039427,1.644054,-2.417645,-56.77858,89.369141,-6.616844,4.310604,7.462877,3.200071,5.075875,0.757121,394.285706,11.651806,-4.757439,0.903654,0.360129,0.332035,-0.003574,-0.011724,0.000486,-0.000037,0.000201,-1.595818,1.106308,1.41572,0.085855,1.003106,0.054233,149.314392,10.18241,-6.226834,-1.469396,0.021439,0.011072,0.004408,-0.000366,-0.000042,0.000001,0,-0,-0.028103,0.458984,0.190972,0.000354,0.132534,0.001336,47.721569,Spot
29,18.44281,5.0072,4.867958,2.025704,0.027181,-0.683575,0.892313,12.306808,-62.582233,-11.900862,2.042726,7.648571,4.097258,5.158597,0.807499,214.142853,11.836035,-6.606775,0.946862,0.46967,0.368712,0.003939,-0.017909,-0.000605,0.003987,0.000164,-1.785244,1.025105,1.384182,0.103387,0.997807,0.060248,153.746216,10.167702,-8.275108,-1.668333,0.024383,0.011693,0.005291,-0.000297,-0.000045,-0,0,0,-0.030784,0.460432,0.192279,0.000437,0.133472,0.001436,47.478416,Spot
19,16.566477,4.396094,1.948841,1.274154,-0.629697,-0.161569,4.655314,4.730727,-58.675041,-7.61909,3.752438,6.905529,4.154973,4.937705,0.779468,109.619049,11.527488,-5.038989,0.888476,0.447145,0.279275,-0.002387,-0.013623,0.001721,0.002199,-0.001761,-1.614897,1.147072,1.459218,0.104303,0.988545,0.059327,159.297348,10.042093,-6.524384,-1.485394,0.022557,0.007939,0.00691,-0.000213,-0.00004,-0.000001,0,0,-0.021528,0.465905,0.196666,0.00037,0.135905,0.001518,47.792156,Spot
38,15.54296,4.469259,3.101992,0.960333,-0.350643,-1.323529,-0.603527,1.84454,47.878086,-8.531585,4.179483,6.002381,4.810162,4.880149,0.782887,289.809509,11.25231,-4.29065,0.852256,0.332113,0.215014,-0.003967,-0.009422,0.002128,0.002315,-0.001616,-1.399383,1.178362,1.424854,0.122308,0.972252,0.062047,94.814392,10.00101,-5.54195,-1.2513,0.020754,0.009877,0.005721,-0.000089,-0.000034,-0.000001,0,-0,-0.016598,0.469435,0.199594,0.000326,0.137406,0.001699,47.811764,Spot
10,12.303137,2.544929,2.314727,1.521444,-0.143243,-0.107499,-2.207402,-7.484294,11.549627,-1.751646,3.799464,5.042608,3.325239,4.706279,0.7353,119.476189,10.655176,-1.647961,0.744956,0.186101,0.011843,0.000087,-0.000751,0.000941,0.000228,-0.000128,-0.9429,1.190152,1.354765,0.11087,0.946066,0.061501,86.280304,9.937863,-2.365273,-0.717313,0.01579,0.01297,0.002495,0.000004,-0.000021,-0.000001,0,-0,-0.005314,0.473951,0.203348,0.000236,0.139298,0.001947,47.889153,Spot
9,10.47948,3.613521,2.185813,1.584466,0.363105,0.671452,-1.617027,0.18468,32.566101,-3.012174,5.930831,16.517813,2.226169,6.896907,0.737419,32.238094,9.909842,-0.569637,0.243595,0.090523,0.031528,-0.006743,-0.003264,-0.002082,0.000359,0.002693,-0.30259,1.684322,1.896525,0.036192,1.111628,0.039362,115.338707,9.678402,-0.801078,-0.231441,0.116438,0.017892,0.011784,-0.000146,-0.000023,0.000001,0,-0,0.086762,0.309684,0.095356,0.000474,0.106528,0.000773,56.137032,Spot
43,15.417309,6.495786,5.651807,3.295124,0.056851,-1.720179,-0.41426,14.82279,30.526728,-15.442717,6.206856,19.5313,3.947259,7.099967,0.793463,384.476196,10.58826,-4.829049,0.392508,0.318836,0.013693,-0.008253,-0.007556,-0.000084,0.003076,-0.000111,-0.725038,1.640858,1.817028,0.066721,1.107465,0.042879,183.047379,9.713959,-5.70335,-0.874301,0.115329,0.021961,0.014629,0.000048,-0.000034,0.000001,0,0,0.078739,0.305256,0.093186,0.000367,0.105806,0.000717,56.170025,Spot
17,13.133904,5.677735,2.553526,0.665113,-0.1944,-0.383948,1.485956,-10.63327,-77.62812,-8.896374,6.499282,18.116785,3.168013,7.033852,0.775685,232.142853,10.315672,-2.818233,0.286106,0.25492,0.002864,-0.013329,-0.005734,-0.000018,0.001877,0.000892,-0.54389,1.654892,1.830014,0.048397,1.101404,0.041337,178.125,9.715684,-3.418221,-0.599988,0.115556,0.020508,0.012203,-0.000185,-0.000036,0.000001,0,0,0.082844,0.30569,0.093453,0.000383,0.10607,0.000726,56.296391,Spot
15,12.422636,5.089146,2.228936,0.617535,0.464432,0.449119,-0.661333,-15.088907,-48.744987,-6.700547,6.29848,17.254232,2.626357,7.00325,0.727532,352.476196,10.357916,-2.06472,0.298534,0.226352,0.012159,-0.003062,-0.003588,-0.003206,0.001018,0.002857,-0.512727,1.653776,1.835314,0.04337,1.10381,0.040547,176.951614,9.699672,-2.722964,-0.658244,0.115667,0.018464,0.014217,0.000111,-0.000033,0.000001,0,0,0.082987,0.30636,0.093815,0.000338,0.106518,0.000657,55.678715,Spot
56,15.496753,7.52805,5.589274,3.321595,0.01251,-2.519156,-0.211287,28.499556,-0.380699,-16.438921,5.455081,17.809736,3.647798,7.077392,0.770559,365.904755,10.592692,-4.90406,0.368522,0.317232,0.013918,-0.009629,-0.006816,-0.000881,0.002839,0.000564,-0.699672,1.610239,1.76123,0.061694,1.095654,0.042084,180.015121,9.725286,-5.771466,-0.867406,0.115332,0.020478,0.013571,-0.000047,-0.000041,0.000001,0,0,0.081283,0.304346,0.092874,0.000315,0.106186,0.000668,56.504845,Spot
34,13.431592,6.208615,3.70247,0.532123,-0.559888,-1.306154,0.719203,18.895098,44.605419,-10.443208,5.845784,16.676537,2.903994,7.035336,0.751512,389.142853,10.357506,-3.074086,0.343622,0.192057,0.006098,-0.015766,-0.005145,0.002252,0.001698,-0.002157,-0.541778,1.623026,1.775102,0.056204,1.092925,0.040521,176.629028,9.731534,-3.700058,-0.625972,0.115576,0.019918,0.01137,-0.000185,-0.000044,0.000001,0,0,0.084288,0.304491,0.093022,0.000296,0.106399,0.000663,56.187176,Spot
34,15.05229,7.354712,4.211871,0.344525,0.160136,-1.03148,-0.957163,20.660601,42.623245,-11.222057,6.614789,21.975353,4.718404,7.958652,1.183903,393.285706,11.085592,-3.966698,0.485627,0.322439,0.078284,0.016775,-0.00794,-0.00109,0.00205,-0.000365,-0.88635,1.685812,1.846678,0.112462,1.124254,0.076663,184.942535,9.747092,-5.305198,-1.3385,0.119033,0.025397,0.018975,0.000019,-0.000058,-0.000001,0,0,0.07466,0.31193,0.098263,0.000521,0.114508,0.001425,75.639366,Spot
58,18.333357,8.821943,6.242435,4.653963,0.101665,-2.467425,-0.052706,34.648014,-21.958364,-19.718342,7.292047,26.556026,5.982419,8.070762,1.277374,333.285706,11.405484,-6.927873,0.545426,0.53017,0.098951,0.007559,-0.012013,-0.001086,0.005048,0.000664,-1.174547,1.66371,1.817769,0.133287,1.124947,0.080694,251.741928,9.730609,-8.602748,-1.674875,0.11975,0.028102,0.019597,-0.000125,-0.000056,-0,0,0,0.072051,0.314553,0.099811,0.000747,0.115884,0.001551,74.758858,Spot
19,16.25083,6.366256,5.044364,2.716725,-0.269849,0.360305,0.899537,-56.935501,-23.783718,-14.127346,8.645186,27.456825,5.477232,7.931903,1.287418,516.476196,11.045488,-5.205341,0.490934,0.436646,0.069249,-0.005471,-0.008967,0.000046,0.003305,0.000652,-0.996829,1.752326,1.968435,0.111164,1.130791,0.078498,253.337708,9.681964,-6.568866,-1.363524,0.121307,0.026009,0.017454,-0.000232,-0.000045,0,0,-0,0.077844,0.321133,0.103312,0.000966,0.11798,0.001607,74.227478,Spot
14,13.124844,6.165669,2.299971,1.810259,1.035411,0.157606,-2.571596,-18.034199,-26.186211,-6.65538,6.027905,19.380709,4.057366,7.828321,1.144664,155.285721,10.823834,-2.301009,0.415966,0.209312,0.058283,0.02203,-0.00698,-0.005229,0.001521,0.005036,-0.683561,1.689661,1.85415,0.09263,1.124239,0.072519,179.935486,9.751443,-3.373401,-1.072392,0.118331,0.024877,0.017568,-0.000011,-0.000063,-0.000001,0,0,0.075886,0.310801,0.097398,0.000493,0.113234,0.001489,75.75132,Spot
30,15.694341,7.814738,4.080044,0.561947,0.948576,-0.686967,-6.615598,-11.454633,204.867798,-12.456729,7.070906,22.827127,5.48701,7.933502,1.214147,327.285706,11.09977,-4.594571,0.470217,0.385461,0.07764,0.01323,-0.010395,-0.003166,0.003934,0.003121,-0.933318,1.681776,1.839424,0.106038,1.123703,0.076022,250.03125,9.73856,-5.955781,-1.36121,0.119068,0.028285,0.016604,-0.000017,-0.000061,-0.000001,0,0,0.074179,0.313021,0.098733,0.000688,0.114442,0.001613,75.217583,Spot
29,22.338724,10.668793,8.684761,6.860399,-2.695313,-0.26998,4.852199,15.801286,-67.198029,-8.844431,16.3144,109.752045,35.373268,25.988041,14.065873,377.571442,17.612638,-4.726086,1.449947,0.724451,0.072813,-0.034791,-0.008115,0.016198,-0.000348,-0.01187,-2.247211,3.508093,6.629375,1.227265,1.743125,1.192293,778.629028,11.635522,-10.703202,-5.977117,0.124022,0.096864,0.067852,0.000407,-0.000146,-0.000002,0,-0,-0.153034,0.284409,0.071465,0.011941,0.06034,0.029959,437.427979,Spot
44,25.827351,13.848286,9.007458,7.214694,1.200562,-0.267097,-2.734093,22.57427,89.298798,-15.641048,17.024033,111.24794,44.825146,26.28989,14.722911,858.476196,18.257914,-7.569437,1.55372,0.878118,0.202874,0.030423,-0.010107,-0.006339,-0.001053,0.005138,-2.634711,3.442856,6.363656,1.348991,1.702774,1.217454,919.963684,11.666883,-14.160468,-6.591031,0.119666,0.107301,0.065697,-0.000274,-0.000158,-0.000001,0,0,-0.16127,0.274818,0.067891,0.011084,0.058917,0.027866,439.682343,Spot
25,19.758436,10.35684,7.917557,5.849936,-2.712903,0.61846,2.352885,26.197002,96.164322,-3.410653,16.060696,116.583076,28.606792,26.247663,13.991906,318.285706,17.296207,-2.462229,1.356339,0.64009,0.028452,-0.048041,-0.00552,0.01742,-0.001564,-0.012386,-2.024881,3.623046,7.044054,1.123486,1.817204,1.169339,642.878052,11.599172,-8.159265,-5.697036,0.133237,0.088735,0.068006,0.000305,-0.000143,-0.000001,0,-0,-0.153966,0.294064,0.07599,0.013762,0.063935,0.031448,437.71228,Spot
53,33.992435,15.470107,12.853481,0.609308,-2.657148,-0.380395,9.25122,-25.944679,-134.433838,-27.714279,21.867142,150.888733,50.388508,28.631594,15.902928,1116.80957,20.164928,-13.827507,1.823122,1.39158,0.546925,-0.023053,-0.022642,0.012644,0.005097,-0.011613,-3.761627,3.250535,5.661002,1.696766,1.736345,1.317158,1419.160278,11.784233,-22.208202,-8.380695,0.140649,0.118646,0.061987,0.000017,-0.000189,-0.000001,0,0,-0.197309,0.223468,0.04773,0.015364,0.055701,0.033621,437.089264,Spot
91,40.15353,20.429111,15.944995,5.578245,0.59407,-2.187424,-0.630047,4.739487,-67.150833,-41.952351,20.794477,146.464828,67.520622,28.969324,16.594973,1292.952393,21.016443,-19.137087,1.987272,1.721514,0.623681,0.016954,-0.028818,-0.003344,0.007842,0.003487,-4.332467,2.931907,4.688344,1.924045,1.637024,1.366002,1356.910278,11.823222,-28.330307,-9.193221,0.13641,0.130359,0.059872,-0.000307,-0.000203,-0.000001,0,0,-0.206897,0.202083,0.040111,0.012992,0.052613,0.03335,438.709747,Spot
16,20.810898,10.591571,8.475492,5.501552,0.905526,0.939326,-2.085961,-12.850762,-40.252319,-3.385473,17.172176,126.932137,31.491343,26.790499,14.349612,340.952393,17.698244,-3.112654,1.394142,0.711114,0.166571,0.009778,-0.005603,-0.00463,-0.002408,0.003547,-2.271827,3.668215,7.180213,1.180051,1.869999,1.17458,691.080627,11.576837,-9.234061,-6.121408,0.130709,0.097585,0.06657,-0.000497,-0.00015,-0,0,0,-0.161725,0.308099,0.085308,0.012346,0.069531,0.028569,435.712036,Spot
59,36.693928,16.082924,12.159853,2.69476,0.621501,-0.250002,-3.843085,23.060637,117.250099,-30.937536,22.98769,163.446945,56.919762,29.257093,16.312757,1013.809509,20.726765,-15.967163,1.864552,1.655679,0.626937,0.002921,-0.026153,-0.002069,0.006437,0.002225,-4.147169,3.136863,5.393249,1.761717,1.78634,1.309591,1399.931396,11.772774,-24.921154,-8.953991,0.141558,0.126042,0.060661,-0.000441,-0.000199,-0,0,0,-0.206939,0.231293,0.053757,0.013482,0.061426,0.030421,436.997925,Spot
91,43.834225,20.025509,16.165018,12.330306,-0.536758,-2.028734,1.774671,-32.793434,-17.726847,-48.520836,20.974361,158.733978,71.962051,29.613329,17.007982,1789.238037,21.629906,-22.204319,2.089132,1.974493,0.700045,-0.004341,-0.033852,0.00252,0.010658,-0.002057,-4.763669,2.714065,4.036819,2.072019,1.670175,1.380228,1324.193604,11.818799,-32.015427,-9.811107,0.144512,0.131567,0.058723,-0.000353,-0.000214,-0.000001,0,0,-0.217356,0.202971,0.042025,0.015267,0.057112,0.032332,436.236084,Spot
13,16.762545,10.569431,6.243562,3.741224,3.165472,0.816946,-2.550131,5.197821,-25.077139,0.584645,13.60542,102.529869,23.424755,25.343,13.350915,126.809525,16.36285,-0.399694,1.256873,0.529211,0.158629,0.059448,-0.002725,-0.022219,-0.001307,0.014707,-1.627456,3.648528,7.389374,1.002859,1.910318,1.096594,410,11.400076,-5.362469,-4.962774,0.115417,0.090171,0.069381,-0.001266,-0.000132,0.000001,0,0,-0.136208,0.362228,0.114536,0.009982,0.079354,0.024026,433.957672,Spot
36,28.059948,12.238267,10.050893,5.842532,2.883572,0.295297,-7.58727,-27.681881,30.730175,-16.446629,19.956253,138.190491,40.491096,27.680155,15.178683,655.809509,18.973452,-9.086496,1.68138,1.029185,0.409541,0.024778,-0.015636,-0.014492,0.002224,0.012918,-3.120106,3.512619,6.629279,1.510169,1.870624,1.233594,1064.995972,11.595522,-16.464426,-7.37793,0.122701,0.120836,0.063908,-0.000883,-0.000175,0.000001,0,0,-0.179628,0.307462,0.087897,0.011567,0.072764,0.025334,437.151398,Spot
68,33.087917,16.267475,12.808366,1.360786,-1.006136,-1.08355,0.99637,33.607273,58.917404,-27.715054,20.525835,139.503677,54.731876,28.03512,15.836744,940.904785,19.743109,-13.344809,1.804067,1.292459,0.505802,-0.024802,-0.020692,0.006416,0.004337,-0.005081,-3.602328,3.334026,6.018916,1.680379,1.800692,1.294586,1173.660278,11.647166,-21.44075,-8.095942,0.135333,0.117143,0.062285,-0.000399,-0.000188,0,0,-0,-0.190191,0.284403,0.076544,0.013378,0.06868,0.028603,437.863831,Spot
12,13.767553,2.591633,0.361565,0.043732,-0.198093,-0.382976,0.889968,5.366897,4.458803,-2.996931,1.243688,3.650981,0.448653,4.04801,0.283537,26.333334,11.541296,-2.226257,0.731352,0.135535,0.020969,0.001991,-0.000243,0.000326,0.001752,-0.000533,-0.887856,1.458216,2.399472,0.016823,2.022448,0.063116,22.939394,9.78508,-3.982473,-1.756216,0.085351,0.05464,0.016121,0.000801,-0.000022,0.000001,-0,-0,-0.156112,0.8505,0.666344,0.003807,0.445684,0.022158,23.311831,NotSpot
12,13.790291,2.324517,0.561692,0.132826,0.246583,0.328356,-1.89089,-2.868492,51.028122,-1.629998,1.567063,4.315213,0.384095,4.155114,0.2954,5.476191,11.667376,-2.122915,0.744577,0.177367,0.029496,0.008162,-0.000305,-0.000935,0.000552,0.000702,-0.95144,1.531679,2.558626,0.022558,2.07077,0.065318,22.25,9.828027,-3.962264,-1.839349,0.089343,0.051789,0.01799,0.00034,-0.000026,0.000002,0,-0,-0.159122,0.857995,0.677881,0.003725,0.452655,0.021828,24.386278,NotSpot
16,13.115751,1.967602,0.283838,0.201427,-0.158848,0.237254,0.793373,0.360335,-13.032624,-2.050013,1.331967,4.116936,0.33322,4.017931,0.286553,15.809524,11.16917,-1.946581,0.674869,0.185904,0.015771,-0.006698,-0.001726,0.000627,-0.000237,-0.000562,-0.876544,1.614019,2.724904,0.025278,2.072775,0.063753,12.189394,9.522079,-3.593673,-1.647092,0.081729,0.047942,0.009856,0.000087,-0.000027,0.000002,0,-0,-0.139528,0.89147,0.729996,0.003468,0.478778,0.020522,24.96945,NotSpot
20,13.218266,1.948392,1.022334,0.080768,-0.006851,-0.831139,-0.481961,29.415825,18.391537,-3.051494,1.884749,5.0849,0.321622,4.119066,0.29409,12.333333,11.089587,-2.128679,0.660237,0.183178,0.006487,0.001971,-0.001237,-0.000239,-0.000206,-0.000269,-0.849902,1.736815,2.992915,0.027205,2.127264,0.063015,15.842803,9.484859,-3.733407,-1.604728,0.082132,0.043778,0.011424,-0.000386,-0.000028,0.000002,0,-0,-0.137334,0.907702,0.756459,0.003077,0.494236,0.01919,28.178928,NotSpot
13,12.644518,1.856901,0.613529,0.048213,0.220317,-0.006945,-0.944674,-14.94543,4.377094,-2.422217,2.680413,6.397409,0.304231,4.211887,0.300295,36.238094,10.888312,-1.756206,0.622652,0.147507,0.020507,0.007556,0.000395,-0.001218,-0.000032,0.000432,-0.749651,1.870342,3.29505,0.026616,2.18162,0.06155,21.626894,9.391368,-3.25315,-1.496944,0.079868,0.0394,0.012723,-0.000867,-0.000031,0.000001,0,0,-0.131991,0.928573,0.791194,0.002576,0.514451,0.017428,30.868525,NotSpot
7,11.400103,0.961218,0.770142,0.493274,0.260304,0.50286,-0.120617,-12.715632,19.806717,0.302198,3.230782,7.510454,0.30276,4.287325,0.3065,20.571428,10.606761,-0.793342,0.574749,0.101825,0.0507,0.006513,0.002553,-0.001632,-0.000448,0.00063,-0.625874,1.983529,3.569171,0.02505,2.229472,0.059237,23.897728,9.243705,-2.156398,-1.363056,0.074791,0.035139,0.013257,-0.001339,-0.000035,0,0,0,-0.123186,0.952183,0.831525,0.00203,0.537917,0.015561,29.29344,NotSpot
10,10.049937,0.835871,0.608133,0.322018,0.050113,-0.036173,-1.004554,3.942232,38.988247,0.549757,3.254114,7.132601,0.222842,4.111784,0.281852,20.285715,9.76803,-0.281907,0.448621,0.064495,0.032793,0.000859,0.003059,-0.000887,-0.000654,0.00019,-0.416919,2.035074,3.684743,0.01721,2.206352,0.049891,16.9375,8.848878,-1.201059,-0.919152,0.06111,0.028608,0.002815,-0.001515,-0.000021,0,0,0,-0.092533,0.981133,0.881606,0.00165,0.563937,0.014275,29.664124,NotSpot
7,9.162395,0.888024,0.616877,0.093532,-0.058995,-0.087965,-0.276016,7.084456,30.831924,1.411369,3.273412,7.506839,0.338804,4.16153,0.286403,23.476191,9.397935,0.23554,0.389801,0.087329,0.00551,-0.001873,0.004396,-0.000995,-0.001119,0.000277,-0.307982,2.102036,3.864864,0.015388,2.235739,0.045712,18.308712,8.640115,-0.52228,-0.75782,0.052349,0.024963,0.001894,-0.001933,-0.000025,-0.000001,0,0,-0.079206,1.002619,0.920982,0.00119,0.588124,0.012916,30.362841,NotSpot
4,8.500237,0.68873,0.259128,0.227546,0.136769,0.069224,-1.141152,-13.401262,27.395561,0.657147,2.986779,6.731342,0.196809,3.963459,0.262909,9.238095,8.554312,0.054075,0.259319,0.0651,0.013979,-0.006523,0.002531,-0.000599,-0.000374,0.000663,-0.18024,2.091249,3.826397,0.009589,2.184889,0.037655,16.501894,8.222474,-0.277762,-0.331838,0.039242,0.015042,0.00899,-0.002026,-0.000011,-0,-0,0,-0.045294,1.020317,0.953992,0.000945,0.607606,0.012351,28.203398,NotSpot
6,8.843451,1.252251,0.468174,0.422134,-0.133017,0.462392,1.340224,-11.595057,-62.229973,1.29829,2.979874,7.654396,0.376585,4.184768,0.297486,5.904762,9.035742,0.192291,0.339388,0.077055,0.026052,-0.008508,0.002218,-0.000549,-0.000601,0.000349,-0.288385,2.141092,3.973722,0.01379,2.247298,0.041265,17.922348,8.391615,-0.451836,-0.644127,0.04135,0.022094,0.000928,-0.002277,-0.000031,-0.000001,0,0,-0.062516,1.021851,0.957232,0.00081,0.611215,0.011952,31.551039,NotSpot
10,8.051103,0.688757,0.518143,0.065187,0.107159,-0.339603,-0.982091,6.993518,3.453573,0.235801,2.672578,6.712,0.229658,3.98568,0.270106,4.619048,8.168791,0.117688,0.20301,0.077062,0.002935,-0.009933,0.001494,-0.000262,0.000422,0.00037,-0.123013,2.115763,3.89003,0.008584,2.190567,0.033163,12.797348,7.970858,-0.080245,-0.197933,0.029244,0.010813,0.010613,-0.002366,-0.00002,-0.000001,-0,0,-0.029444,1.035874,0.984597,0.000665,0.629109,0.011735,28.866732,NotSpot
9,7.587247,0.873443,0.272301,0.259039,0.081959,-0.339471,-0.378514,3.984689,37.792133,-0.886705,2.875317,6.593352,0.14922,3.774223,0.253016,14.952381,7.37341,-0.213838,0.08434,0.028102,0.016463,-0.013527,0.000225,0.000088,0.000468,-0.00025,-0.039775,2.079293,3.751019,0.004318,2.11402,0.032244,11.689394,7.554832,-0.032415,0.181422,0.021409,0.020343,0.005415,-0.002371,-0.000008,-0,-0,0,0.004349,1.04074,0.995905,0.000728,0.640216,0.012104,27.619072,NotSpot
8,8.976487,0.961683,0.810703,0.094812,0.039434,-0.15632,-0.718849,-0.206055,27.52939,0.056169,3.141009,8.065494,0.343753,4.179014,0.310391,6.809524,8.644528,-0.331959,0.283781,0.11075,0.071872,-0.014128,-0.001826,0.000003,0.000508,0.000503,-0.322659,2.167502,4.034334,0.013145,2.238383,0.036976,14.632576,8.111153,-0.865335,-0.533376,0.028468,0.019333,0.005643,-0.002508,-0.000035,-0.000001,0,0,-0.042158,1.037142,0.987099,0.000537,0.63154,0.011355,31.197866,NotSpot
6,7.714863,0.827652,0.352734,0.014302,-0.117509,-0.242621,0.208412,6.984391,15.764037,0.460616,2.760748,6.998122,0.210563,3.981524,0.281845,3.571429,7.784415,0.069552,0.15027,0.079909,0.050739,-0.014332,-0.000398,0.000337,0.00054,-0.000593,-0.1211,2.126662,3.90161,0.007907,2.176436,0.028854,10.318182,7.692978,-0.021885,-0.091437,0.019805,0.014122,0.00541,-0.002597,-0.000029,-0.000001,-0,0,-0.011092,1.047055,1.007732,0.000552,0.647442,0.01139,28.751337,NotSpot
4,6.850818,0.491809,0.292661,0.17063,-0.296152,0.408637,1.540902,-4.988647,-85.260651,0.369777,2.801384,6.567449,0.12044,3.768527,0.259369,5.571429,6.994318,0.1435,0.064051,0.052997,0.008903,-0.017306,0.000985,0.000631,-0.000063,-0.001236,0.002151,2.070902,3.713341,0.004298,2.0965,0.028871,13.496212,7.280535,0.429718,0.286218,0.022232,0.014016,0.012432,-0.002607,-0.000023,-0.000001,-0,0,0.020648,1.04839,1.012962,0.000725,0.656539,0.011939,25.972277,NotSpot
8,7.456449,0.813891,0.803504,0.135031,-0.334821,0.586586,1.575888,-13.662366,0.532625,0.145417,3.27464,7.735248,0.266404,3.948145,0.290102,8.285714,7.353283,-0.103166,0.146008,0.099471,0.073817,-0.01392,-0.0014,0.000289,-0.000035,-0.000749,-0.120354,2.131227,3.877351,0.014655,2.141804,0.027534,21.897728,7.396639,-0.05981,0.043356,0.01951,0.013014,0.003513,-0.00269,-0.000037,-0.000001,0,0,0.010008,1.052855,1.021227,0.000597,0.661441,0.011242,28.599678,NotSpot
6,6.480459,0.399272,0.346338,0.015811,-0.374992,0.075121,-0.303307,-3.877246,67.552605,0.037123,2.82839,6.743472,0.164894,3.736702,0.266319,14.666667,6.612081,0.131622,0.116133,0.100959,0.003639,-0.016186,0.000836,0.000336,-0.000367,-0.000836,0.011535,2.05294,3.637349,0.009152,2.060051,0.026971,11.814394,6.992918,0.512459,0.380837,0.028848,0.018132,0.008303,-0.002706,-0.000036,-0.000001,0,0,0.038677,1.050626,1.020207,0.000772,0.668364,0.011908,26.513741,NotSpot
12,5.488824,0.684751,0.513968,0.043696,-0.009791,-0.527755,0.057593,16.492723,-53.210747,-0.127088,2.762359,6.234484,0.136544,3.513991,0.251456,13.238095,5.893813,0.404988,0.21029,0.083551,0.014451,-0.019523,0.00228,-0.000162,-0.000506,0.000528,0.141191,1.962803,3.369452,0.005858,1.965114,0.031163,13.642045,6.607517,1.118693,0.713705,0.04237,0.027814,0.002817,-0.002632,-0.000032,0,0,0,0.067368,1.04082,1.005301,0.001038,0.668636,0.013165,24.124939,NotSpot
7,6.732042,1.162538,0.863223,0.00135,-0.022436,0.371339,1.371522,1.976773,-82.135574,0.300664,3.599416,8.415823,0.307064,3.879485,0.289657,5.904762,6.819653,0.087611,0.187566,0.136589,0.004195,-0.007526,-0.000806,-0.000407,-0.00048,0.000201,-0.046781,2.124664,3.813004,0.019999,2.086753,0.029909,24.859848,7.093122,0.36108,0.273469,0.027023,0.014246,0.007626,-0.002634,-0.000039,-0.000001,0,0,0.033642,1.052619,1.023841,0.000717,0.670411,0.011231,28.272161,NotSpot
7,5.992249,0.851069,0.832753,0.017916,0.093618,-0.311575,-0.581855,6.954701,8.130269,0.0004,2.850654,6.97914,0.268092,3.675609,0.267936,4.809524,6.180388,0.188139,0.182115,0.167645,0.024966,-0.007973,-0.000084,-0.000682,-0.000195,0.000733,0.039436,2.025686,3.530123,0.016659,2.00549,0.026875,11.176136,6.702149,0.709901,0.521761,0.039421,0.022581,0.003551,-0.002651,-0.000045,-0.000001,0,0,0.05845,1.047138,1.017023,0.000864,0.675168,0.011984,24.506475,NotSpot
7,5.328806,1.050173,0.589381,0.07447,0.16049,-0.388311,-0.79712,-2.919764,33.968193,-0.386322,2.61995,6.025216,0.262578,3.454664,0.25088,13.809524,5.552369,0.223562,0.265094,0.151282,0.007891,-0.010892,-0.000314,-0.000604,0.000364,0.000824,0.121703,1.915299,3.224596,0.013228,1.912099,0.028354,12.621212,6.328975,1.000168,0.776606,0.053856,0.028356,0.001555,-0.002585,-0.000045,-0,0,0,0.083767,1.034607,0.997274,0.001063,0.673371,0.013342,23.669321,NotSpot
4,5.323466,1.574177,0.444897,0.28329,0.292035,-0.264817,-1.972448,5.893926,78.99189,1.735784,3.34206,8.380411,0.18086,3.765847,0.282263,8.285714,6.174716,0.85125,0.214386,0.151596,0.062544,-0.000064,0.000633,-0.000682,-0.000429,0.000635,0.125334,2.084078,3.668529,0.015552,2.012152,0.033912,15.710227,6.794127,1.47066,0.619411,0.037342,0.02361,0.001919,-0.002438,-0.000035,-0.000001,0,0,0.059033,1.046537,1.015547,0.000893,0.674213,0.011307,27.361565,NotSpot
2,4.99807,1.326064,0.419293,0.417269,0.329342,0.276786,0.106041,-2.504634,-44.340836,1.324039,2.816731,7.044996,0.239155,3.578613,0.262975,3.809524,5.6661,0.66803,0.269413,0.170758,0.036381,0.002421,-0.000715,-0.001162,-0.000112,0.001319,0.135036,1.977675,3.374486,0.017548,1.934296,0.028835,12.058712,6.417717,1.419647,0.751617,0.051292,0.027024,0.001373,-0.002451,-0.000047,-0.000001,0,0,0.079688,1.038339,1.003894,0.000995,0.676942,0.01213,25.623177,NotSpot
6,4.886209,1.185274,1.170225,0.079597,0.169548,0.200114,0.101233,-5.168174,-24.99902,-0.064549,2.653661,5.988124,0.322377,3.366961,0.246034,11.809524,5.157721,0.271512,0.331451,0.182697,0.003863,0.000696,-0.002635,-0.000637,0.000579,0.00041,0.144891,1.858216,3.055781,0.018037,1.844648,0.027014,13.967803,6.05922,1.173011,0.901499,0.065348,0.030302,0.005543,-0.002388,-0.000051,-0,0,0,0.101193,1.023464,0.980092,0.00114,0.673216,0.013627,23.061619,NotSpot
3,4.199352,1.317493,0.843643,0.071091,-0.027663,-0.201521,-0.871255,5.217492,69.887779,0.402759,2.701092,5.190113,0.267211,3.134436,0.233737,15,4.612054,0.412703,0.39638,0.163448,0.028427,-0.002226,-0.003505,0.000126,0.000842,-0.000807,0.204504,1.718268,2.70443,0.014207,1.744965,0.031381,13.172348,5.728518,1.529166,1.116463,0.078317,0.035047,0.010456,-0.002207,-0.000049,0.000001,0,0,0.12382,1.002808,0.946097,0.001425,0.66392,0.015957,19.196102,NotSpot
2,3.831664,1.861982,0.352797,0.091529,0.118038,0.15173,-0.687429,-3.035276,35.807388,2.306308,2.4656,6.519972,0.121738,3.437687,0.256294,2.952381,5.082319,1.250655,0.374052,0.108311,0.030094,0.009154,-0.000339,-0.000579,-0.00028,0.000451,0.295835,1.884271,3.131005,0.010988,1.848997,0.033791,10.308712,6.150899,2.319235,1.06858,0.062934,0.031553,0.006909,-0.002133,-0.00004,-0.000001,0,0,0.101396,1.024877,0.982335,0.001157,0.674185,0.012289,24.204037,NotSpot
1,4.012388,1.715033,0.702135,0.022981,-0.059333,0.273305,0.186369,-2.312453,16.35832,0.989917,2.532264,5.703921,0.209966,3.244843,0.238276,5.285714,4.688758,0.67637,0.411209,0.149999,0.013445,0.00986,-0.002627,-0.0002,0.000111,-0.000273,0.247765,1.771729,2.835281,0.01491,1.765325,0.028229,12.090909,5.807842,1.795454,1.119084,0.076098,0.032937,0.010056,-0.002066,-0.00005,-0.000001,0,0,0.119091,1.008181,0.955462,0.001249,0.668735,0.013965,21.380959,NotSpot
2,3.692321,1.678425,0.648057,0.24432,-0.102457,-0.10055,2.441119,4.146453,-101.019249,0.786048,2.488584,4.827052,0.229618,3.022228,0.223083,11.952381,4.249738,0.557417,0.449474,0.162728,0.035249,0.00861,-0.003884,-0.000012,0.000818,-0.0006,0.251496,1.632851,2.495912,0.015099,1.670388,0.029402,14.717803,5.492399,1.800078,1.242661,0.088051,0.036581,0.013842,-0.001884,-0.00005,0,0,0,0.138474,0.985861,0.918878,0.001513,0.657867,0.016627,18.040552,NotSpot
1,2.899341,1.840744,0.345153,0.071686,-0.063021,-0.180538,0.727702,3.812614,-18.267982,2.257583,1.833127,5.19481,0.069756,3.250256,0.256472,1.142857,4.49138,1.59204,0.469185,0.026102,0.023365,0.011011,0.000335,0.000208,-0.000236,-0.000294,0.471922,1.730143,2.77841,0.005986,1.754169,0.042228,4.808712,5.912652,3.013312,1.421272,0.073321,0.036119,0.012634,-0.001737,-0.000028,-0.000001,0,0,0.122074,1.008023,0.954927,0.001356,0.667819,0.012405,21.898771,NotSpot
4,3.087065,1.734132,0.433979,0.181624,-0.180975,0.019759,0.151102,5.933298,6.980529,1.118529,1.934458,4.693587,0.095857,3.084396,0.233041,4.952381,4.17944,1.092375,0.487534,0.082576,0.000659,0.014143,-0.000663,0.000295,-0.000332,-0.000684,0.405617,1.63663,2.536208,0.00828,1.677953,0.033339,6.772727,5.583564,2.496499,1.404124,0.085426,0.035741,0.01536,-0.001657,-0.00004,-0.000001,0,0,0.136527,0.989952,0.925847,0.001372,0.660858,0.014302,18.118099,NotSpot
2,2.930748,1.692629,0.442926,0.401941,0.029203,0.043701,-0.375213,-6.851887,32.453392,0.847762,1.791982,3.919542,0.11438,2.879983,0.212909,4.142857,3.831748,0.901,0.503173,0.118351,0.010889,0.015497,-0.001611,-0.000154,0.000154,-0.000226,0.373934,1.509099,2.234178,0.010553,1.588915,0.029233,6.126894,5.283175,2.352427,1.451427,0.096262,0.038447,0.018186,-0.001468,-0.000044,-0,0,0,0.152896,0.966378,0.887491,0.001626,0.648666,0.017357,15.619741,NotSpot
2,2.468042,1.48713,0.403999,0.091857,0.336301,-0.131516,-0.247204,1.410183,-22.101301,1.174989,1.37702,2.9228,0.093373,2.642032,0.201829,3.666667,3.436604,0.968563,0.509016,0.112166,0.010652,0.015543,-0.001986,-0.000911,0.000427,0.000818,0.386198,1.345516,1.881152,0.008538,1.488651,0.044423,6.155303,5.020868,2.552826,1.584264,0.105178,0.045501,0.020494,-0.00113,-0.00004,0.000001,0,-0,0.171174,0.938767,0.843075,0.002287,0.632937,0.021529,12.507357,NotSpot
2,2.304835,1.504437,0.495746,0.044914,-0.119539,0.115052,0.558115,0.460732,-8.178066,1.955269,1.193699,3.541531,0.07691,3.026968,0.269218,0.809524,3.977897,1.673063,0.518406,0.07562,0.015737,0.009546,0.000054,0.00052,0.00025,-0.000343,0.609764,1.534335,2.359462,0.01112,1.657233,0.053024,5.176136,5.712889,3.408055,1.734992,0.081639,0.040584,0.017721,-0.0013,-0.000011,-0.000001,0,0,0.139944,0.989804,0.925143,0.001614,0.659038,0.012429,18.131292,NotSpot
2,2.322052,1.398219,0.29703,0.076738,-0.07014,0.073113,0.430741,-4.945477,-18.262535,1.177927,1.205817,3.238123,0.051616,2.890933,0.236125,0.904762,3.708326,1.386274,0.529912,0.059406,0.033667,0.013246,0.001191,0.000552,-0.0004,-0.000739,0.555651,1.459719,2.177125,0.007225,1.588268,0.041132,3.210227,5.394381,3.072329,1.686055,0.092746,0.038468,0.021007,-0.001197,-0.000024,-0.000001,0,0,0.15222,0.97058,0.894339,0.001508,0.650741,0.014615,15.836971,NotSpot
1,2.195777,1.227296,0.146254,0.042093,0.20514,-0.168664,-1.743971,1.756093,44.761734,1.123135,1.062533,2.667776,0.047649,2.709649,0.207196,0.619048,3.42572,1.229943,0.53169,0.07171,0.047873,0.01665,0.001405,-0.000034,-0.000673,-0.000173,0.507854,1.348873,1.926584,0.006127,1.505152,0.032637,3.007576,5.106963,2.911186,1.681243,0.102497,0.040153,0.023627,-0.000992,-0.000031,-0,0,-0,0.166277,0.946019,0.854767,0.001741,0.637458,0.01811,11.939628,NotSpot
1,1.983337,0.962747,0.29653,0.029598,0.121635,-0.046557,0.219211,5.715913,-8.29474,1.229679,0.809269,1.943252,0.045255,2.487774,0.191756,0.333333,3.11314,1.129803,0.518167,0.078223,0.037498,0.018582,0.000367,-0.000525,-0.000383,0.00028,0.477442,1.201284,1.619304,0.005444,1.409396,0.049513,2.746212,4.859724,2.876386,1.746583,0.110229,0.047495,0.024546,-0.000659,-0.000031,0,0,-0,0.182269,0.917701,0.80984,0.002499,0.621027,0.022788,10.440661,NotSpot
2,1.896582,0.881532,0.210533,0.024819,0.026189,-0.084638,-0.198744,2.044691,6.778094,1.067245,0.61305,2.011425,0.07327,2.682185,0.247345,2.142857,3.352575,1.455994,0.522339,0.12441,0.001936,0.007647,0.001505,0.000489,-0.000087,-0.000405,0.644814,1.284956,1.83481,0.014963,1.503805,0.04901,1.443182,5.247708,3.351126,1.895133,0.097668,0.040908,0.026219,-0.000712,-0.000005,-0,0,-0,0.164795,0.952044,0.864181,0.001656,0.639609,0.014951,10.321224,NotSpot
2,1.826181,0.631144,0.290537,0.049521,0.174038,-0.072112,0.245129,3.524639,-29.331572,0.87216,0.536744,1.621548,0.076969,2.523035,0.209277,0.952381,3.108808,1.282627,0.519565,0.107868,0.03934,0.012508,0.002743,-0.000011,-0.000926,-0.000014,0.588092,1.188008,1.629354,0.010279,1.425041,0.038976,1.183712,4.970023,3.143843,1.861215,0.10648,0.041467,0.029622,-0.000483,-0.000014,-0,0,-0,0.177569,0.926591,0.823609,0.001848,0.625437,0.018905,9.425797,NotSpot
1,1.760611,0.481157,0.274907,0.076293,-0.000167,0.246088,-0.040319,-7.488315,13.705054,0.832357,0.504019,1.185674,0.065367,2.319639,0.191995,0.47619,2.855391,1.09478,0.495683,0.089272,0.054273,0.016915,0.001819,-0.0001,-0.000788,-0.000122,0.530683,1.059727,1.370291,0.007326,1.333305,0.055432,1.859848,4.735879,2.975268,1.880488,0.113105,0.04946,0.029336,-0.000157,-0.000017,-0,0,-0,0.191901,0.897874,0.778682,0.002727,0.608603,0.024,8.203885,NotSpot
2,1.77472,0.390605,0.162955,0.099693,-0.081157,-0.081161,-0.179319,6.774076,18.736866,0.453867,0.46697,0.784512,0.044942,2.086559,0.249919,1.333333,2.59469,0.819971,0.452074,0.070704,0.033292,0.01915,-0.000388,0.00017,0.000275,-0.000422,0.489486,0.912629,1.09023,0.006289,1.234824,0.087785,1.234848,4.556043,2.781323,1.961352,0.117016,0.061927,0.027781,0.000243,-0.000015,-0.000001,0,-0,0.206724,0.869218,0.734931,0.004228,0.591735,0.029759,4.952669,NotSpot
4,1.808192,0.515854,0.229557,0.06596,-0.032021,-0.204968,0.121699,3.335469,3.240073,0.811372,0.437515,1.399639,0.0785,2.484595,0.257861,1.952381,3.157918,1.349726,0.487993,0.147245,0.021068,-0.000537,0.000953,0.00004,0.00038,0.000428,0.656306,1.168909,1.59818,0.019052,1.432332,0.054117,1.342803,5.147292,3.3391,1.989374,0.100095,0.042651,0.030605,-0.000218,0.000013,0.000001,-0,-0,0.173352,0.936084,0.838165,0.001792,0.628574,0.015451,8.356396,NotSpot
0,1.837386,0.39016,0.280142,0.092554,0.03358,0.24153,0.959266,-3.668596,-14.522586,0.577748,0.479038,1.099823,0.084237,2.340642,0.215815,1.952381,2.930171,1.092785,0.484425,0.123307,0.018823,0.005884,0.001708,-0.000429,-0.000115,0.000574,0.58891,1.077327,1.414723,0.012822,1.354961,0.043816,1.984848,4.875743,3.038358,1.945573,0.108177,0.042407,0.035398,0.000041,0.000004,0,-0,-0,0.185982,0.909702,0.796574,0.001954,0.613713,0.019805,7.890868,NotSpot
2,1.850651,0.308476,0.228163,0.181676,0.050177,0.06975,0.13694,-2.298247,-12.908348,0.261989,0.558405,0.834572,0.071767,2.153656,0.208198,4.333333,2.709307,0.858656,0.45671,0.101884,0.039883,0.013234,0.001099,-0.000205,-0.000269,-0.000015,0.518711,0.963621,1.189205,0.009104,1.265885,0.06131,1.757576,4.652065,2.801414,1.942759,0.113846,0.051714,0.033882,0.000357,-0.000002,-0,-0,-0,0.199442,0.880813,0.751956,0.002988,0.596767,0.025156,5.453916,NotSpot
0,1.716505,0.492182,0.113912,0.090422,0.084958,-0.17915,-0.761146,0.411918,30.034237,0.515673,0.452549,0.588385,0.05741,1.939332,0.266254,0.619048,2.486629,0.770124,0.410828,0.085563,0.020754,0.018192,-0.000249,0.000354,0.000036,-0.000322,0.475637,0.837153,0.950341,0.007896,1.172267,0.094944,1.854167,4.486723,2.770218,2.000095,0.116639,0.064624,0.031476,0.000684,-0.000004,-0.000001,0,0,0.212739,0.853089,0.710159,0.004591,0.58051,0.03096,4.035354,NotSpot
1,1.87636,0.618191,0.309232,0.159713,-0.008615,0.077079,0.417894,-3.609888,-3.72389,0.767711,0.486556,1.361355,0.059713,2.322874,0.257471,1.142857,3.116172,1.239812,0.465407,0.115738,0.030117,-0.007756,0.001159,-0.000548,0.000364,0.001137,0.611263,1.133766,1.500261,0.014796,1.37927,0.054418,2.215909,5.095134,3.218774,1.978961,0.100207,0.043052,0.034338,0.000276,0.000028,0.000001,-0,-0,0.177596,0.924076,0.818072,0.001846,0.618495,0.016285,8.746078,NotSpot
2,2.100545,0.333048,0.265648,0.067791,0.043463,-0.139524,-0.417476,1.282716,11.254003,-0.13519,0.591846,1.046616,0.052887,2.183971,0.218287,3.952381,2.881658,0.781112,0.458969,0.082875,0.005886,0.000343,0.000088,-0.000883,0.000941,0.001078,0.535958,1.03697,1.311603,0.008837,1.300004,0.046807,2.085227,4.826649,2.726103,1.944991,0.107778,0.04376,0.039557,0.000568,0.000019,0,-0,-0,0.191095,0.89678,0.775485,0.002129,0.603195,0.020866,8.010518,NotSpot
6,2.15519,0.543004,0.198994,0.165493,0.100132,-0.291013,-0.287831,7.060863,11.413631,-0.576506,0.682031,0.829354,0.045328,2.00869,0.222749,3.285714,2.668891,0.513701,0.428848,0.061778,0.026673,0.009758,-0.000725,-0.000358,0.000662,0.00008,0.463953,0.929296,1.09883,0.005967,1.212089,0.067026,2.085227,4.610959,2.455769,1.942068,0.112683,0.054683,0.03706,0.000866,0.000012,-0.000001,-0,0,0.204426,0.867964,0.731483,0.003308,0.586456,0.026245,5.015291,NotSpot
1,1.823628,0.40542,0.227587,0.212499,0.100285,0.14111,0.517553,-4.922258,-29.80958,0.420509,0.729921,0.654876,0.037935,1.81359,0.278359,3.904762,2.462859,0.639231,0.383897,0.05479,0.007247,0.016789,-0.000765,0.000405,-0.000257,-0.000454,0.431439,0.816857,0.885694,0.006381,1.123573,0.100058,1.715909,4.457934,2.634307,1.995076,0.114552,0.067363,0.034804,0.001103,0.000008,-0.000002,0,0,0.216719,0.841574,0.692108,0.004925,0.571138,0.031794,3.604542,NotSpot
2,1.907164,0.79637,0.449559,0.049754,0.040796,0.029597,-0.7334,0.085111,-16.518728,1.295683,0.532198,1.577149,0.091218,2.208724,0.244292,1.619048,3.178571,1.271407,0.452382,0.093655,0.005666,-0.011238,0.002303,-0.000668,-0.000277,0.000697,0.551703,1.153742,1.502105,0.00992,1.345722,0.049835,1.939394,5.089842,3.182678,1.911271,0.098379,0.04229,0.037234,0.000758,0.000036,0.000002,-0,-0,0.177902,0.916212,0.804374,0.001836,0.60988,0.017485,9.405764,NotSpot
4,2.223457,0.480595,0.42812,0.255106,-0.003447,-0.186167,-0.609757,1.818629,10.443148,-0.202631,0.614643,1.18609,0.056953,2.066144,0.21755,2.619048,2.914612,0.691155,0.444149,0.046176,0.006761,-0.002017,-0.000044,-0.000631,0.000864,0.000659,0.483565,1.04394,1.290187,0.004482,1.262456,0.051393,3.234848,4.822849,2.599392,1.908237,0.105611,0.047731,0.039557,0.001075,0.00003,0,-0,0,0.1929,0.888269,0.761187,0.002476,0.5945,0.022092,7.540096,NotSpot
4,2.277385,0.53175,0.39703,0.355915,-0.051857,-0.125422,0.206846,-1.810098,8.443477,-0.572865,0.72996,0.945501,0.047435,1.898812,0.235329,4.142857,2.690402,0.413016,0.413511,0.016659,0.008732,0.007807,-0.001401,0.000019,0.000899,-0.000042,0.421438,0.935537,1.076491,0.002543,1.17519,0.07304,2.090909,4.613682,2.336297,1.92328,0.109934,0.058406,0.038231,0.001344,0.000024,-0.000001,-0,0,0.206571,0.859982,0.718383,0.003696,0.578362,0.027234,5.356214,NotSpot
1,1.912956,0.455337,0.219458,0.189029,-0.044493,0.100792,0.297624,1.767322,-20.477526,0.485767,0.857911,0.772334,0.040784,1.723835,0.28612,1.619048,2.489094,0.576139,0.370569,0.034587,0.003684,0.015809,-0.001119,0.000511,-0.000245,-0.000502,0.401472,0.831876,0.879262,0.005873,1.092673,0.103176,2.467803,4.47126,2.558304,1.982165,0.111103,0.07002,0.037111,0.001478,0.000019,-0.000002,0,0,0.218234,0.835416,0.681992,0.00521,0.564318,0.032212,4.156524,NotSpot
0,1.670794,0.455655,0.246431,0.0154,-0.037077,0.331348,0.31893,-3.735766,11.948356,0.717486,0.798881,0.590492,0.033905,1.57439,0.357592,0.809524,2.335515,0.66472,0.323012,0.102039,0.005198,0.019693,-0.000558,0.000407,-0.000955,-0.000209,0.419854,0.744626,0.726314,0.016651,1.030318,0.137207,1.897727,4.405829,2.735035,2.070315,0.109107,0.081403,0.035678,0.001416,0.000015,-0.000002,0,0,0.226188,0.819474,0.658688,0.006716,0.555215,0.03605,3.814445,NotSpot
0,2.084195,0.676901,0.401512,0.306504,-0.149954,0.192761,0.264293,-7.534755,-4.153834,0.581893,0.690982,1.334678,0.057903,1.98989,0.225057,2.571429,2.980329,0.896134,0.426982,0.054103,0.01205,-0.001239,0.001069,0.000429,-0.000191,-0.000515,0.469035,1.067919,1.305785,0.003635,1.241669,0.059536,2.967803,4.862732,2.778537,1.882403,0.102019,0.052922,0.036806,0.00153,0.000036,0,-0,0,0.191747,0.884295,0.753645,0.00296,0.587906,0.023441,8.778788,NotSpot
3,2.049067,0.521368,0.197623,0.063166,-0.188473,-0.013674,0.423184,1.871512,-15.880344,0.260579,0.786543,1.062531,0.043352,1.830738,0.249773,1.47619,2.732702,0.683635,0.400505,0.021905,0.007897,0.008131,-0.000264,0.000769,0.00001,-0.000176,0.430308,0.956123,1.088478,0.002851,1.156476,0.079958,2.621212,4.660395,2.611328,1.927693,0.105906,0.062576,0.037323,0.001754,0.000032,-0.000001,0,0,0.205805,0.857365,0.713107,0.004132,0.572872,0.028074,6.998601,NotSpot
2,1.853147,0.557682,0.348264,0.204904,-0.095829,-0.142514,-0.592532,4.204616,36.036366,0.414321,0.703151,0.839813,0.035139,1.679396,0.291778,0.571429,2.532046,0.678899,0.362712,0.057854,0.003046,0.016525,-0.000715,0.000399,-0.000171,0.000102,0.423612,0.859174,0.906943,0.008123,1.082151,0.10468,1.808712,4.52809,2.674942,1.996043,0.106624,0.072343,0.037953,0.001775,0.000028,-0.000002,0,0,0.216921,0.83533,0.680546,0.00541,0.560475,0.032174,4.670021,NotSpot
2,1.737051,0.495981,0.281556,0.025659,0.004367,-0.039086,0.638138,-2.860349,-36.709278,0.240084,0.628914,0.640748,0.03318,1.565402,0.342648,1.666667,2.400318,0.663267,0.324198,0.119054,0.00169,0.020723,-0.000813,-0.000428,-0.000129,0.000442,0.441562,0.790218,0.785212,0.017766,1.032292,0.129765,1.433712,4.474329,2.737277,2.074011,0.104454,0.081212,0.038154,0.00154,0.000025,-0.000002,0,0,0.223819,0.822468,0.661721,0.006515,0.553216,0.034921,4.083809,NotSpot
1,1.648259,0.533538,0.125335,0.061714,-0.007715,0.141501,-0.344481,-4.2157,22.681473,0.720588,0.490946,0.829547,0.038501,1.685285,0.297644,1.619048,2.595216,0.946957,0.357747,0.095511,0.036417,0.01921,0.00009,0.000034,-0.000359,0.00075,0.489674,0.893119,0.962351,0.012956,1.093259,0.104992,1.541667,4.629432,2.981174,2.034216,0.10136,0.074131,0.036874,0.001954,0.000035,-0.000002,0,0,0.212365,0.841284,0.687899,0.005494,0.559703,0.031671,5.680569,NotSpot
4,1.65804,0.321212,0.165206,0.000055,0.093854,-0.232614,-0.209964,8.244988,3.909034,0.156061,0.425272,0.662216,0.052224,1.609648,0.323925,1.571429,2.488892,0.830852,0.33697,0.130701,0.036496,0.022094,-0.000905,-0.001187,0.000612,0.000868,0.504167,0.846854,0.881173,0.018387,1.057484,0.119197,0.943182,4.586723,2.928683,2.097831,0.099577,0.079489,0.039136,0.001564,0.000034,-0.000002,0,0,0.218202,0.831791,0.673909,0.006098,0.554358,0.033148,4.885852,NotSpot
1,1.594074,0.404297,0.35431,0.114405,0.060812,0.05881,0.465854,-1.342299,-39.819199,0.873013,0.368091,0.836299,0.059591,1.742717,0.304074,0.619048,2.719363,1.125289,0.358749,0.139384,0.058692,0.022423,0.000527,-0.000166,-0.000291,0.000611,0.556825,0.947275,1.062882,0.019879,1.125846,0.104296,1.189394,4.775275,3.181201,2.055911,0.095492,0.075151,0.033511,0.001975,0.00004,-0.000002,0,0,0.204153,0.852828,0.703452,0.005449,0.56173,0.030753,6.226441,NotSpot
1,1.595026,0.341563,0.231247,0.045627,0.087118,-0.103305,-0.749668,-2.594377,33.946484,0.527182,0.3771,0.79785,0.06328,1.707407,0.30526,2.142857,2.643994,1.048968,0.365911,0.133027,0.071436,0.022013,-0.000253,-0.001177,0.000691,0.000517,0.570374,0.930726,1.035713,0.018497,1.105801,0.10688,1.051136,4.744418,3.149392,2.100424,0.094681,0.075948,0.038031,0.001462,0.00004,-0.000002,-0,0,0.20866,0.847057,0.694812,0.005491,0.558369,0.030843,7.062622,NotSpot
3,1.619649,0.545647,0.178403,0.111867,-0.00247,-0.101071,0.441519,4.01575,-2.04972,0.612183,0.570651,1.039467,0.041844,1.718458,0.305813,1.809524,2.681071,1.061423,0.381867,0.104551,0.080789,0.009625,0.000123,-0.000969,0.000754,-0.000206,0.567207,0.966218,1.086197,0.01303,1.113933,0.109714,1.501894,4.79305,3.173402,2.111979,0.092984,0.074848,0.040205,0.000697,0.000041,-0.000001,-0,0,0.208037,0.850529,0.699934,0.005298,0.559984,0.029559,7.241792,NotSpot
3,1.766244,0.529046,0.102203,0.092539,0.031777,0.019558,0.343166,-2.857613,-28.196377,0.53871,0.559273,1.194106,0.048185,1.85254,0.288793,1.571429,2.919077,1.152833,0.404889,0.12385,0.069504,0.019647,0.001218,-0.000281,0.000254,-0.000293,0.598243,1.061422,1.277022,0.016786,1.174751,0.094214,2.041667,4.947731,3.181487,2.028654,0.08961,0.070668,0.034411,0.001214,0.000044,-0.000002,-0,0,0.194689,0.867031,0.723045,0.004767,0.56459,0.028207,8.499209,NotSpot
3,1.789558,0.728654,0.190183,0.062125,-0.043843,-0.230927,-0.905318,0.392206,38.777794,0.600596,0.750909,1.578461,0.040133,1.882061,0.272763,1.47619,2.981226,1.191668,0.422645,0.105644,0.062088,0.004398,0.002492,-0.000089,-0.000277,-0.000328,0.590376,1.11366,1.36233,0.009358,1.190002,0.090569,1.439394,5.003355,3.213797,2.022129,0.088415,0.065829,0.039105,0.000396,0.000046,-0.000001,-0,0,0.193348,0.871892,0.730347,0.004196,0.566811,0.025956,8.665127,NotSpot
1,2.060306,0.890605,0.180455,0.017989,-0.033218,-0.014328,0.099519,4.368429,-0.672255,1.053071,0.870929,1.895134,0.0512,2.031492,0.275482,0.952381,3.346339,1.286033,0.430207,0.094532,0.034848,0.016166,0.002699,0.000671,-0.000092,-0.000859,0.559587,1.236259,1.606601,0.012004,1.259066,0.082336,2.445076,5.196784,3.136478,1.850445,0.083734,0.064256,0.028055,0.000815,0.000043,-0.000001,-0,0,0.176045,0.889993,0.756175,0.004027,0.572001,0.025502,11.332198,NotSpot
3,2.0757,1.061657,0.221572,0.087011,-0.095492,0.182921,0.719481,-0.846436,-24.256165,1.196218,1.033366,2.374249,0.071615,2.078154,0.247498,1.571429,3.438245,1.362545,0.441843,0.082522,0.022253,0.000643,0.0045,0.000611,-0.001152,-0.00017,0.546618,1.300703,1.725213,0.00608,1.281423,0.073054,3.280303,5.261019,3.185318,1.822774,0.082363,0.0554,0.035886,0.00001,0.000045,-0.000001,-0,0,0.173649,0.896164,0.765579,0.0031,0.57466,0.02233,12.271553,NotSpot
1,2.689437,1.177229,0.68099,0.054103,-0.060408,0.14958,1.148684,-2.957269,-48.819859,1.912322,1.490736,3.459976,0.104153,2.288085,0.231383,3,4.048239,1.358801,0.420414,0.022537,0.020531,-0.000982,0.003931,0.000751,-0.000735,0.000011,0.42242,1.497205,2.128928,0.00246,1.380613,0.058489,3.195076,5.563311,2.873873,1.515072,0.074237,0.04532,0.029575,-0.000461,0.000039,-0.000001,-0,0,0.149132,0.920893,0.802153,0.002202,0.582251,0.019073,16.744133,NotSpot
5,3.963871,1.121379,0.224079,0.204403,0.003703,-0.365001,-1.502763,9.350422,60.909466,1.101703,2.180209,4.583838,0.149588,2.493167,0.224719,3.142857,4.758544,0.794673,0.357088,0.06082,0.046603,-0.002619,0.000679,0.000502,0.000402,-0.000161,0.249666,1.666359,2.505017,0.003517,1.47883,0.047948,9.280303,5.905142,1.941271,1.146598,0.063925,0.037847,0.01866,-0.001001,0.000027,-0,-0,0,0.120432,0.943358,0.835779,0.00164,0.588125,0.016523,20.33235,NotSpot
5,4.24159,1.114029,0.588124,0.117624,0.075697,0.103052,-0.348724,-5.916929,-1.334006,0.40828,2.322071,4.823668,0.147379,2.529744,0.223674,10.619047,4.882669,0.641079,0.344533,0.063307,0.02943,-0.009545,-0.00006,0.000445,0.000359,-0.000278,0.251796,1.694434,2.570137,0.003809,1.500327,0.059243,13.403409,6.030329,1.788739,1.147659,0.0603,0.03184,0.023245,-0.001562,0.000027,-0,0,0,0.115385,0.948685,0.84374,0.001169,0.58892,0.012957,19.941422,NotSpot
11,5.802612,1.317047,0.925603,0.452477,-0.0411,-0.724549,-0.252106,4.443003,35.263985,-1.790173,2.595924,5.497377,0.259009,2.723022,0.215005,12.904762,5.635983,-0.166628,0.248265,0.093308,0.05239,-0.011534,-0.003491,0.000433,0.001047,-0.000341,0.102567,1.814941,2.866531,0.005849,1.589926,0.049799,11.609848,6.411512,0.608901,0.775529,0.04801,0.022834,0.01149,-0.001968,0.000011,-0,0,0,0.082334,0.965014,0.867812,0.000862,0.590268,0.011561,21.812622,NotSpot
9,6.822991,0.9954,0.657887,0.355059,-0.110246,-0.348766,-0.54955,8.676775,21.368885,0.692573,2.757738,5.738204,0.333435,3.052091,0.285595,15.571428,7.271344,0.448353,0.130673,0.119841,0.016014,-0.016224,-0.002129,0.000369,0.000555,-0.000096,-0.026845,1.881773,3.068819,0.010506,1.719356,0.057377,13.501894,7.389398,0.566407,0.118054,0.022749,0.019225,0.000236,-0.002599,-0.000019,-0,0,-0,0.00376,0.969976,0.868968,0.000619,0.570849,0.01086,26.20273,NotSpot
7,7.002496,1.048628,0.71465,0.042698,-0.150125,-0.092329,0.367653,-12.472002,-5.149423,-1.805975,3.219996,6.101307,0.289055,3.007123,0.434926,30.476191,6.539771,-0.462726,0.234085,0.109404,0.030048,-0.008608,-0.003193,0.000689,0.000061,-0.001162,0.094633,1.825669,2.898202,0.043108,1.748403,0.136739,19.354166,7.522508,0.520011,0.982737,0.076917,0.011786,0.009502,0.001114,-0.000012,-0,0,0,0.079201,0.941179,0.812891,0.005406,0.519868,0.025137,22.651234,NotSpot
6,5.048639,1.031214,0.423717,0.205105,0.056575,0.174736,0.042246,5.305981,-7.873316,1.249826,2.744136,5.090458,0.339043,2.740663,0.45236,8.238095,5.892547,0.843907,0.280516,0.043236,0.000705,-0.013563,-0.000023,-0.000238,-0.000546,0.000472,0.323047,1.716152,2.603711,0.056379,1.673341,0.143904,16.77841,7.273079,2.22444,1.380532,0.080386,0.023004,0.000711,0.000952,0.000013,0.000001,0,-0,0.1041,0.941419,0.815929,0.00575,0.528442,0.024337,18.783073,NotSpot
0,3.965542,1.277753,1.005816,0.415464,-0.020868,0.226256,-0.751102,-1.52917,18.86351,2.699033,2.234715,4.141719,0.429953,2.57569,0.440909,5.476191,5.52324,1.557698,0.270779,0.10517,0.083993,-0.017357,0.001806,-0.000454,-0.000574,0.001235,0.459942,1.648095,2.449655,0.05498,1.631865,0.13543,8.484848,7.103008,3.137466,1.579768,0.076067,0.03277,0.008168,0.000808,0.000034,0.000002,0,-0,0.117005,0.944364,0.822819,0.005116,0.537253,0.021844,17.570646,NotSpot
1,3.921885,1.004056,0.871818,0.631844,-0.218655,0.402959,0.300383,1.675429,-7.388277,2.507718,2.254674,3.80946,0.330471,2.524461,0.397745,7.238095,5.417458,1.495573,0.228209,0.138402,0.115019,-0.018581,0.001888,0.000108,-0.000114,0.000759,0.481631,1.643501,2.460232,0.039803,1.627899,0.113888,11.022727,7.008353,3.086468,1.590895,0.06597,0.03982,0.012844,0.00069,0.000049,0.000002,-0,-0,0.118634,0.950906,0.834825,0.003899,0.546306,0.018603,16.774714,NotSpot
2,4.513064,0.973374,0.420575,0.310781,-0.175835,0.316559,0.495162,-9.439111,-8.8893,0.86358,2.229863,3.794334,0.366817,2.562774,0.350197,13.285714,5.500403,0.987339,0.249104,0.133859,0.056882,-0.015399,0.001773,0.000869,0.000196,-0.000449,0.439845,1.683189,2.580101,0.035565,1.652332,0.090078,11.814394,6.975777,2.462712,1.475374,0.058332,0.038558,0.014589,0.000584,0.000056,0.000002,-0,-0,0.111479,0.959667,0.850029,0.003141,0.555002,0.016663,18.585238,NotSpot
16,7.931061,1.345827,0.609855,0.323788,-0.310116,-0.386253,0.051182,5.810914,32.911022,-2.279471,3.491682,7.447007,0.286902,3.388094,0.40811,43.285713,7.325595,-0.605466,0.204178,0.203213,0.009401,-0.004063,-0.001165,0.002042,0.00085,-0.000952,-0.008436,1.968442,3.322367,0.033902,1.861675,0.113425,26.079546,7.86691,-0.064151,0.541315,0.061846,0.02233,0.003412,0.000657,-0.000039,-0.000002,0,0,0.042928,0.945605,0.817598,0.00379,0.514351,0.02252,26.342686,NotSpot
9,6.311121,0.963466,0.602106,0.353339,-0.125951,-0.216142,0.87898,3.696795,-20.452162,-0.714699,3.210181,6.197326,0.285799,3.054103,0.410927,22.809525,6.471772,0.160651,0.2661,0.0956,0.034974,-0.010849,0.000683,0.000975,-0.000582,-0.000525,0.205474,1.849145,2.976203,0.046049,1.768615,0.126843,19.217804,7.528215,1.217094,1.056443,0.073393,0.014977,0.009027,0.000426,-0.000015,-0,0,-0,0.079343,0.946286,0.821314,0.00496,0.523635,0.023561,22.174671,NotSpot
3,4.857913,1.54804,0.711918,0.693703,0.043687,0.303006,-1.126086,-6.301001,14.569356,1.529824,2.481919,4.864292,0.46605,2.771003,0.413803,5.904762,5.865945,1.008031,0.283836,0.082284,0.008412,-0.014442,0.001689,0.000208,-0.001284,-0.000747,0.357709,1.7336,2.667706,0.052389,1.688792,0.132477,13.001894,7.264466,2.406553,1.398521,0.077299,0.026045,0.001704,0.000179,0.000009,0.000001,0,-0,0.105048,0.94568,0.823048,0.005338,0.532029,0.022783,19.348097,NotSpot
4,4.413135,1.088482,0.932008,0.608596,-0.056073,0.391079,-0.212729,2.069428,-13.460832,1.411894,2.269643,4.068885,0.392688,2.584866,0.394634,2.904762,5.522716,1.109581,0.246425,0.117725,0.065419,-0.016982,0.000859,-0.000351,-0.000496,-0.000362,0.429569,1.660071,2.489354,0.044446,1.640536,0.123996,15.166667,7.081503,2.668368,1.558787,0.073052,0.036092,0.009662,-0.000036,0.000031,0.000002,0,-0,0.118807,0.94745,0.828165,0.004726,0.540506,0.020196,17.750881,NotSpot
5,4.644884,0.535555,0.149527,0.059998,-0.077429,0.031675,0.443436,-3.22467,21.032116,0.32603,2.304516,3.712383,0.168442,2.50967,0.350259,13.666667,5.413754,0.768871,0.170883,0.136604,0.118422,-0.017801,-0.000381,-0.000952,0.000619,0.001102,0.425909,1.637878,2.452868,0.027152,1.629153,0.103029,9.257576,6.975762,2.330879,1.562008,0.061875,0.044613,0.014833,-0.000194,0.000047,0.000003,-0,-0,0.121321,0.95281,0.838413,0.003419,0.549225,0.016507,16.074659,NotSpot
3,4.940149,0.364854,0.320523,0.091778,0.120951,-0.120311,-0.07166,1.898898,-6.362119,0.136108,2.065665,3.506837,0.162494,2.526478,0.314517,2.285714,5.476814,0.536665,0.17101,0.137431,0.078312,-0.015927,0.000083,-0.00099,0.000524,0.001843,0.386753,1.655272,2.520283,0.024019,1.647162,0.078762,9.808712,6.934308,1.994159,1.457494,0.053748,0.044122,0.01711,-0.000293,0.000057,0.000003,-0,-0,0.11498,0.960613,0.852216,0.002677,0.557679,0.014457,16.344814,NotSpot
5,7.780338,1.186882,0.710117,0.335524,-0.287589,0.052778,-1.04505,3.133255,40.573933,1.561476,3.843913,8.95231,0.378986,3.742353,0.435423,8.285714,8.226941,0.446603,0.285731,0.174891,0.041253,0.004053,0.001979,0.002001,0.000361,-0.001163,-0.069587,2.081041,3.64378,0.029141,1.956534,0.101621,31.09091,8.293955,0.513617,0.067014,0.044529,0.037645,0.00784,0.000225,-0.000051,-0.000003,0,0,-0.000957,0.941804,0.80955,0.002317,0.504213,0.019668,32.341866,NotSpot
4,6.372871,0.947573,0.477987,0.409525,-0.038849,0.273945,-0.031696,-15.029322,-23.14028,1.016035,3.462762,7.477001,0.386274,3.415165,0.414298,24.238094,7.208623,0.835752,0.266946,0.153563,0.076118,-0.003138,0.003915,0.001037,0.000251,0.001145,0.189502,1.996341,3.398708,0.043335,1.875565,0.112458,27.007576,7.891357,1.518486,0.682734,0.06193,0.02204,0.002728,0.000051,-0.000033,-0.000002,0,0,0.042618,0.948896,0.822967,0.00377,0.516259,0.02196,29.360317,NotSpot
3,5.173248,1.42888,0.629553,0.162726,-0.005169,0.020715,0.320062,11.619834,-10.685061,1.895707,2.838317,5.767641,0.56167,3.08065,0.410974,7.238095,6.4257,1.252452,0.305081,0.099245,0.065727,-0.006957,0.004055,0.000137,-0.000605,0.000977,0.338598,1.868959,3.05116,0.05405,1.784138,0.12436,12.484848,7.550018,2.37677,1.124318,0.073402,0.013512,0.008618,-0.000209,-0.000012,-0,0,-0,0.078296,0.94978,0.826984,0.004939,0.525714,0.023046,23.180782,NotSpot
2,4.467452,1.525784,0.845482,0.244303,-0.149183,0.190683,-0.234765,-1.209612,27.829937,2.615569,2.214592,4.548224,0.568903,2.797105,0.404129,1.809524,5.9038,1.436348,0.28175,0.119023,0.008396,-0.009403,0.002199,0.000194,-0.000945,-0.001209,0.392377,1.759914,2.755155,0.052155,1.705184,0.128426,8.882576,7.284285,2.816833,1.380485,0.077173,0.023969,0.002155,-0.000489,0.00001,0.000001,0,-0,0.103296,0.949162,0.828656,0.005309,0.534138,0.022327,19.918987,NotSpot
3,4.7306,0.744193,0.320933,0.26409,-0.129022,0.117986,0.85357,-4.627517,-3.018088,0.801036,2.176656,3.986679,0.300819,2.607841,0.376414,14.238095,5.624811,0.89421,0.220441,0.129755,0.032669,-0.011381,-0.000621,0.000127,-0.000067,-0.00168,0.382865,1.692181,2.577965,0.03892,1.656317,0.118955,8.507576,7.099822,2.369221,1.475011,0.072871,0.033598,0.010096,-0.000734,0.000031,0.000002,0,-0,0.116565,0.950668,0.833363,0.004694,0.542562,0.019761,19.713066,NotSpot
11,5.300673,0.692909,0.524767,0.086095,0.196161,-0.528464,0.130805,3.269463,-30.568485,-1.303771,2.023702,3.623372,0.119606,2.52504,0.328318,9.285714,5.545828,0.245156,0.154129,0.125795,0.062325,-0.012253,-0.002298,-0.000711,0.000851,0.000381,0.342249,1.663157,2.517939,0.023058,1.642763,0.097686,8.217803,6.99301,1.692338,1.447182,0.061739,0.041908,0.015223,-0.000906,0.000047,0.000003,-0,-0,0.11887,0.955564,0.842941,0.00338,0.551201,0.015917,18.607157,NotSpot
5,5.534638,0.696573,0.439229,0.167907,0.355659,-0.35883,-1.217176,5.487042,17.481037,-0.967895,2.026372,3.492441,0.099995,2.531951,0.292512,9.333333,5.617898,0.08326,0.12551,0.087192,0.080082,-0.011507,-0.001466,-0.001392,0.00058,0.00224,0.292783,1.667812,2.551122,0.011929,1.657844,0.072512,9.479167,6.951143,1.416505,1.333245,0.051585,0.043426,0.017507,-0.000992,0.000058,0.000003,-0,-0,0.112518,0.962815,0.855966,0.002435,0.559586,0.013136,17.691664,NotSpot
4,7.061696,1.476363,0.979509,0.207666,-0.264178,0.259951,-0.598337,1.899767,16.122887,2.663538,3.784888,9.126107,0.446649,3.722965,0.438793,13.238095,8.117407,1.055711,0.241306,0.238658,0.033833,0.002401,0.004331,0.000549,-0.001114,-0.000323,0.036481,2.097238,3.673538,0.036819,1.956416,0.104159,27.746212,8.313083,1.251387,0.195676,0.048493,0.036871,0.010733,-0.000401,-0.000037,-0.000002,-0,0,0.00089,0.942593,0.810506,0.002592,0.504104,0.019917,31.777086,NotSpot
5,5.585668,1.480449,0.882908,0.294119,0.134315,0.264151,-0.86955,3.776745,-16.756304,2.657475,3.046893,7.074455,0.659617,3.403982,0.423766,10.238095,7.17237,1.586702,0.305881,0.117935,0.082434,0.001099,0.006432,-0.00036,-0.001111,0.001357,0.270379,2.012604,3.443351,0.051652,1.878605,0.115986,15.683712,7.918941,2.333272,0.746571,0.065383,0.02152,0.001166,-0.000552,-0.000021,-0.000002,0,-0,0.042696,0.949807,0.824138,0.004101,0.516217,0.022325,28.906919,NotSpot
2,4.858295,1.720667,0.934049,0.044598,0.211071,0.325394,-0.40834,-9.998227,11.91749,2.699314,2.56374,5.53047,0.748703,3.082678,0.422495,6.142857,6.481192,1.622896,0.299978,0.11003,0.050772,-0.000547,0.00459,-0.000668,-0.000393,0.001488,0.359235,1.897905,3.131184,0.055166,1.792366,0.12767,12.070076,7.587011,2.728715,1.105819,0.076143,0.008602,0.008428,-0.000782,-0.000003,-0.000001,0,-0,0.076316,0.95122,0.828952,0.00526,0.525836,0.023517,26.539032,NotSpot
2,4.689127,1.285233,0.947717,0.350233,0.002363,0.042352,0.696862,6.822454,-18.64109,2.583183,2.369728,4.852358,0.485863,2.815222,0.412541,4.809524,6.04583,1.356703,0.239937,0.121921,0.016305,-0.002759,0.000774,-0.000178,0.000296,0.000247,0.345553,1.805766,2.869783,0.045486,1.719496,0.13047,8.558712,7.331017,2.641889,1.285186,0.079293,0.018109,0.001905,-0.001038,0.000015,0,0,-0,0.099307,0.951308,0.831687,0.005584,0.534476,0.022903,21.519302,NotSpot
3,5.058162,1.051236,0.238397,0.208156,-0.07001,-0.295841,0.582587,-0.710058,-3.054562,1.081477,2.131689,4.330542,0.226926,2.64012,0.38019,5.619048,5.824506,0.766344,0.180005,0.117517,0.002843,-0.004745,-0.002045,0.000331,0.000606,-0.000867,0.300365,1.744523,2.703894,0.031359,1.675851,0.11965,8.496212,7.155923,2.097762,1.331418,0.074765,0.026814,0.009308,-0.001266,0.000032,0.000001,0,-0,0.110888,0.953385,0.837307,0.004941,0.543117,0.020494,19.280977,NotSpot
9,5.479953,0.711984,0.421578,0.359085,-0.006399,-0.350907,-0.191554,2.648065,14.960166,-0.64949,1.863577,3.823271,0.136238,2.565399,0.330545,11.571428,5.770967,0.291014,0.142801,0.106391,0.013328,-0.006045,-0.002399,0.000269,0.000468,-0.000988,0.26252,1.709925,2.631077,0.019558,1.665384,0.097884,6.746212,7.057659,1.577706,1.286693,0.064243,0.03385,0.013865,-0.001426,0.000047,0.000002,-0,-0,0.111959,0.958529,0.847355,0.00368,0.551926,0.017012,19.33223,NotSpot
6,5.595709,0.639617,0.576949,0.20988,0.063368,0.173568,-0.582685,-3.99442,11.775943,-0.272548,2.100898,3.740741,0.118619,2.574243,0.287273,5.476191,5.854563,0.258854,0.110974,0.09347,0.018701,-0.006831,-0.000832,-0.000182,0.000202,-0.00009,0.223145,1.705938,2.642655,0.010601,1.681403,0.073584,11.791667,7.023531,1.427822,1.168968,0.053511,0.035618,0.015652,-0.001493,0.000056,0.000002,-0,-0,0.104781,0.965687,0.860348,0.002635,0.560411,0.014268,18.454159,NotSpot
17,12.210315,2.606385,1.512232,0.321996,-0.224208,-0.188678,0.328904,-23.656002,19.933805,-4.440614,3.3675,7.970097,0.427296,4.095532,0.543696,45.285713,10.193585,-2.016729,0.573934,0.085023,0.078078,-0.008264,-0.002088,0.001847,0.00206,-0.000906,-0.580879,1.912578,3.3139,0.020106,2.011169,0.104882,33.683712,9.174512,-3.035803,-1.019073,0.066702,0.030916,0.013214,-0.001146,-0.000043,-0,-0,-0,-0.084404,0.899305,0.740014,0.001015,0.467208,0.015469,33.251579,NotSpot
7,9.948647,1.03085,0.801029,0.47288,-0.036698,0.195261,-0.527417,-1.103588,1.445228,-1.358999,4.388332,9.7162,0.388703,3.912637,0.474629,32.666668,9.106727,-0.84192,0.38847,0.180908,0.072131,-0.004025,-0.000783,0.000004,0.000983,0.000992,-0.279692,2.062096,3.615217,0.025906,1.993257,0.101431,41.439392,8.740754,-1.207892,-0.365973,0.051406,0.034478,0.022973,-0.001063,-0.000033,-0.000001,-0,-0,-0.039901,0.925298,0.781251,0.00163,0.486971,0.017796,31.936558,NotSpot
4,7.451829,1.417991,0.575366,0.05471,-0.08131,0.231364,1.762048,9.377939,-63.339188,1.938647,3.875461,9.043721,0.415263,3.655672,0.437935,5.619048,8.08199,0.630161,0.258771,0.213907,0.040019,0.001311,0.002938,-0.000914,-0.001283,0.00059,0.004845,2.086252,3.637589,0.040612,1.942999,0.108687,26.979166,8.323488,0.871659,0.241498,0.054452,0.035722,0.01463,-0.001063,-0.00002,-0.000001,-0,-0,0.004099,0.94094,0.807499,0.003072,0.502391,0.020739,30.995167,NotSpot
2,6.048217,1.411838,0.847728,0.340846,0.024093,0.252258,-0.352541,-3.040161,54.541286,2.600413,3.081688,7.217741,0.578611,3.354365,0.432136,12.285714,7.241645,1.193428,0.288162,0.108697,0.004481,0.004058,0.004421,-0.000698,-0.001838,-0.000593,0.183945,2.020489,3.45135,0.050183,1.869786,0.122524,15.028409,7.948664,1.900447,0.707019,0.070346,0.021202,0.005979,-0.001149,-0.000007,-0.000001,0,-0,0.043165,0.948036,0.820878,0.004632,0.514262,0.023299,29.870775,NotSpot
3,5.781147,0.752185,0.572255,0.050612,0.187494,0.087797,-0.727833,-3.451705,-0.45469,1.375051,2.956807,6.134222,0.482899,3.059567,0.435627,10.666667,6.643777,0.86263,0.253767,0.063843,0.041445,0.003542,0.001898,-0.000285,-0.000275,0.000022,0.231368,1.930177,3.196704,0.047213,1.792042,0.134354,14.030303,7.637118,1.855971,0.99334,0.07994,0.008982,0.002743,-0.0013,0.000008,-0.000001,0,-0,0.073701,0.950228,0.826823,0.00574,0.523985,0.024557,24.060646,NotSpot
7,5.938271,0.73349,0.433243,0.159117,0.211266,-0.311419,-0.205556,1.885949,-1.221503,0.14113,2.934762,5.633645,0.359187,2.823249,0.425023,10.571428,6.274557,0.336286,0.193484,0.058862,0.046362,0.001823,-0.001627,-0.000152,0.001186,0.001513,0.205984,1.854067,2.97668,0.036116,1.729838,0.135615,14.405303,7.401514,1.463243,1.126956,0.082047,0.011188,0.000408,-0.001481,0.000022,-0.000001,0,-0,0.093644,0.951589,0.831468,0.00596,0.532949,0.023962,20.803928,NotSpot
6,5.973685,0.971424,0.861181,0.236575,0.049617,-0.288237,-0.871631,3.00759,-5.108004,-0.346819,2.585513,5.013031,0.277765,2.677222,0.38931,5,6.087223,0.113538,0.157703,0.064733,0.035464,0.000838,-0.002621,0.000003,0.001004,0.00106,0.186973,1.79722,2.827146,0.025729,1.696396,0.122776,13.695076,7.245708,1.272022,1.158484,0.076857,0.018861,0.006812,-0.001651,0.000035,-0,0,0,0.10253,0.954908,0.83901,0.005229,0.541975,0.021592,19.375639,NotSpot
9,5.743181,0.743918,0.710149,0.231075,-0.242899,0.050745,0.841033,1.59638,-9.179821,-0.197307,2.229711,4.4035,0.171063,2.623727,0.33624,6.142857,6.046746,0.303565,0.139404,0.076439,0.022269,-0.000166,-0.000834,0.000394,0.000056,-0.001158,0.193575,1.761423,2.755013,0.018051,1.693476,0.09966,9.746212,7.164814,1.421633,1.118068,0.066176,0.024868,0.010409,-0.001773,0.000046,0,-0,0,0.101453,0.96089,0.850396,0.003935,0.551094,0.018203,19.743525,NotSpot
3,5.422748,0.898014,0.585665,0.077245,-0.278882,0.259525,1.340393,-4.43327,-4.994283,1.406434,2.226632,4.247914,0.172055,2.644342,0.285932,6.619048,6.140462,0.717715,0.114068,0.079013,0.009389,-0.002895,0.00149,0.000695,-0.000231,-0.002151,0.183691,1.75544,2.761202,0.010817,1.713709,0.074715,9.755682,7.145933,1.723185,1.00547,0.054456,0.026837,0.011385,-0.001815,0.000053,0.000001,-0,0,0.092679,0.968332,0.863898,0.002768,0.559738,0.015169,18.376945,NotSpot
12,11.332823,2.039654,0.50315,0.142887,-0.009589,0.200379,0.203376,-10.550554,-29.722902,-2.685692,3.36846,7.440786,0.488158,3.974974,0.52166,16.952381,9.966673,-1.36615,0.529858,0.103265,0.045838,-0.019838,0.000221,0.001324,0.000909,0.000261,-0.47243,1.906576,3.280387,0.019019,1.989368,0.104094,33.058712,9.127428,-2.205395,-0.839245,0.06298,0.033887,0.021108,-0.001834,-0.000029,0.000001,-0,-0,-0.075758,0.900274,0.741113,0.001229,0.467149,0.015977,31.834965,NotSpot
16,9.967456,2.009394,0.904051,0.415362,0.373326,-0.643818,-2.538861,11.321567,14.427048,-2.498083,3.91934,8.706341,0.518305,3.791189,0.461229,33.476189,8.973649,-0.993807,0.363114,0.184604,0.075862,-0.011095,-0.00109,-0.000888,0.001189,0.002441,-0.254372,2.029014,3.524618,0.02636,1.966592,0.104023,29.439394,8.716931,-1.250525,-0.256718,0.0488,0.041902,0.026044,-0.001776,-0.000016,0,-0,-0,-0.032943,0.923147,0.777536,0.002087,0.485121,0.018671,30.430752,NotSpot
6,8.270646,1.369485,1.126812,0.183632,0.193152,0.039163,-0.045832,-10.418568,33.511223,-0.426305,3.75743,8.372819,0.416298,3.546244,0.435876,28.285715,8.069689,-0.200957,0.235346,0.206664,0.094409,-0.001205,-0.000585,-0.001412,-0.000087,0.001112,-0.065727,2.05403,3.546791,0.037834,1.916619,0.114991,24.272728,8.326399,0.055753,0.25671,0.060905,0.034574,0.018012,-0.001736,-0.000004,-0.000001,-0,-0,0.008319,0.937003,0.80087,0.003666,0.499359,0.021862,30.265381,NotSpot
11,7.244051,1.01672,1.014608,0.000101,-0.06446,-0.03115,1.414508,6.583334,-47.772202,-0.002213,3.229387,7.185916,0.421143,3.270879,0.440373,11.809524,7.343508,0.099457,0.243922,0.10833,0.090166,0.004161,-0.000527,-0.000245,-0.000898,-0.001519,0.045426,2.008699,3.405425,0.042997,1.849633,0.131041,18.27841,7.980663,0.736612,0.637155,0.075444,0.021746,0.009817,-0.001734,0.000009,-0.000001,0,-0,0.04388,0.943784,0.813594,0.00523,0.510683,0.024502,27.947166,NotSpot
10,7.041245,1.409689,0.270439,0.118937,-0.092258,-0.292026,0.130744,9.094149,20.023668,-1.020313,2.967889,6.29881,0.466477,3.013799,0.449117,12.952381,6.830907,-0.210337,0.210963,0.098231,0.037663,0.004891,-0.001923,0.000747,-0.000079,-0.00167,0.075068,1.939749,3.205382,0.039136,1.783419,0.142622,13.047348,7.699198,0.657953,0.86829,0.083535,0.011288,0.001703,-0.001775,0.00002,-0.000002,0,-0,0.070545,0.946897,0.820834,0.006224,0.520392,0.025689,24.636461,NotSpot
10,11.482355,0.877288,0.859377,0.063289,0.123269,0.216733,-0.957576,-12.215746,40.137997,0.081201,2.318715,3.692429,0.322697,3.819483,0.495282,4.619048,10.692352,-0.790003,0.511404,0.156633,0.000239,-0.004186,-0.001718,-0.00079,-0.000454,0.001241,-0.667798,1.600384,2.610644,0.037297,2.041972,0.114634,19.397728,9.424108,-2.058248,-1.268245,0.07035,0.039923,0.014809,-0.002586,-0.000038,-0,0,0,-0.095463,0.96755,0.864528,0.002652,0.563587,0.018035,23.511581,NotSpot
11,10.266815,1.360098,0.55463,0.109899,-0.305676,-0.119756,1.946019,8.823541,-22.668352,0.695569,2.038143,3.802982,0.341976,3.722773,0.454134,8.952381,10.037846,-0.22897,0.433333,0.127064,0.052013,-0.004942,-0.000151,-0.000161,0.000113,-0.000457,-0.508384,1.710645,2.851177,0.025577,2.042967,0.105148,12.570076,9.058092,-1.208723,-0.979753,0.063318,0.033323,0.024661,-0.003037,-0.000027,0,0,0,-0.071979,0.989496,0.902033,0.002758,0.580567,0.019822,25.609406,NotSpot
6,9.561303,0.837945,0.163239,0.093742,-0.346632,0.178216,1.404185,3.902508,-26.619638,0.768448,2.178656,4.460158,0.235442,3.63416,0.411729,6.619048,9.374657,-0.186646,0.354774,0.102393,0.068493,-0.010036,0.000234,0.000022,0.000341,-0.00104,-0.388674,1.828713,3.117372,0.017516,2.02845,0.095698,15.632576,8.70209,-0.859213,-0.672566,0.059708,0.035871,0.020986,-0.003265,-0.000015,0.000001,-0,0,-0.044823,1.002968,0.924677,0.002787,0.589544,0.023103,25.923912,NotSpot
6,9.058686,0.821558,0.331841,0.000343,-0.011421,0.223829,-0.600805,-21.239677,34.263195,-0.489374,2.568424,5.649971,0.140134,3.533511,0.386515,32.666668,8.691555,-0.367131,0.259473,0.084596,0.079531,-0.016324,-0.000011,-0.000375,0.000382,-0.000043,-0.264539,1.944112,3.365596,0.012444,1.991655,0.091244,18.297348,8.370958,-0.687728,-0.320597,0.057617,0.04965,0.006818,-0.003255,-0.000002,0.000001,-0,0,-0.014785,1.006555,0.929975,0.002895,0.590485,0.02811,26.17835,NotSpot
11,8.024915,0.618744,0.193016,0.034231,0.124121,-0.243361,-0.435776,12.947185,-27.690392,-0.391497,3.028002,6.69607,0.124318,3.398525,0.410646,5.619048,7.990604,-0.034311,0.13122,0.110065,0.069826,-0.021271,0.000889,-0.000407,0.000496,0.000237,-0.090981,2.018395,3.500852,0.01106,1.927849,0.117017,19.02841,8.083111,0.058196,0.092507,0.067168,0.055737,0.004941,-0.003006,0.00001,0.000002,-0,-0,0.016372,0.999958,0.917704,0.004635,0.584205,0.034533,26.021248,NotSpot
7,6.594497,0.645551,0.38956,0.07765,0.018145,-0.618,-1.249024,10.361786,61.395004,1.112762,3.164076,6.853155,0.212545,3.218307,0.504553,14.904762,7.325642,0.731144,0.186543,0.067762,0.007166,-0.023537,0.003434,0.000068,0.000167,-0.000471,0.111615,2.010955,3.428933,0.028006,1.839032,0.17275,12.6875,7.860377,1.26588,0.534736,0.087239,0.053683,0.012052,-0.002538,0.00002,0.000002,-0,-0,0.045608,0.984761,0.891186,0.007114,0.57241,0.041627,25.682089,NotSpot
4,5.533703,1.356523,1.003469,0.30187,0.059702,0.088645,1.33017,-5.591415,-63.862206,2.058121,2.71603,5.978673,0.376294,3.007302,0.657623,8.571428,6.799797,1.266094,0.316981,0.079696,0.041388,-0.022367,0.005675,0.00031,-0.000847,-0.000147,0.278673,1.913376,3.141154,0.06445,1.738839,0.242087,10.488636,7.722424,2.188721,0.922627,0.106033,0.051483,0.01443,-0.001902,0.000029,0.000002,-0,-0,0.06898,0.96486,0.857467,0.009956,0.557497,0.048215,23.24085,NotSpot
2,5.160245,1.57064,1.136423,0.483929,0.150558,0.770664,-0.543818,-8.081197,-1.576088,2.223134,2.114029,4.648812,0.525871,2.816736,0.839817,2.809524,6.51616,1.355915,0.425366,0.097958,0.03517,-0.017241,0.004998,0.000294,-0.001387,0.000937,0.362578,1.770917,2.760271,0.11979,1.655054,0.306367,12.132576,7.686627,2.526382,1.170467,0.119038,0.049192,0.012513,-0.001177,0.000033,0.000001,-0,-0,0.082358,0.945864,0.825562,0.012325,0.542031,0.052843,20.468628,NotSpot
3,5.500408,1.037351,0.679683,0.311791,-0.014687,0.247524,-1.096855,3.664986,76.101494,1.405244,1.967207,3.670612,0.573274,2.736941,0.987222,5.809524,6.554865,1.054457,0.468923,0.112443,0.005337,-0.007838,0.00126,0.000512,-0.000422,0.000622,0.351143,1.670987,2.509333,0.16396,1.622595,0.339321,6.229167,7.763962,2.263555,1.209097,0.122731,0.046977,0.006637,-0.000463,0.000034,-0,-0,-0,0.082392,0.932683,0.802779,0.013155,0.527936,0.054233,21.653545,NotSpot
8,6.395178,0.527948,0.360794,0.265432,-0.173615,-0.394705,1.733707,6.256769,-81.225227,0.098278,2.017219,3.810639,0.466087,2.847745,1.034526,4.952381,6.959811,0.564633,0.443456,0.129893,0.070375,0.00502,-0.002676,0.00064,0.00112,-0.000741,0.243188,1.695306,2.585171,0.147974,1.658965,0.32637,8.984848,7.955536,1.560358,0.995725,0.115503,0.045,0.002826,0.000139,0.000029,-0.000001,-0,-0,0.067676,0.926601,0.790787,0.011891,0.515704,0.051877,22.331802,NotSpot
8,7.661169,1.397008,0.895109,0.053686,-0.070989,-0.093566,-0.334326,-10.422708,26.874741,-0.448212,2.513188,5.241047,0.397874,3.123291,0.998647,8.952381,7.727086,0.065917,0.343612,0.215916,0.098573,0.017671,-0.00395,0.000079,0.001399,-0.000788,0.029122,1.836045,2.951043,0.092573,1.744759,0.281547,17.541666,8.252184,0.591015,0.525098,0.098119,0.043885,0.015063,0.000549,0.000018,-0.000002,0,0,0.039171,0.924118,0.784172,0.009006,0.504128,0.046336,27.176252,NotSpot
9,11.936345,1.188995,0.317914,0.005939,-0.179338,0.292245,1.372397,-5.476727,-7.565921,-0.87702,2.252169,4.112184,0.247571,3.829537,0.499779,8.238095,10.57002,-1.366325,0.504003,0.165245,0.044697,-0.01284,-0.000678,0.000003,-0.001815,0.000553,-0.713945,1.673463,2.792376,0.033523,2.052206,0.106653,20.746212,9.413408,-2.522937,-1.156611,0.068371,0.026483,0.01414,-0.002234,-0.000023,-0.000001,0,0,-0.080713,0.977694,0.882151,0.001624,0.570585,0.017827,22.853083,NotSpot
9,10.368939,1.201048,0.365836,0.211272,0.098349,0.201602,-1.24364,11.943352,35.346703,1.355613,2.414909,4.42044,0.301317,3.737364,0.465456,3.476191,9.941628,-0.427312,0.425065,0.164116,0.046628,-0.01108,-0.000501,-0.000676,-0.001145,0.001374,-0.542553,1.752276,2.953023,0.026016,2.056977,0.098807,18.064394,9.04919,-1.31975,-0.892438,0.058644,0.025723,0.023001,-0.002965,-0.000016,-0,0,0,-0.061366,1.001311,0.923968,0.001802,0.591878,0.019351,23.091288,NotSpot
7,9.597942,0.907417,0.462317,0.033405,0.013254,-0.173878,-0.550369,-0.868793,6.911888,0.478505,2.308457,4.535585,0.321366,3.652736,0.422752,13.904762,9.311678,-0.286264,0.34488,0.163331,0.103282,-0.013335,-0.001168,-0.000508,0.000881,0.000308,-0.404928,1.825445,3.119287,0.022293,2.047802,0.090696,11.238636,8.69071,-0.907232,-0.620968,0.053084,0.032789,0.018569,-0.003456,-0.000008,0,0,0,-0.038864,1.016821,0.951514,0.002016,0.605153,0.021934,23.718872,NotSpot
8,9.218754,0.70701,0.550951,0.328316,-0.063403,-0.116547,1.209376,-21.370909,-50.390392,-0.484375,2.500414,5.281729,0.199737,3.565352,0.384496,9,8.698824,-0.51993,0.265525,0.158756,0.108782,-0.019959,-0.001691,-0.000124,0.0018,-0.00064,-0.3155,1.908014,3.299836,0.019854,2.020327,0.083854,22.842804,8.351427,-0.867327,-0.347397,0.051628,0.044079,0.00592,-0.003665,0.000001,0.000001,-0,0,-0.013469,1.023304,0.962601,0.002433,0.610091,0.025971,25.056511,NotSpot
11,8.486635,0.702189,0.65382,0.155227,0.013078,-0.101693,-0.810613,25.64887,36.384537,-0.203596,2.889711,6.435034,0.136144,3.457058,0.374099,12.285714,8.079965,-0.406671,0.17424,0.137687,0.100316,-0.027882,-0.000617,-0.000133,0.000703,-0.000313,-0.21161,1.989208,3.457107,0.016364,1.969649,0.089313,23.666666,8.046149,-0.440486,-0.033815,0.058312,0.051636,0.007217,-0.003571,0.000008,0.000002,-0,0,0.013893,1.020065,0.956249,0.003702,0.607128,0.03156,24.678715,NotSpot
9,7.302648,0.727465,0.337273,0.021993,-0.0768,-0.054068,-0.625754,-2.603038,16.321293,0.368199,3.212007,7.239757,0.139534,3.309948,0.425916,8.904762,7.454025,0.151377,0.113636,0.11334,0.04837,-0.033111,0.002023,-0.000199,-0.000661,-0.00008,-0.048074,2.029256,3.499334,0.01364,1.893588,0.130557,22.757576,7.793374,0.490726,0.339349,0.076276,0.051868,0.016841,-0.003178,0.000015,0.000002,-0,-0,0.04125,1.007694,0.933998,0.00573,0.59757,0.03833,25.594145,NotSpot
3,5.980305,0.915833,0.651554,0.188764,-0.187892,0.227975,1.08839,-12.360746,-55.277611,1.756151,3.173861,7.00092,0.241925,3.119547,0.543964,7.476191,6.881878,0.901574,0.205707,0.099856,0.034353,-0.032533,0.004444,-0.000151,-0.001053,-0.000378,0.140204,1.989193,3.342714,0.033044,1.797513,0.192721,17.422348,7.614186,1.633882,0.732308,0.095754,0.052023,0.021652,-0.002524,0.00002,0.000002,-0,-0,0.065383,0.988669,0.900864,0.008377,0.583545,0.045397,25.667984,NotSpot
3,5.279693,1.323613,0.683128,0.130357,-0.014125,0.018749,-0.572766,2.90929,53.535732,2.137098,2.740548,5.876439,0.381748,2.908991,0.713681,5.142857,6.477563,1.19787,0.347512,0.115259,0.044241,-0.025536,0.004644,-0.000351,-0.000921,0.000075,0.276494,1.868855,3.001029,0.075572,1.699265,0.263407,11.501894,7.527011,2.247318,1.049448,0.11245,0.052136,0.022,-0.001689,0.000023,0.000002,-0,-0,0.082313,0.967638,0.864978,0.011128,0.567689,0.051418,25.396706,NotSpot
6,5.481825,0.972929,0.417984,0.390415,0.114104,-0.025495,-0.118926,9.89027,7.970081,0.94536,2.437805,4.624918,0.444613,2.740844,0.897565,3.809524,6.348604,0.866779,0.44176,0.148158,0.02176,-0.014908,0.002052,-0.00047,-0.000522,0.001129,0.315362,1.724017,2.624407,0.133441,1.630296,0.320684,10.717803,7.546686,2.064861,1.198082,0.122051,0.052153,0.018282,-0.000785,0.000023,0.000001,-0,-0,0.088179,0.950215,0.835193,0.012999,0.552492,0.054888,19.99012,NotSpot
7,6.221356,0.933005,0.586868,0.008172,0.072033,0.06816,1.109966,-11.360005,-75.709961,-0.337964,2.285193,3.80841,0.437785,2.711907,1.022903,14.333333,6.566725,0.345368,0.461279,0.181355,0.023916,-0.004597,-0.001758,0.000374,0.000493,0.000788,0.256008,1.646121,2.446323,0.162195,1.62333,0.338788,11.820076,7.681169,1.459812,1.114444,0.121547,0.052098,0.010751,0.00006,0.000019,-0,-0,-0,0.0802,0.940255,0.817075,0.013007,0.539409,0.054718,18.706499,NotSpot
9,7.213938,0.888661,0.401442,0.20327,-0.190016,-0.080475,-0.464763,-0.234583,48.75679,-1.086832,2.149257,3.902024,0.406262,2.879108,1.041347,7.904762,7.154776,-0.059162,0.40493,0.209877,0.090189,0.004,-0.004114,0.001748,0.001618,-0.001141,0.104864,1.699177,2.611989,0.124529,1.684151,0.312202,8.0625,7.927796,0.713858,0.77302,0.110037,0.051973,0.000247,0.000728,0.000011,-0.000002,-0,-0,0.057817,0.937181,0.809446,0.010957,0.528175,0.050801,23.723553,NotSpot
13,8.394763,1.293945,0.524515,0.183408,-0.360923,-0.655731,-0.42593,11.868011,25.077852,-0.952838,2.452907,5.119972,0.457629,3.185493,0.994053,4.333333,8.076105,-0.318658,0.277798,0.270316,0.1335,0.011837,-0.003492,0.001848,0.00143,-0.00187,-0.140982,1.843669,2.996319,0.072693,1.783098,0.262545,13.592803,8.273492,-0.121271,0.197387,0.08911,0.052173,0.013993,0.001135,-0.000001,-0.000002,0,0,0.022944,0.935762,0.804236,0.00768,0.51686,0.044106,25.58235,NotSpot
9,9.909884,1.282649,0.783539,0.242352,0.009624,-0.030891,0.520991,-3.784879,-45.398491,-0.256759,3.134685,6.637048,0.485771,3.538238,0.936078,21.571428,9.226508,-0.683376,0.402439,0.128879,0.067007,0.018172,-0.001015,0.000144,-0.00033,0.000189,-0.464311,1.95829,3.307378,0.05986,1.880799,0.214793,19.96591,8.694256,-1.215629,-0.532252,0.062604,0.054149,0.028392,0.001252,-0.000016,-0.000002,0,0,-0.019937,0.928642,0.790194,0.004427,0.502719,0.0362,29.36363,NotSpot
7,11.678982,1.108831,0.977821,0.03851,0.348226,1.015051,-0.753394,-7.936325,33.925045,-0.0925,3.215937,7.038897,0.378195,3.877325,0.883492,20.333334,10.436901,-1.242081,0.537228,0.180035,0.083197,0.019332,0.000675,-0.001398,-0.001737,0.002406,-0.80046,1.941495,3.317733,0.078585,1.949456,0.180791,29.007576,9.160778,-2.518204,-1.276123,0.062719,0.037822,0.035546,0.001109,-0.000031,-0.000002,0,0,-0.064995,0.90935,0.758275,0.002087,0.483334,0.028572,28.648468,NotSpot
11,10.961088,1.382762,0.700836,0.096227,-0.162744,-0.039525,-0.781396,-0.998268,88.534836,-2.179825,2.851459,5.591001,0.22717,3.743648,0.452578,38.238094,9.615741,-1.345347,0.382166,0.130487,0.000328,-0.013237,-0.000416,0.000546,-0.000522,-0.000474,-0.512325,1.876322,3.244003,0.019811,2.072614,0.088076,19.280304,8.985738,-1.97535,-0.630003,0.051099,0.023353,0.010362,-0.002521,0.000005,-0.000001,0,0,-0.038108,1.013467,0.945196,0.001255,0.599476,0.018937,27.488661,NotSpot
7,9.336776,1.367648,0.886084,0.190216,-0.134932,0.251034,1.266709,-1.644394,-76.868797,0.67178,2.745873,5.692086,0.318795,3.671569,0.419297,3.476191,9.001433,-0.335342,0.304943,0.14502,0.102163,-0.014078,-0.000604,-0.000107,-0.000395,0.000278,-0.347799,1.916571,3.332363,0.017421,2.069935,0.080971,23.632576,8.620178,-0.716598,-0.381255,0.040508,0.031799,0.010511,-0.003236,0.00001,-0,0,0,-0.01922,1.031522,0.978681,0.001561,0.617643,0.021055,26.748419,NotSpot
10,8.695127,1.029634,0.733427,0.079872,0.016166,-0.124437,-0.818553,-5.574623,9.884394,-0.216336,2.78708,5.82291,0.315787,3.59678,0.382979,20.285715,8.430395,-0.264732,0.231105,0.165027,0.147542,-0.017742,-0.001441,-0.000502,0.000808,0.000591,-0.24859,1.950327,3.407838,0.01934,2.050015,0.074647,16.693182,8.270909,-0.424218,-0.159486,0.041097,0.0366,0.002701,-0.003678,0.000013,0,0,0,0.001796,1.040684,0.995909,0.002111,0.627375,0.024273,26.866793,NotSpot
14,8.42052,1.037092,0.690028,0.595253,0.148396,-0.592394,-1.804184,22.526339,71.999611,-0.942316,3.03628,6.499491,0.249564,3.508924,0.358001,22.238094,7.90526,-0.51526,0.190925,0.148874,0.131896,-0.025577,-0.001562,-0.000229,0.001302,0.000114,-0.207903,1.994398,3.491745,0.021292,2.009873,0.072071,20.405304,7.950977,-0.469543,0.045718,0.052072,0.037659,0.010329,-0.003797,0.000016,0.000001,-0,0,0.024741,1.040674,0.995965,0.00306,0.628756,0.028873,26.788576,NotSpot
0,7.667434,0.969563,0.516223,0.123646,-0.061026,0.577551,0.490032,-20.339025,-65.837288,0.329694,3.281208,7.317522,0.232736,3.392339,0.3738,22.904762,7.383367,-0.284067,0.182367,0.099479,0.06189,-0.034611,0.000081,0.000152,0.000117,-0.000464,-0.144779,2.035493,3.548329,0.019666,1.946627,0.095675,20.092804,7.674719,0.007286,0.291353,0.066474,0.039938,0.02215,-0.003571,0.000017,0.000002,-0,-0,0.048687,1.031539,0.979435,0.00459,0.622669,0.034854,25.936831,NotSpot
8,6.663522,0.808569,0.424806,0.173492,-0.248215,0.34621,0.746017,0.913229,28.695658,0.557254,3.360623,7.625435,0.1512,3.233625,0.451793,23.333334,6.853848,0.190326,0.150683,0.09749,0.042894,-0.039321,0.002316,0.000082,-0.001179,-0.000326,-0.010299,2.035458,3.49071,0.016451,1.860758,0.145068,19.729166,7.460222,0.7967,0.606374,0.084465,0.042336,0.029437,-0.003015,0.000017,0.000002,-0,-0,0.071566,1.014749,0.949522,0.006799,0.610845,0.041738,26.077213,NotSpot
5,5.706131,0.982745,0.519536,0.491535,-0.15634,-0.027157,0.633176,2.558179,-18.72698,0.954744,3.139179,6.932329,0.201037,3.034735,0.589355,16.571428,6.379765,0.673634,0.234325,0.136254,0.058702,-0.035219,0.00292,-0.000353,-0.000995,0.000335,0.156772,1.960327,3.249389,0.035922,1.761047,0.211099,13.882576,7.327425,1.621294,0.94766,0.102786,0.044713,0.031985,-0.002189,0.000017,0.000002,-0,-0,0.090059,0.993574,0.912627,0.009496,0.595735,0.048494,25.797392,NotSpot
4,5.277737,1.094295,0.387187,0.300772,0.013585,-0.11474,-0.617526,1.375244,1.892503,1.00788,2.693608,5.597458,0.312666,2.827549,0.772399,4.952381,6.084941,0.807204,0.377902,0.155027,0.054276,-0.022477,0.001294,-0.000702,0.000039,0.000655,0.277151,1.818527,2.861994,0.086164,1.669319,0.280462,9.422348,7.293075,2.015338,1.208134,0.116951,0.047138,0.030408,-0.001199,0.000015,0.000001,-0,-0,0.100221,0.973148,0.877447,0.012,0.580068,0.053665,24.030491,NotSpot
7,5.535693,0.639025,0.612325,0.141188,-0.017015,-0.367979,0.324091,-1.593769,-0.68366,0.167889,2.394255,4.385011,0.383202,2.685579,0.953838,6.476191,6.088514,0.552821,0.461555,0.189821,0.029975,-0.006761,-0.001073,-0.000489,0.000493,0.000402,0.301709,1.676095,2.505091,0.147841,1.619267,0.328151,9.070076,7.369316,1.833623,1.280802,0.122985,0.049501,0.024989,-0.000182,0.000011,-0,-0,-0,0.098473,0.958667,0.852034,0.01325,0.566068,0.055794,20.213156,NotSpot
7,6.193792,0.821417,0.704196,0.003279,-0.085342,-0.079778,0.102203,8.060092,7.230907,-0.1205,2.284346,3.696322,0.486442,2.706721,1.05559,5.476191,6.465446,0.271654,0.464416,0.225767,0.019411,0.004855,-0.002456,0.000607,0.00035,-0.000146,0.219238,1.626336,2.413671,0.160657,1.638083,0.331571,8.085227,7.560948,1.367156,1.095502,0.11843,0.05172,0.0159,0.000716,0.000005,-0.000001,-0,-0,0.08261,0.952561,0.839692,0.012453,0.554563,0.054081,18.068275,NotSpot
10,7.34543,1.097331,0.751205,0.393642,-0.285433,0.387629,-0.732201,-10.188328,23.85038,-0.739768,2.2199,3.815872,0.548673,2.918073,1.052216,4,7.225215,-0.120215,0.379093,0.257354,0.095294,0.010138,-0.002379,0.00207,0.000397,-0.000826,0.026446,1.707368,2.659443,0.106313,1.718961,0.294836,16.439394,7.86165,0.51622,0.636435,0.103097,0.053691,0.003476,0.001371,-0.000005,-0.000002,-0,0,0.052882,0.952344,0.836316,0.009791,0.544497,0.04884,23.321711,NotSpot
9,8.91394,1.583198,0.678094,0.22288,-0.444703,-0.217864,0.866591,-1.852231,-57.326031,-1.127984,2.300119,4.753164,0.740332,3.24039,1.00058,14.142858,8.296345,-0.617596,0.312353,0.206186,0.163034,0.012841,-0.00136,0.002376,0.000501,-0.001124,-0.2692,1.844669,3.032468,0.064446,1.825547,0.24374,11.109848,8.254588,-0.659352,-0.041757,0.079361,0.055662,0.011591,0.001708,-0.000017,-0.000002,0,0,0.012108,0.951397,0.831605,0.006357,0.533315,0.041364,26.100863,NotSpot
15,10.746904,1.954934,0.575209,0.181482,-0.113548,-0.512962,-0.46,10.386885,46.277195,-1.198243,2.809282,5.742862,0.868409,3.589737,0.943729,9.571428,9.530156,-1.216748,0.42889,0.165883,0.022472,0.016445,-0.000179,0.000705,0.00014,-0.000218,-0.617245,1.917132,3.24944,0.069116,1.920696,0.199799,25.147728,8.712983,-2.033921,-0.817173,0.058808,0.051724,0.027473,0.001714,-0.00003,-0.000002,0,0,-0.034557,0.942095,0.813801,0.003358,0.518043,0.033298,28.120653,NotSpot
10,12.597384,1.541767,0.670954,0.516335,0.339693,0.346401,-0.126486,-6.43117,-8.771646,-1.696386,2.926408,5.78821,0.710645,3.92016,0.885587,35.619049,10.732601,-1.864783,0.556726,0.236316,0.130505,0.018605,0.000662,-0.001429,-0.000406,0.001367,-0.923547,1.858977,3.170808,0.091119,1.981816,0.16999,22.945076,9.205843,-3.391541,-1.526758,0.066992,0.039395,0.025444,0.001443,-0.000042,-0.000001,0,0,-0.080943,0.91878,0.775098,0.00222,0.496426,0.026001,28.831287,NotSpot
20,13.829547,1.777928,0.905372,0.819429,0.398137,0.090019,0.198659,7.471644,-12.201321,-1.863871,2.210021,4.823311,0.465547,4.211708,0.815454,13.142858,11.74056,-2.088987,0.682042,0.319135,0.107012,0.014886,0.001211,-0.001691,-0.000655,0.00142,-1.108188,1.691095,2.854484,0.094499,2.001897,0.150696,22.022728,9.702165,-4.127382,-2.038395,0.081837,0.043956,0.004478,0.000992,-0.000049,-0,0,0,-0.121316,0.880243,0.714799,0.002077,0.467625,0.020225,25.738052,NotSpot
6,7.622682,0.932329,0.445056,0.380652,-0.12822,0.381032,0.52492,-3.928389,45.450325,0.867925,3.231205,6.931784,0.348227,3.583856,0.374446,11.238095,7.893065,0.270383,0.159075,0.130919,0.079813,-0.014053,-0.000378,0.000076,0.00043,-0.000579,-0.051657,2.033986,3.601927,0.016042,2.061684,0.06842,23.147728,8.15704,0.534358,0.263975,0.040512,0.01677,0.005059,-0.003373,0.000037,0,-0,0,0.028801,1.05257,1.018477,0.001969,0.637764,0.023005,28.124756,NotSpot
5,6.948494,1.047025,0.37851,0.306114,-0.000816,0.216448,0.662385,0.754479,-22.249256,1.119421,3.243891,7.045962,0.373336,3.518814,0.350668,5.904762,7.402449,0.453955,0.186769,0.12554,0.058405,-0.018007,-0.000218,-0.000648,0.000187,0.000426,0.002824,2.03762,3.599946,0.017828,2.032282,0.063251,15.314394,7.817542,0.869048,0.415093,0.048988,0.01469,0.013698,-0.003685,0.000035,0.000001,-0,0,0.047996,1.055934,1.025836,0.002682,0.644276,0.026654,28.33691,NotSpot
6,6.838499,1.08527,0.770812,0.159496,0.118491,-0.029657,-0.93126,-0.356864,-21.079327,0.473954,3.425154,7.585268,0.23169,3.433397,0.346626,22.285715,6.986462,0.147964,0.162364,0.15059,0.002188,-0.025618,0.00029,-0.000353,0.0001,0.000516,-0.013962,2.051284,3.604657,0.016046,1.982362,0.070965,20.558712,7.517881,0.679382,0.531419,0.059372,0.027115,0.018476,-0.003652,0.000031,0.000001,-0,0,0.068012,1.050552,1.016564,0.003781,0.642822,0.031597,28.5404,NotSpot
10,6.572261,0.97304,0.962357,0.105502,-0.20993,-0.454305,0.504468,6.47053,50.092728,-0.116185,3.462376,7.96019,0.256016,3.313461,0.387446,23.619047,6.580075,0.007814,0.169518,0.106684,0.055934,-0.034122,0.00132,0.000535,-0.000324,-0.000485,-0.0069,2.056487,3.57423,0.016517,1.910748,0.105127,21.354166,7.271556,0.699295,0.691481,0.073788,0.037244,0.02299,-0.00326,0.000025,0.000001,0,-0,0.088042,1.037157,0.992658,0.005449,0.634667,0.037746,27.625973,NotSpot
5,5.814592,1.09543,0.568085,0.0209,-0.262852,0.024555,1.104258,-4.524488,-60.723755,0.548246,3.330289,7.729254,0.17858,3.149426,0.484024,11,6.157734,0.343142,0.164814,0.139727,0.057665,-0.037137,0.001705,0.000736,-0.000811,-0.000487,0.082751,2.019296,3.429762,0.015172,1.820333,0.158692,15.967803,7.09585,1.281259,0.938117,0.091387,0.042153,0.027501,-0.00254,0.000019,0.000001,0,-0,0.106038,1.017985,0.958667,0.007746,0.621876,0.044502,27.589373,NotSpot
3,5.117853,1.276334,0.679668,0.455658,0.054264,0.316688,-0.942955,3.412104,36.810181,1.052325,2.931093,6.657017,0.172761,2.949469,0.638236,2.809524,5.77971,0.661858,0.285688,0.130762,0.069638,-0.029315,0.000178,0.000073,-0.000346,0.000629,0.224564,1.913828,3.121412,0.038255,1.723117,0.226568,13.984848,7.009225,1.891372,1.229515,0.108048,0.042684,0.032066,-0.00157,0.000013,0.000001,0,-0,0.118666,0.996909,0.921906,0.010371,0.607081,0.050703,25.705679,NotSpot
3,4.954826,0.922545,0.72164,0.235971,0.221033,-0.05352,-0.454733,-5.452409,5.587988,0.436876,2.575253,5.21428,0.235617,2.754444,0.832287,6.238095,5.57829,0.623464,0.409626,0.150361,0.084214,-0.011384,-0.002308,-0.000507,0.00087,0.000793,0.343479,1.757974,2.712312,0.098077,1.644409,0.292273,12.272727,7.026507,2.071681,1.448217,0.119423,0.039429,0.03677,-0.000479,0.000007,-0,0,-0,0.122082,0.979225,0.89105,0.012505,0.592927,0.054837,22.428654,NotSpot
5,5.141964,0.531298,0.486285,0.071173,0.095105,-0.174446,-0.347097,2.456195,-23.811174,-0.116186,2.327204,4.051363,0.385343,2.648414,1.007172,3.809524,5.690428,0.548464,0.485176,0.172136,0.066466,0.009117,-0.003126,-0.00045,0.001189,-0.000227,0.379506,1.630731,2.407546,0.164117,1.618205,0.328889,8.433712,7.157188,2.015224,1.46676,0.121955,0.041475,0.032502,0.000582,0,-0.000001,0,-0,0.112982,0.969299,0.872764,0.013089,0.5812,0.055591,18.844267,NotSpot
3,5.463635,1.205075,0.337975,0.195698,-0.144389,0.176885,-0.136385,-0.029679,38.431419,1.062799,2.167636,3.54442,0.69873,2.723541,1.084294,2.904762,6.204962,0.741327,0.476472,0.194277,0.009942,0.022695,-0.001341,0.000117,0.000037,-0.000605,0.292137,1.627714,2.438379,0.158848,1.663292,0.319317,10.501894,7.403006,1.939371,1.198044,0.113722,0.046018,0.022006,0.001461,-0.000008,-0.000002,0,0,0.08971,0.967903,0.867774,0.01159,0.571992,0.052505,19.106487,NotSpot
5,6.644496,1.567111,0.484078,0.056649,-0.315405,-0.0393,1.279855,1.374063,-51.455494,1.026385,2.389539,4.117826,0.690652,2.972045,1.065037,8.904762,7.125133,0.480636,0.361394,0.222259,0.084838,0.025207,0.000927,0.000959,-0.001178,0.000087,0.054297,1.749681,2.780494,0.091351,1.76116,0.276146,12.030303,7.754286,1.109789,0.629153,0.095199,0.050238,0.008278,0.00204,-0.000019,-0.000002,0,0,0.05324,0.970759,0.869184,0.008533,0.56348,0.046274,22.028271,NotSpot
10,8.813743,1.204405,0.924145,0.227424,-0.35135,0.24927,-0.605144,-1.553024,29.675289,-0.507683,2.542886,4.996819,0.753378,3.300857,1.013782,8.809524,8.343987,-0.469755,0.282917,0.179174,0.1489,0.020884,0.001234,0.001516,-0.001046,0.000325,-0.313191,1.87876,3.137824,0.06036,1.872024,0.226255,17.967804,8.190821,-0.622922,-0.153167,0.069484,0.054305,0.007985,0.00226,-0.00003,-0.000002,0,0,0.007194,0.970247,0.864976,0.005143,0.552619,0.0384,26.207897,NotSpot
10,11.276339,2.028752,0.155651,0.035611,-0.182056,0.037447,-0.04322,-3.1507,23.565214,-1.908712,2.57716,5.050918,1.132223,3.638503,0.959487,21.619047,9.66382,-1.612518,0.422324,0.190632,0.098866,0.016767,-0.00027,0.001001,0.000262,-0.000443,-0.711822,1.901179,3.250818,0.081783,1.962247,0.186926,18.21591,8.683581,-2.592757,-0.980239,0.059378,0.041637,0.024998,0.002131,-0.00004,-0.000001,0,-0,-0.04274,0.958871,0.843439,0.002507,0.536346,0.030503,27.952335,NotSpot
22,13.453488,2.378896,1.489625,0.257287,0.147112,-0.820572,1.08284,11.301219,-68.604691,-4.125809,1.966123,4.317389,1.173364,3.952587,0.896073,28.952381,10.862568,-2.59092,0.555738,0.289745,0.160383,0.014358,-0.001262,-0.00042,0.001203,-0.000912,-1.005867,1.799293,3.083181,0.106069,2.01434,0.160942,19.501894,9.200411,-4.253078,-1.662157,0.068909,0.038192,0.016908,0.001727,-0.000048,0,0,-0,-0.090193,0.93199,0.798329,0.00222,0.512662,0.023759,29.325663,NotSpot
13,14.264819,1.880616,1.240869,0.026653,0.247864,-0.046745,-0.263493,-16.329361,55.697685,-3.148138,1.26474,3.644687,0.703466,4.229686,0.813626,10.238095,11.797668,-2.467151,0.674737,0.325683,0.122464,0.009767,-0.000193,-0.00144,0.000528,-0.000182,-1.122884,1.632144,2.764249,0.093177,2.025349,0.142738,17.147728,9.710706,-4.554113,-2.086963,0.084069,0.044084,0.001591,0.001164,-0.000051,0.000001,0,-0,-0.129745,0.889635,0.731092,0.002126,0.481165,0.018687,26.423212,NotSpot
15,14.040655,1.190792,0.658763,0.45858,0.269709,0.436693,-0.465322,13.366734,5.119722,-0.07345,1.401734,3.175778,0.313532,4.461215,0.714821,5.285714,12.449469,-1.591187,0.783384,0.232883,0.098825,0.00214,0.001716,-0.001179,-0.000903,0.000851,-1.115092,1.444402,2.40179,0.053394,2.001519,0.125615,16.195076,10.188967,-3.851688,-2.260502,0.098839,0.045757,0.013265,0.000564,-0.000048,0.000001,0,-0,-0.157861,0.835416,0.649341,0.001984,0.443028,0.015228,25.061741,NotSpot
11,14.177485,1.197938,1.191777,0.769598,0.132547,0.526222,0.247663,-1.236337,-66.281746,0.775759,1.010684,2.674458,0.240485,4.641746,0.612761,16.904762,12.883075,-1.29441,0.861669,0.135068,0.101027,-0.002701,0.001945,-0.000255,-0.001127,0.000854,-1.097763,1.238107,2.030891,0.02304,1.952867,0.106035,18.570076,10.618679,-3.558805,-2.264396,0.109187,0.04552,0.018972,0.000036,-0.000041,0.000001,-0,0,-0.173679,0.775014,0.563097,0.001845,0.400553,0.013,22.766384,NotSpot
1,4.974104,1.644148,0.439748,0.206341,0.039736,0.44463,0.228396,-13.034358,-8.695492,1.877555,3.268153,7.754302,0.281988,3.307609,0.348387,9.238095,6.001698,1.027594,0.203302,0.127634,0.101869,-0.02187,0.00255,-0.000678,-0.000696,0.000665,0.229067,2.02998,3.528666,0.013541,1.925162,0.076615,18.439394,7.07426,2.100156,1.072562,0.065613,0.043882,0.004428,-0.003278,0.000047,0.000001,-0,-0,0.113923,1.049358,1.01772,0.004465,0.650112,0.033878,28.191208,NotSpot
6,5.079809,1.449505,0.871038,0.038166,-0.179202,-0.398434,0.816569,8.437679,-38.537094,0.616633,3.35535,7.930475,0.222715,3.192677,0.404774,13.476191,5.708048,0.628239,0.234896,0.120709,0.06823,-0.026654,0.002236,0.000472,-0.00028,0.000007,0.182416,2.015165,3.448274,0.009695,1.851103,0.114126,17.564394,6.856349,1.776541,1.148302,0.080017,0.051777,0.001904,-0.002712,0.000035,0.000001,0,-0,0.12989,1.033638,0.989973,0.00619,0.641025,0.039976,28.282648,NotSpot
4,4.550535,1.594422,0.217084,0.111758,-0.242027,-0.11305,-0.451227,2.962317,41.3041,1.26558,2.981405,7.36775,0.142556,3.033728,0.516018,3.809524,5.386108,0.835573,0.286359,0.083084,0.029151,-0.026105,0.000973,0.001315,-0.000132,-0.000371,0.232426,1.954653,3.252599,0.012167,1.76312,0.170071,14.189394,6.717107,2.166572,1.330999,0.096739,0.054498,0.008287,-0.001845,0.000023,0,0,-0,0.14295,1.014364,0.956061,0.00848,0.628611,0.046398,27.312378,NotSpot
4,4.039094,1.489914,0.470959,0.44167,-0.030292,0.266089,-0.583029,-7.776754,10.341689,1.519202,2.508892,6.124654,0.145933,2.844988,0.685135,0.571429,5.092908,1.053814,0.356603,0.07891,0.075937,-0.01467,-0.001454,0.001081,-0.000024,-0.000103,0.359575,1.831456,2.914285,0.04106,1.676047,0.23789,14.683712,6.673332,2.634238,1.580424,0.111313,0.053428,0.014914,-0.000773,0.000012,-0.000001,0,-0,0.149826,0.995775,0.92367,0.010923,0.615536,0.05188,23.719389,NotSpot
3,4.015385,1.095787,0.673099,0.324068,0.123405,0.006224,0.4931,5.889288,-34.354088,0.746756,2.390484,4.727588,0.218459,2.67687,0.886618,6.285714,4.969981,0.954596,0.441762,0.135248,0.08823,0.007114,-0.003776,0.000213,0.000747,-0.000102,0.48878,1.674966,2.523364,0.111275,1.617865,0.297867,7.246212,6.73786,2.722475,1.767879,0.119825,0.048827,0.021818,0.000364,0.000001,-0.000002,0,0,0.146834,0.982983,0.900892,0.012608,0.604196,0.054924,19.922119,NotSpot
6,4.277332,0.723768,0.692125,0.174648,0.158654,-0.101066,-0.021502,-3.784328,24.143078,-0.20629,2.293395,3.676145,0.447816,2.623145,1.048311,13.142858,5.174634,0.897303,0.504905,0.127069,0.09038,0.030962,-0.003619,-0.000664,0.001406,-0.000271,0.541594,1.582376,2.318008,0.177925,1.620592,0.322917,10.155303,6.917762,2.64043,1.743128,0.119125,0.040622,0.028815,0.001409,-0.000009,-0.000003,0,0,0.130932,0.979216,0.892587,0.012558,0.595801,0.054419,18.420355,NotSpot
5,4.54316,1.219154,0.239196,0.192373,0.240348,-0.249922,-0.249007,-0.575929,-30.057875,1.265977,2.01603,3.462041,0.866576,2.760624,1.09905,7.238095,5.811296,1.268135,0.485014,0.095911,0.056798,0.045424,-0.000568,-0.001158,0.000561,0.000232,0.445901,1.649901,2.5175,0.150979,1.692718,0.302962,7.064394,7.211992,2.668831,1.400696,0.107757,0.035672,0.028883,0.002217,-0.000019,-0.000003,0,0,0.100968,0.983503,0.896812,0.010522,0.589671,0.050251,19.602018,NotSpot
4,5.689256,1.9784,0.406339,0.137288,0.253483,-0.1612,-0.448485,8.327472,33.107384,2.522028,2.370007,4.808552,0.704307,3.04408,1.068651,3.238095,6.876473,1.187217,0.341046,0.11946,0.065252,0.043958,0.002422,-0.000855,-0.001316,0.00096,0.156334,1.828452,2.983267,0.076877,1.806127,0.256837,12.501894,7.607985,1.918729,0.731512,0.086779,0.042201,0.013958,0.002686,-0.00003,-0.000003,0,0,0.058536,0.990005,0.904188,0.007286,0.583296,0.043409,24.464615,NotSpot
6,8.17712,0.919578,0.464972,0.334425,-0.05251,0.58049,0.466381,-6.519285,9.253497,1.050125,2.899967,5.952355,0.584889,3.374925,1.020946,8.285714,8.22788,0.05076,0.236841,0.149991,0.100567,0.030229,0.002199,0.000148,-0.002019,0.00066,-0.286266,1.956521,3.341202,0.05703,1.920065,0.210192,14,8.082685,-0.094436,-0.145196,0.059942,0.048558,0.003456,0.002778,-0.00004,-0.000002,0,0,0.007928,0.990468,0.901464,0.004097,0.573265,0.035491,28.515959,NotSpot
9,10.97223,0.464129,0.30438,0.218338,-0.144963,0.481653,0.859386,-2.320685,-78.650688,-0.378086,2.739315,5.339493,1.030928,3.695544,0.97073,4.952381,9.622902,-1.349328,0.418893,0.20664,0.109777,0.014474,-0.000663,0.000873,-0.000584,-0.000698,-0.73531,1.935225,3.363825,0.093501,2.004802,0.176032,21.022728,8.605372,-2.366858,-1.017529,0.056077,0.03278,0.021481,0.002523,-0.000048,-0,0,-0,-0.044777,0.977779,0.877336,0.001954,0.556523,0.028019,29.062469,NotSpot
13,13.302831,1.858273,1.097985,0.039816,0.084952,-0.360742,-1.927154,2.096612,117.51033,-2.916442,1.816734,3.804526,1.466171,3.986194,0.904234,29.809525,10.817791,-2.48504,0.552845,0.334354,0.133862,0.003439,-0.002547,0.000504,0.001201,-0.001721,-1.021061,1.79791,3.116734,0.116884,2.047497,0.153742,18.9375,9.143244,-4.159587,-1.674547,0.068147,0.035245,0.010245,0.002013,-0.000052,0.000001,0,-0,-0.093147,0.948352,0.827179,0.001946,0.531349,0.021966,27.472488,NotSpot
19,14.182271,1.839415,1.01641,0.223398,-0.074441,-0.067006,1.822636,3.657446,-82.917343,-3.079224,0.808816,3.458367,0.803045,4.240066,0.813142,9.904762,11.692948,-2.489323,0.662962,0.314795,0.106187,-0.004085,-0.001335,-0.000584,0.001239,-0.000878,-1.083945,1.633739,2.784761,0.087354,2.04876,0.136517,17.820076,9.666355,-4.515916,-2.026593,0.084657,0.041774,0.005696,0.001368,-0.000051,0.000002,-0,-0,-0.132126,0.903311,0.754366,0.001924,0.497754,0.017635,26.519547,NotSpot
14,14.030453,1.604751,0.589169,0.442973,-0.004889,0.051944,0.917102,-12.496412,-4.986878,-1.750947,1.013153,3.360905,0.322726,4.450049,0.706283,11.904762,12.27964,-1.750813,0.76921,0.179505,0.074243,-0.01094,0.001021,-0.001178,-0.000003,0.001457,-1.022958,1.466871,2.439155,0.039445,2.016622,0.118533,13.297348,10.150657,-3.879796,-2.128983,0.099526,0.043917,0.015376,0.000716,-0.000045,0.000002,-0,-0,-0.158819,0.847025,0.667906,0.001833,0.457327,0.014789,26.138893,NotSpot
22,14.173863,1.518011,0.936543,0.810834,0.194211,-0.674031,-2.33298,12.893298,61.166569,-1.64372,0.852468,2.949694,0.294491,4.610791,0.601322,17.952381,12.685098,-1.488766,0.847976,0.086093,0.056554,-0.015059,0.001336,-0.000471,-0.000489,0.00226,-0.990623,1.273136,2.072896,0.014406,1.96144,0.098016,15.320076,10.581732,-3.592132,-2.103366,0.109515,0.043562,0.02001,0.000158,-0.000036,0.000002,-0,-0,-0.173087,0.785385,0.578316,0.001712,0.412701,0.012939,25.762037,NotSpot
16,14.828452,1.276294,0.587682,0.172722,-0.025773,-0.142671,-0.155603,3.841553,-54.337212,-1.691254,0.824095,2.421057,0.340488,4.724937,0.511645,28.142857,12.978755,-1.849697,0.887461,0.105387,0.038635,-0.012704,-0.000498,0.000882,0.000241,0.000058,-1.031483,1.060478,1.716358,0.015115,1.893232,0.076596,18.683712,10.953913,-3.874539,-2.024842,0.114725,0.04114,0.021101,-0.000242,-0.000025,0.000001,-0,0,-0.176966,0.723691,0.494139,0.001559,0.366873,0.011666,25.172756,NotSpot
2,3.659,2.038388,0.781332,0.46979,0.040787,0.30268,-0.578295,-7.882625,4.776094,1.726847,2.826671,7.008399,0.238556,3.009681,0.418236,9.904762,4.849792,1.190792,0.376543,0.080798,0.055445,-0.015624,0.002526,-0.000147,-0.000111,0.000553,0.35119,1.887222,3.119341,0.005501,1.761178,0.121466,18.267046,6.452595,2.793595,1.602803,0.085059,0.06493,0.021529,-0.002041,0.000047,0,0,-0,0.171518,1.019372,0.968484,0.00672,0.640556,0.041335,26.355484,NotSpot
3,3.292945,1.913297,0.431294,0.278035,-0.039741,-0.090435,-0.004185,3.251343,-2.357786,2.066556,2.353584,6.34078,0.155809,2.867693,0.541881,2.476191,4.606483,1.313538,0.400371,0.030227,0.013316,-0.008815,0.000647,0.001065,0.000224,0.000004,0.383461,1.819558,2.9164,0.011001,1.682821,0.178218,7,6.34466,3.051716,1.738177,0.1002,0.066046,0.013757,-0.001067,0.00003,-0.000001,0,-0,0.180004,1.002073,0.938418,0.008914,0.629652,0.04731,25.444523,NotSpot
4,2.852602,1.551245,0.462571,0.00655,-0.132416,-0.334875,0.65847,6.357949,-23.649931,2.007266,1.861213,5.093731,0.153399,2.705206,0.722677,1.904762,4.382463,1.529862,0.428756,0.099798,0.014237,0.006207,-0.001212,0.001525,-0.000086,-0.000798,0.514318,1.693443,2.593939,0.045322,1.613637,0.243991,3.109848,6.337336,3.484734,1.954872,0.112374,0.063943,0.005319,0.000055,0.000014,-0.000002,0,0,0.181636,0.988044,0.914025,0.011096,0.619435,0.052039,21.974009,NotSpot
1,2.736443,1.403157,0.483645,0.072432,-0.082578,0.174014,0.04749,-2.439998,6.914622,1.814371,1.795649,3.804738,0.271376,2.582921,0.924447,1.47619,4.329351,1.592908,0.466779,0.200838,0.008278,0.029189,-0.002596,0.000656,0.00009,-0.000771,0.659339,1.553151,2.2693,0.124281,1.583099,0.296426,6.801136,6.441628,3.705185,2.112278,0.118176,0.058362,0.003627,0.001185,-0.000001,-0.000004,0,0,0.172911,0.98192,0.9024,0.012314,0.611929,0.054087,17.799429,NotSpot
1,3.022095,1.186385,0.317992,0.220204,0.147802,0.049009,-0.036028,-3.145931,5.779462,1.284173,1.856594,3.001364,0.609997,2.601193,1.063379,4.285714,4.621161,1.599066,0.511633,0.199628,0.00575,0.052353,-0.002493,-0.000862,0.000987,0.000155,0.71701,1.519809,2.215598,0.181578,1.618858,0.310319,7.280303,6.662566,3.640471,2.041406,0.114726,0.049113,0.012799,0.002173,-0.000014,-0.000004,0,0,0.15104,0.98561,0.906409,0.011729,0.60771,0.052574,16.9734,NotSpot
2,3.64505,1.35291,0.572021,0.091497,0.44311,-0.421913,-0.367557,-0.749243,25.200613,1.833435,1.770417,3.604695,0.811279,2.808868,1.087339,2.476191,5.369777,1.724727,0.481796,0.104324,0.008626,0.063979,-0.000674,-0.001843,0.001027,0.000859,0.594746,1.678508,2.61724,0.131902,1.718525,0.283065,7.818182,6.996767,3.351717,1.62699,0.100904,0.036281,0.021872,0.00289,-0.000027,-0.000004,0,0,0.115313,0.996476,0.921599,0.009352,0.605362,0.047684,20.421175,NotSpot
2,5.118227,1.654784,0.861014,0.32446,0.524705,0.008631,0.063877,2.634245,-29.494932,2.840259,2.474485,5.770677,0.527785,3.12674,1.050721,6.619048,6.557392,1.439166,0.316266,0.051947,0.015027,0.056594,0.001009,-0.001665,-0.0004,0.00054,0.249292,1.919163,3.218619,0.061784,1.847106,0.237073,9.121212,7.429353,2.311126,0.871961,0.078253,0.030631,0.020217,0.003253,-0.000039,-0.000003,0,0,0.067839,1.00741,0.936516,0.006129,0.601799,0.040598,26.789518,NotSpot
8,7.847058,1.22502,0.596547,0.343656,0.226181,0.424464,0.35731,2.391863,-23.706659,1.477911,3.155579,7.030777,0.585528,3.458814,1.009058,4.571429,8.008263,0.161204,0.246506,0.079263,0.076841,0.033564,0.000421,-0.000684,-0.001439,-0.000242,-0.248928,2.052518,3.595896,0.057961,1.964568,0.195212,21.967804,7.935044,0.087986,-0.073219,0.051154,0.039267,0.001544,0.003245,-0.000048,-0.000001,0,-0,0.013431,1.009814,0.937067,0.003248,0.593348,0.032919,29.666252,NotSpot
8,10.816294,0.879713,0.857199,0.561736,0.057397,0.232336,-0.620202,-7.441942,61.313828,-0.58425,2.774194,5.942402,1.189048,3.760635,0.964583,20.619047,9.448276,-1.368018,0.434523,0.23734,0.045687,0.007184,-0.001719,0.000216,-0.00073,-0.000543,-0.71755,2.005004,3.560548,0.102118,2.044931,0.16648,15.820076,8.481999,-2.334294,-0.966276,0.049496,0.025558,0.017633,0.002911,-0.000054,0.000001,0,-0,-0.041571,0.997076,0.912485,0.00154,0.576999,0.026021,29.727444,NotSpot
20,13.009594,2.209079,0.963079,0.300731,0.142785,0.070026,-0.289054,3.80416,-39.809444,-2.871426,1.778886,4.257545,1.587129,4.023392,0.898454,19.142857,10.628488,-2.381106,0.543852,0.36374,0.070143,-0.011558,-0.002451,0.000426,0.000525,-0.000257,-0.977735,1.850288,3.256798,0.11725,2.079295,0.14769,14.876894,9.037207,-3.972387,-1.591281,0.064899,0.031558,0.005686,0.002346,-0.000055,0.000002,-0,-0,-0.090772,0.96657,0.859581,0.001533,0.551277,0.020678,28.950449,NotSpot
18,13.779016,2.192701,1.013501,0.005098,0.019335,-0.255756,0.154496,9.229675,18.402512,-3.2113,1.362025,4.264349,0.727778,4.247084,0.804155,14.571428,11.457354,-2.321663,0.648027,0.289359,0.059381,-0.020843,-0.00061,0.000102,0.000712,0.000393,-0.996767,1.687234,2.896216,0.075505,2.071265,0.1315,13.193182,9.571514,-4.207502,-1.885839,0.083407,0.038268,0.007817,0.001671,-0.000051,0.000003,-0,-0,-0.129492,0.920298,0.783281,0.001581,0.51653,0.017008,27.712519,NotSpot
13,13.553112,2.029065,0.379195,0.037188,-0.146894,-0.279787,0.528688,-9.76325,-35.769253,-1.687058,1.528236,4.139825,0.358935,4.427978,0.694846,16.333334,12.005502,-1.54761,0.75417,0.116767,0.037439,-0.024651,0.001468,0.000015,0.000021,0.001015,-0.908377,1.519537,2.524547,0.027736,2.030498,0.113153,20.320076,10.06231,-3.490802,-1.943192,0.09877,0.040783,0.015867,0.001003,-0.000044,0.000003,-0,-0,-0.15542,0.863147,0.693618,0.001558,0.47467,0.014653,27.730726,NotSpot
14,13.531678,1.619725,1.145331,0.307944,-0.206295,0.167074,-1.583388,-5.532772,53.392731,-0.166451,1.362915,3.50398,0.385737,4.562928,0.590844,18.619047,12.40356,-1.128119,0.832723,0.03068,0.012748,-0.02484,0.001234,0.000725,-0.000265,0.000501,-0.876152,1.315805,2.125027,0.013325,1.967955,0.092399,27.570076,10.49693,-3.034748,-1.90663,0.108752,0.040531,0.01974,0.000437,-0.000033,0.000003,-0,-0,-0.169023,0.80107,0.601428,0.001491,0.42858,0.013108,25.257843,NotSpot
12,14.297269,1.483498,0.657113,0.206627,-0.549321,0.384755,1.966632,2.508084,-10.303374,-0.619758,1.157878,2.731346,0.393164,4.656692,0.505114,28.809525,12.722192,-1.575077,0.869309,0.063165,0.001257,-0.020449,-0.000552,0.001628,0.000252,-0.001237,-0.931218,1.091287,1.737041,0.01745,1.89394,0.071807,28.501894,10.871267,-3.426002,-1.850924,0.11394,0.038091,0.020724,0.000032,-0.000022,0.000002,-0,0,-0.172756,0.739143,0.5151,0.001362,0.381406,0.011978,24.587883,NotSpot
0,2.550346,1.915494,0.406603,0.35346,0.191781,0.125048,-0.579709,-5.238379,-21.092875,1.968637,1.815521,4.926178,0.170314,2.644711,0.556985,1.809524,3.897932,1.347586,0.478233,0.012684,0.005156,0.008911,0.000377,0.000124,0.000197,0.000137,0.485762,1.616665,2.440271,0.01155,1.578582,0.182646,4.717803,5.999357,3.44901,2.101424,0.101551,0.076725,0.036356,-0.000345,0.000041,-0.000002,0,0,0.214631,0.981003,0.905911,0.008998,0.624637,0.047387,19.202213,NotSpot
1,2.076946,1.486635,0.477506,0.028823,-0.059004,0.049617,0.190915,-3.279854,-3.121184,1.992964,1.320507,3.817032,0.13855,2.523604,0.743183,1.952381,3.731488,1.654541,0.475276,0.132431,0.019581,0.027354,-0.000307,0.000684,-0.000059,-0.000563,0.627288,1.501936,2.175631,0.051514,1.533452,0.24435,6.655303,6.019177,3.942231,2.28769,0.111206,0.074235,0.026512,0.00077,0.000021,-0.000004,0,0,0.211953,0.972783,0.891549,0.010894,0.617899,0.051493,18.326302,NotSpot
1,1.834228,1.15375,0.591457,0.295786,-0.071007,0.005939,-0.388128,2.482512,43.333984,2.040992,1.049353,2.643605,0.357207,2.466973,0.934088,0.47619,3.747184,1.912955,0.468935,0.269488,0.041627,0.048178,-0.000393,0.000202,-0.000273,-0.000236,0.78005,1.39857,1.964709,0.133265,1.53559,0.287924,1.996212,6.152889,4.318661,2.405706,0.114751,0.067971,0.01581,0.001847,0.000002,-0.000005,0,0,0.198531,0.9743,0.89261,0.011699,0.614742,0.052782,15.392509,NotSpot
0,2.100312,0.988706,0.79051,0.306914,0.16574,-0.114246,0.502327,4.545558,-33.150608,2.08613,1.242134,2.367191,0.714964,2.573671,1.041165,0.666667,4.124849,2.024536,0.503046,0.260589,0.061333,0.065571,-0.000386,-0.000778,0.000054,0.000469,0.824969,1.45026,2.104769,0.167308,1.606212,0.29197,2.5,6.403976,4.303663,2.279127,0.109245,0.057862,0.004704,0.002755,-0.000016,-0.000005,0,0,0.171812,0.986135,0.910067,0.010729,0.615136,0.050592,14.929626,NotSpot
2,3.123775,1.310784,0.643902,0.009569,0.2923,0.016538,0.671015,-0.930682,-25.77507,1.964255,1.882382,4.233172,0.496821,2.853184,1.042494,2.619048,4.970999,1.847224,0.47289,0.127336,0.064467,0.070588,-0.000507,-0.001237,0.000331,0.000048,0.664693,1.705969,2.707163,0.102083,1.732882,0.260654,4.340909,6.767308,3.643533,1.796309,0.093729,0.044078,0.006344,0.003388,-0.000033,-0.000005,0,0,0.131463,1.00418,0.937337,0.008203,0.617038,0.045334,19.255016,NotSpot
3,5.115313,1.335379,0.720389,0.193822,0.256446,0.311223,-0.413933,-7.030181,25.600876,1.861946,2.928729,6.943463,0.33626,3.203948,1.005759,5.666667,6.246582,1.131269,0.296465,0.063171,0.042387,0.057353,-0.00113,-0.001143,0.00016,-0.000825,0.275682,1.998067,3.426683,0.047196,1.87657,0.217357,12.340909,7.226316,2.111003,0.979734,0.070153,0.026893,0.017044,0.003683,-0.000046,-0.000003,0,0,0.080003,1.020362,0.961356,0.005137,0.61691,0.038289,26.817911,NotSpot
6,8.131939,0.611356,0.542238,0.066582,0.156812,-0.176176,-0.373973,4.048805,38.243713,-0.1357,3.500268,8.050081,0.624884,3.538605,0.97268,10.571428,7.749823,-0.382116,0.273777,0.072405,0.038825,0.02902,-0.002385,-0.000943,0.000203,-0.000485,-0.240196,2.137504,3.830831,0.059845,1.998992,0.18126,20.632576,7.7542,-0.377739,0.004377,0.043646,0.027585,0.006561,0.003636,-0.000056,-0.000001,0,-0,0.022622,1.025924,0.96745,0.002611,0.610887,0.031,31.843719,NotSpot
13,11.034632,1.777441,0.821828,0.165196,0.073549,-0.365629,0.604694,8.654389,-32.190025,-2.434073,2.635625,6.586355,1.307161,3.823487,0.935695,13.619047,9.194868,-1.839764,0.438104,0.248185,0.001093,-0.002352,-0.00311,-0.000564,0.000581,0.000801,-0.685196,2.081908,3.772659,0.102664,2.077438,0.157785,15.314394,8.318496,-2.716136,-0.876372,0.040297,0.020509,0.014398,0.003298,-0.000061,0.000001,0,-0,-0.034186,1.014742,0.945299,0.001236,0.595994,0.024681,33.141659,NotSpot
9,12.625128,2.251257,0.597596,0.20451,0.073107,0.159634,1.620477,-17.435431,-73.973129,-2.644342,1.906716,5.186211,1.343162,4.058204,0.87354,11.285714,10.347169,-2.277959,0.511676,0.369917,0.0178,-0.023979,-0.001875,0.000185,0.000375,0.001455,-0.899392,1.924996,3.437535,0.105487,2.106088,0.142031,14.403409,8.886387,-3.738741,-1.460782,0.059448,0.028199,0.003518,0.002754,-0.00006,0.000003,-0,-0,-0.084129,0.984952,0.892755,0.001121,0.570923,0.019928,31.310616,NotSpot
15,12.990863,1.848886,0.465543,0.382841,0.251339,-0.248306,-3.157898,0.674552,98.291893,-1.931588,2.334698,5.270468,0.562046,4.249223,0.781523,18.619047,11.146079,-1.844784,0.629161,0.248441,0.009913,-0.031594,0.0007,0.00105,-0.000563,0.000747,-0.887516,1.755781,3.035777,0.059888,2.090856,0.126789,22.109848,9.429501,-3.561362,-1.716578,0.080182,0.034806,0.007879,0.002109,-0.000054,0.000004,-0,-0,-0.122867,0.939181,0.815781,0.00121,0.536239,0.016728,27.978416,NotSpot
18,12.820366,1.816165,1.084201,0.13299,-0.05538,-0.470617,-1.667644,26.925098,25.947289,-0.598975,2.408252,4.912521,0.42758,4.397562,0.675327,19.619047,11.685138,-1.135228,0.739699,0.071325,0.010437,-0.029504,0.002189,0.001637,-0.001132,-0.00075,-0.800587,1.568144,2.608731,0.019168,2.042771,0.10845,22.422348,9.926545,-2.893821,-1.758593,0.096319,0.037544,0.014723,0.001465,-0.000045,0.000004,-0,-0,-0.148587,0.882596,0.725035,0.001259,0.494056,0.014692,27.883299,NotSpot
8,12.960131,1.578301,1.542014,1.04709,-0.54569,0.85206,3.312747,-15.663225,-97.311295,1.010802,1.831162,3.977897,0.473007,4.503769,0.576337,34.238094,12.095559,-0.864572,0.817723,0.033893,0.000184,-0.02333,0.001389,0.00166,-0.000579,-0.00161,-0.784014,1.340118,2.156599,0.013388,1.973522,0.088,29.320076,10.36618,-2.59395,-1.729379,0.10667,0.037376,0.018173,0.000904,-0.000034,0.000003,-0,-0,-0.162219,0.821111,0.631513,0.001294,0.447407,0.013353,26.434034,NotSpot
0,1.44705,0.94269,0.444221,0.252874,0.024706,-0.173679,0.925552,-4.387933,-35.82682,1.639785,0.692299,1.705499,0.440948,2.332002,0.90959,1.904762,3.282995,1.835945,0.435251,0.33326,0.048745,0.055609,0.000795,-0.000564,-0.000149,0.00035,0.817257,1.238889,1.658123,0.130788,1.473878,0.274639,1.047348,5.889869,4.442819,2.606874,0.110513,0.077618,0.033667,0.002255,0.000008,-0.000005,0,0,0.221798,0.9598,0.871074,0.010979,0.612086,0.051967,14.017662,NotSpot
1,1.696986,1.244316,0.545154,0.300602,0.155443,-0.145113,-0.346249,2.793437,20.098978,2.090071,1.020302,2.310954,0.503788,2.532137,0.982087,0.809524,3.741732,2.044746,0.495138,0.276852,0.060645,0.064752,0.001297,-0.000407,-0.00085,-0.000037,0.832636,1.390413,1.999131,0.134218,1.577837,0.270819,1.996212,6.157608,4.460622,2.415876,0.103899,0.066725,0.02109,0.003074,-0.000014,-0.000005,0,0,0.191714,0.979541,0.901328,0.009785,0.616981,0.04939,13.295081,NotSpot
2,2.883116,1.582658,0.400187,0.176974,0.198908,0.304732,-0.42032,0.605033,0.801032,2.159819,2.133932,4.902296,0.229583,2.876444,0.970157,0.619048,4.661483,1.778366,0.472613,0.110437,0.056977,0.063515,0.000383,-0.000339,-0.000834,-0.000984,0.640027,1.725641,2.759209,0.069225,1.72934,0.238277,9.655303,6.536835,3.653718,1.875352,0.087447,0.052229,0.008491,0.003647,-0.000035,-0.000005,0,0,0.148168,1.004825,0.940642,0.007257,0.623224,0.043986,21.693245,NotSpot
2,5.166724,1.075093,0.502937,0.24787,0.186863,0.288698,0.298361,-5.263516,24.683361,1.330159,3.273449,7.761609,0.260821,3.256619,0.939997,10.952381,5.981834,0.81511,0.292608,0.096596,0.043277,0.048719,-0.001598,-0.000667,0.000246,-0.000916,0.239289,2.048654,3.559583,0.03591,1.887767,0.199293,14.454545,7.009983,1.843259,1.028149,0.063509,0.034106,0.003633,0.00393,-0.000052,-0.000003,0,0,0.093982,1.026878,0.974829,0.004413,0.626949,0.037075,27.832047,NotSpot
11,8.246846,1.109972,0.399376,0.304332,0.245281,-0.242904,1.021281,1.418787,-61.866795,-1.205017,3.595258,8.695737,0.672086,3.596088,0.917964,21.952381,7.489016,-0.757831,0.293758,0.051083,0.006643,0.022123,-0.003142,-0.001058,0.001413,0.000756,-0.249318,2.19423,3.99175,0.059547,2.017012,0.169072,18.426136,7.54944,-0.697406,0.060425,0.038414,0.015192,0.011372,0.003924,-0.000063,-0.000001,0,-0,0.034593,1.036857,0.988774,0.002213,0.624142,0.030118,32.179352,NotSpot
15,10.866403,2.050977,1.185108,0.009448,0.142531,-0.564561,-1.508065,1.846234,14.557947,-3.245533,2.699914,7.35895,1.15032,3.86879,0.889865,9.904762,8.905987,-1.960416,0.412084,0.239298,0.01375,-0.006912,-0.002847,-0.00055,0.001349,0.002001,-0.637632,2.14467,3.941145,0.094261,2.096956,0.150103,20.155304,8.122601,-2.743802,-0.783386,0.029005,0.018456,0.012877,0.003668,-0.000068,0.000001,0,-0,-0.023426,1.028988,0.972324,0.001078,0.611809,0.024193,33.430325,NotSpot
16,11.967523,1.695031,0.677677,0.217587,-0.221665,-0.283452,-1.384091,10.688714,100.519554,-2.15512,2.438853,6.275798,0.877795,4.079956,0.834255,11.476191,10.026706,-1.940817,0.471602,0.344442,0.012107,-0.026015,-0.000968,0.000963,0.000008,0.001096,-0.803937,1.992446,3.596923,0.086917,2.123911,0.136623,16.251894,8.697147,-3.270375,-1.329558,0.052024,0.025967,0.004072,0.003225,-0.000066,0.000002,-0,-0,-0.073919,1.001906,0.9238,0.000828,0.588695,0.019774,32.065174,NotSpot
8,12.171744,1.189941,0.919869,0.115874,-0.363299,0.681092,2.097024,-10.280346,-121.522766,-0.385946,2.817263,6.009569,0.407347,4.241405,0.748322,11.666667,10.81718,-1.354565,0.613597,0.201152,0.028068,-0.029291,0.000687,0.002316,-0.001183,-0.001061,-0.78668,1.810311,3.154847,0.045024,2.105312,0.122032,22.609848,9.245408,-2.926336,-1.571772,0.074873,0.03219,0.005751,0.002674,-0.000059,0.000003,-0,-0,-0.112814,0.958576,0.849581,0.000912,0.555434,0.016797,28.491398,NotSpot
8,12.46341,1.333061,0.956588,0.105422,-0.384389,0.622116,0.834162,-13.402986,35.062969,-0.481896,2.887522,5.342378,0.422441,4.359154,0.648983,46.476189,11.374496,-1.088914,0.728327,0.053391,0.052023,-0.020971,0.000879,0.002325,-0.001016,-0.002332,-0.729694,1.596224,2.67016,0.013539,2.053136,0.103806,23.479166,9.747241,-2.716169,-1.627255,0.091935,0.034907,0.011846,0.002089,-0.000049,0.000003,-0,-0,-0.138687,0.904227,0.760493,0.001188,0.514198,0.014898,28.557728,NotSpot
1,2.845863,1.708317,0.230842,0.174124,0.165708,0.070814,-0.272695,2.268821,33.349598,2.113283,2.228363,5.130194,0.129399,2.862935,0.889629,4.142857,4.427691,1.581828,0.485463,0.067823,0.004565,0.045266,0.001007,-0.000168,-0.001104,-0.000496,0.557851,1.718522,2.734902,0.043254,1.703638,0.221157,7.382576,6.317358,3.471495,1.889667,0.085119,0.060134,0.019212,0.003648,-0.000033,-0.000004,0,0,0.164464,0.997759,0.930168,0.006829,0.623216,0.044656,20.710421,NotSpot
5,5.121127,0.982939,0.486571,0.391658,0.428875,-0.394458,0.587759,8.659291,-74.697708,0.888026,3.307598,7.927783,0.260614,3.267628,0.870573,6.619048,5.750099,0.628972,0.31147,0.128591,0.004555,0.036414,-0.000531,-0.000865,0.000499,0.000781,0.178324,2.057385,3.581892,0.029689,1.875809,0.186046,15.564394,6.790741,1.669614,1.040642,0.060728,0.042294,0.006094,0.003973,-0.000054,-0.000003,0,0,0.109116,1.025865,0.974639,0.004139,0.63088,0.03766,28.686163,NotSpot
5,7.809196,1.350367,0.873884,0.023504,0.426231,-0.019871,-1.115577,-9.666556,39.397911,-0.499987,3.576004,8.976718,0.614928,3.614335,0.860331,6.476191,7.227687,-0.581509,0.293125,0.045082,0.006148,0.019645,-0.001097,-0.000711,0.00135,0.001403,-0.254191,2.214421,4.049266,0.057164,2.013777,0.160218,22.022728,7.329712,-0.479485,0.102025,0.037079,0.017755,0.005903,0.004078,-0.000068,-0.000001,0,-0,0.048931,1.041325,0.998288,0.002121,0.631854,0.030702,31.977322,NotSpot
8,9.955288,1.538201,0.927969,0.71017,-0.077348,0.168504,-0.490403,1.515382,38.436314,-1.320402,3.349683,8.242501,0.766583,3.8815,0.841071,13.904762,8.604909,-1.350379,0.369312,0.216377,0.00555,-0.000041,-0.000023,0.000678,0.000195,0.000543,-0.580139,2.181415,4.034394,0.082953,2.099189,0.144133,24.204546,7.901982,-2.053306,-0.702927,0.019961,0.016792,0.012674,0.003981,-0.000074,0,0,-0,-0.009505,1.038483,0.990728,0.001075,0.623052,0.024783,34.05098,NotSpot
9,11.062267,0.989511,0.740574,0.594652,-0.538226,0.163171,0.575408,0.716547,-59.853336,-0.843588,3.218729,7.272967,0.472745,4.077415,0.79268,37.619049,9.705443,-1.356824,0.443751,0.298878,0.023674,-0.01242,0.0008,0.002126,-0.00105,-0.000949,-0.718955,2.038066,3.70621,0.070803,2.1295,0.131835,22.047348,8.475984,-2.586284,-1.22946,0.043063,0.024466,0.007352,0.003709,-0.000073,0.000001,-0,-0,-0.060176,1.016138,0.950061,0.00079,0.603136,0.020331,31.023985,NotSpot
10,11.738998,1.034992,0.872574,0.389055,-0.563997,0.341536,1.318191,-0.153849,35.100941,-0.551472,3.080461,6.485466,0.2748,4.217591,0.714209,12.476191,10.510079,-1.228919,0.600141,0.167454,0.040675,-0.011329,-0.00032,0.002271,-0.000414,-0.001651,-0.72692,1.846588,3.246399,0.035151,2.112809,0.117424,25.734848,9.024649,-2.71435,-1.485431,0.067415,0.030267,0.001506,0.003303,-0.000065,0.000002,-0,-0,-0.099188,0.977283,0.882371,0.000989,0.572648,0.017289,29.036995,NotSpot
4,5.129634,1.266808,0.930212,0.0862,0.446791,-0.327443,-1.743198,-1.536261,63.120819,0.422796,3.255569,7.544575,0.28508,3.22531,0.819434,16.333334,5.511827,0.382193,0.345804,0.155038,0.058001,0.02381,0.000435,-0.00084,0.000697,0.001962,0.132765,2.019502,3.480375,0.028648,1.838242,0.182328,18.257576,6.578838,1.449203,1.067011,0.066411,0.049723,0.009106,0.003813,-0.000052,-0.000002,0,0,0.125241,1.016995,0.960393,0.004564,0.62843,0.040577,29.41461,NotSpot
10,7.386444,1.247769,0.646593,0.246487,0.173709,-0.48516,-0.505848,10.700971,9.285409,-0.35469,3.744874,8.917557,0.484067,3.581606,0.816865,14.142858,6.950124,-0.43632,0.289996,0.089457,0.052401,0.023008,0.001447,0.000218,0.000444,0.000065,-0.252941,2.198162,4.000201,0.056482,1.986521,0.156787,24.433712,7.104342,-0.282103,0.154217,0.04092,0.028636,0.003821,0.004072,-0.00007,-0.000001,0,0,0.065735,1.038603,0.994657,0.002452,0.633396,0.033083,31.44285,NotSpot
6,9.086452,0.886403,0.517397,0.191551,-0.448606,0.558182,2.442803,-12.472691,-71.05439,0.177455,3.790309,8.678678,0.447052,3.850878,0.803535,31.952381,8.299967,-0.786486,0.34607,0.183148,0.016696,0.017635,0.003129,0.00184,-0.001244,-0.002464,-0.545914,2.190348,4.049643,0.077557,2.081431,0.140709,31.488636,7.665109,-1.421344,-0.634858,0.024632,0.016032,0.000693,0.00418,-0.000078,-0.000001,-0,0,0.007908,1.042231,0.998548,0.001275,0.628801,0.026658,32.363663,NotSpot
13,10.320191,0.900001,0.758739,0.031564,-0.413914,0.525254,0.939604,0.240726,20.235985,0.172825,3.493384,7.70472,0.291899,4.042361,0.761057,9.952381,9.401218,-0.918973,0.419126,0.272144,0.001511,0.013969,0.002696,0.001915,-0.001554,-0.002139,-0.689759,2.063913,3.769547,0.064616,2.120571,0.128065,26.27841,8.23051,-2.089682,-1.170709,0.034548,0.020741,0.012936,0.004122,-0.000077,-0,-0,0,-0.042353,1.026467,0.969231,0.000876,0.613086,0.021747,30.1868,NotSpot
8,7.201549,1.21853,0.479816,0.105697,-0.028284,-0.065285,0.281098,2.14741,-22.689526,-0.633017,3.722309,8.520044,0.641103,3.492824,0.797858,35.904762,6.631732,-0.569817,0.307182,0.140106,0.079199,0.027569,0.002414,0.000552,-0.000419,-0.001254,-0.246275,2.154814,3.864165,0.058724,1.934678,0.161012,26.808712,6.883103,-0.318446,0.251371,0.05246,0.038316,0.005425,0.003891,-0.000067,-0.000001,0,0,0.08535,1.0288,0.978134,0.00332,0.628826,0.037302,32.206165,NotSpot
6,8.951362,1.147912,0.901782,0.504801,-0.250099,0.149247,0.621795,7.931069,26.456219,-0.258671,3.624661,8.506779,0.511461,3.771756,0.784015,17.142857,7.975346,-0.976016,0.361953,0.142329,0.059382,0.036892,0.00368,0.000943,-0.001055,-0.002705,-0.563664,2.180276,4.00584,0.080718,2.042464,0.140544,28.217804,7.421159,-1.530203,-0.554187,0.032439,0.017117,0.01409,0.004207,-0.000077,-0.000001,0,0,0.029413,1.039788,0.994842,0.001781,0.628686,0.029912,33.054749,NotSpot
8,13.39468,1.45853,0.521553,0.118623,0.070261,1.151986,-1.315771,-20.973721,101.329758,-1.055599,1.630201,4.035367,0.254848,3.710879,0.366112,13.571428,11.396913,-1.997767,0.685989,0.198186,0.125166,0.006171,-0.00317,-0.001435,-0.000538,0.001599,-1.009341,1.542768,2.477036,0.02864,1.874671,0.053772,17.155304,9.732243,-3.662437,-1.66467,0.073441,0.025712,0.006497,0.001993,-0.000039,-0.000002,0,0,-0.105649,0.80946,0.598581,0.000705,0.380535,0.007123,26.282223,NotSpot
13,13.359483,1.496585,0.732369,0.099985,0.286747,0.902838,0.649333,-14.458069,-91.93158,-2.328939,1.317181,3.695867,0.380782,3.704038,0.332446,21.809525,11.171016,-2.188467,0.661308,0.173456,0.065868,0.005732,-0.003284,-0.001058,-0.001258,0.001797,-0.900631,1.544861,2.464577,0.024772,1.891814,0.044971,14.363636,9.732826,-3.626657,-1.43819,0.075423,0.023214,0.003393,0.001662,-0.000032,-0.000002,0,0,-0.102029,0.812101,0.602903,0.000581,0.384427,0.006873,25.99246,NotSpot
18,12.560771,1.546989,0.686634,0.26876,-0.078194,-0.763944,0.679995,19.231392,1.835111,-2.502383,1.55134,3.49146,0.477659,3.681594,0.314864,10.238095,10.882736,-1.678035,0.6225,0.122931,0.049304,0.003041,-0.001573,0.00083,-0.000106,-0.000424,-0.696127,1.531925,2.415062,0.01893,1.901823,0.040453,13.903409,9.729856,-2.830914,-1.15288,0.077173,0.026519,0.005185,0.00129,-0.000018,-0.000001,0,-0,-0.098508,0.813238,0.605074,0.000699,0.387612,0.00711,24.963005,NotSpot
13,12.618932,1.105177,0.156389,0.088497,-0.018679,-0.192865,-0.970067,6.346626,52.512394,-1.037285,1.421292,4.049162,0.192076,3.5793,0.389336,16.952381,10.978957,-1.639975,0.632092,0.17806,0.132857,0.004603,-0.002987,-0.000458,-0.000344,0.000222,-0.943009,1.614753,2.588586,0.033548,1.841328,0.060738,12.297348,9.48393,-3.135002,-1.495028,0.066872,0.02613,0.006904,0.002121,-0.000039,-0.000001,0,0,-0.086097,0.82326,0.618433,0.000733,0.389537,0.008156,27.022921,NotSpot
21,12.693814,1.125147,0.97691,0.124881,0.280468,0.228232,-0.585817,2.342309,-14.920608,-2.226938,1.442488,3.894414,0.271445,3.589994,0.349301,15.476191,10.774856,-1.918959,0.61529,0.184508,0.051683,0.006574,-0.003661,-0.001157,-0.000758,0.001452,-0.85148,1.616722,2.590572,0.031514,1.867159,0.051394,17.808712,9.472532,-3.221282,-1.302323,0.068437,0.021405,0.005979,0.001794,-0.000036,-0.000001,0,0,-0.083862,0.829848,0.628718,0.00054,0.396429,0.007586,27.59074,NotSpot
12,11.976685,1.224678,0.319417,0.209908,0.17138,0.561156,-1.157281,-3.740388,22.505527,-1.334186,1.676515,3.65977,0.368454,3.583864,0.326807,25.904762,10.513046,-1.463638,0.583727,0.158547,0.064976,0.006134,-0.002708,-0.000417,-0.000399,0.000856,-0.677298,1.596128,2.541272,0.024894,1.885426,0.046151,22.092804,9.464766,-2.511919,-1.048281,0.070101,0.023031,0.010986,0.00144,-0.000026,-0.000001,0,0,-0.082146,0.83406,0.635644,0.000582,0.40219,0.007476,26.14938,NotSpot
12,11.021196,0.962507,0.587189,0.332334,0.190196,-0.203583,3.401049,7.600072,-160.101471,-0.707653,2.498682,4.740656,0.477831,3.173178,0.664408,10.476191,9.987704,-1.033492,0.497523,0.161728,0.116081,0.006447,-0.002071,-0.001401,0.00072,0.00106,-0.543169,1.619935,2.403051,0.054116,1.655077,0.131033,16.433712,9.281526,-1.739671,-0.706179,0.05755,0.054329,0.048586,0.003146,0.000029,-0,-0,0,-0.051807,0.794348,0.576174,0.00284,0.367405,0.016184,27.124027,NotSpot
9,11.81857,1.09851,0.145827,0.140922,0.475869,0.546761,-1.965068,-13.371452,77.127274,-1.103415,1.993869,4.195194,0.510511,3.282154,0.56499,11.571428,10.338033,-1.480537,0.536144,0.234273,0.014132,0.003272,-0.002637,-0.000405,0.00003,0.001126,-0.756285,1.634452,2.507786,0.045486,1.706392,0.107774,17.484848,9.275629,-2.542941,-1.062404,0.058954,0.043116,0.042658,0.002848,0.000003,-0,0,0,-0.059411,0.807543,0.595008,0.001968,0.376532,0.0141,27.672544,NotSpot
12,11.706286,0.860078,0.514086,0.223452,0.312872,0.367927,-2.372882,0.639464,84.480042,-0.12254,2.034207,4.409494,0.221253,3.372421,0.476768,8.476191,10.463219,-1.243068,0.554859,0.207796,0.056331,0.001793,-0.002168,0.000812,-0.000486,-0.000251,-0.818987,1.663506,2.618331,0.029736,1.756773,0.087194,19.217804,9.252953,-2.453334,-1.210266,0.059519,0.034794,0.031536,0.002526,-0.000018,-0.000001,0,0,-0.062777,0.821774,0.615796,0.001283,0.386916,0.012149,28.791859,NotSpot
14,11.808019,1.438794,0.118875,0.117041,-0.240096,-1.009348,2.812922,12.646133,-150.159332,-1.43696,1.887269,4.572828,0.137196,3.433187,0.408087,10.952381,10.390985,-1.417033,0.560611,0.125243,0.100651,0.003015,-0.002516,0.001092,0.000109,-0.001533,-0.786504,1.694188,2.709013,0.029701,1.800692,0.071071,17.109848,9.221195,-2.586823,-1.16979,0.05997,0.025427,0.022831,0.002199,-0.000031,-0.000001,0,0,-0.062565,0.835,0.635597,0.000805,0.397426,0.010488,27.960268,NotSpot
17,11.87876,1.492206,0.844244,0.131161,-0.103021,-0.813989,-0.959481,3.938861,97.004341,-2.467611,1.797529,4.481816,0.16747,3.465239,0.361849,31.619047,10.204565,-1.674195,0.552913,0.144482,0.012238,0.006061,-0.003361,0.000047,0.000605,-0.000542,-0.709633,1.699459,2.734338,0.029416,1.835818,0.059958,16.626894,9.18989,-2.68887,-1.014675,0.06069,0.018983,0.018782,0.001866,-0.000034,-0.000001,0,0,-0.060891,0.845736,0.652183,0.000573,0.407151,0.009243,28.801983,NotSpot
13,10.277548,1.136518,0.483202,0.328798,0.404887,-0.442449,-0.10168,-3.298029,24.496019,-1.290922,2.335379,4.445091,0.612513,3.013164,0.704354,8.666667,9.52162,-0.755928,0.425543,0.265387,0.17646,0.012655,-0.000743,-0.001685,0.000945,0.000868,-0.336616,1.570917,2.257947,0.070208,1.599273,0.147978,20.922348,9.157395,-1.120152,-0.364224,0.066763,0.057374,0.046573,0.003186,0.000047,0,-0,-0,-0.037184,0.791852,0.57329,0.004027,0.366901,0.01912,24.676983,NotSpot
14,11.046005,1.532941,0.491444,0.141356,0.296878,0.228934,-0.687631,12.906973,-11.890298,-1.182853,2.167836,4.553761,0.66599,3.109429,0.599124,8.904762,9.768405,-1.2776,0.457827,0.246709,0.139648,0.006909,-0.002108,-0.000767,-0.000508,0.001303,-0.564888,1.636124,2.449312,0.044641,1.649595,0.125691,22.505682,9.095357,-1.950648,-0.673048,0.057981,0.056256,0.041086,0.002879,0.000021,0,0,-0,-0.039361,0.808815,0.59736,0.003192,0.378411,0.017553,25.129286,NotSpot
9,10.724194,0.767568,0.690772,0.425284,0.074758,0.657511,-0.438238,-8.827214,-29.126043,0.50208,2.658763,5.170724,0.294511,3.202473,0.503925,17.142857,9.81426,-0.909934,0.468419,0.211531,0.056219,0.003837,-0.001708,0.000661,-0.001197,0.000376,-0.623731,1.706659,2.64664,0.030504,1.703128,0.104435,20.251894,9.024485,-1.699709,-0.789775,0.054351,0.048533,0.032916,0.002544,-0.000002,0,0,-0,-0.038734,0.82703,0.62381,0.002401,0.391147,0.015793,25.645002,NotSpot
7,10.652831,1.094526,0.670063,0.19786,-0.142594,0.153587,0.082588,-6.580775,74.487709,-0.622323,2.564292,5.411771,0.153048,3.276841,0.428877,21.809525,9.689879,-0.962952,0.473311,0.102603,0.003973,0.004266,-0.00167,0.001437,-0.000116,-0.001328,-0.571941,1.761881,2.801252,0.023508,1.752992,0.086862,17.079546,8.953989,-1.698842,-0.73589,0.052931,0.040049,0.023294,0.002203,-0.000017,-0,0,-0,-0.036176,0.84412,0.64929,0.001764,0.403956,0.013975,27.539518,NotSpot
11,8.451348,1.58645,0.737288,0.150929,0.01662,-0.499266,0.690799,19.25536,-26.755665,0.698232,2.037943,3.146569,1.157784,2.881441,0.798553,14.571428,9.127854,0.676506,0.466654,0.352362,0.109489,0.019078,0.005273,-0.000045,0.000557,-0.000684,0.004803,1.450007,1.988224,0.132136,1.533227,0.170484,14.683712,9.180077,0.728728,0.052222,0.076457,0.059059,0.048308,0.003306,0.000073,0,-0,-0,-0.03091,0.777342,0.553567,0.005126,0.357286,0.021605,24.094845,NotSpot
13,9.793129,1.459612,0.423321,0.01704,0.094151,-0.340345,-1.941143,-5.073019,100.039413,-1.865893,2.371166,3.93313,0.707451,2.901566,0.722227,15.476191,9.238008,-0.55512,0.375471,0.358195,0.207518,0.010823,0.002169,-0.000196,0.000018,-0.000726,-0.224795,1.517705,2.133342,0.092519,1.559461,0.1603,14.579545,9.063435,-0.729694,-0.174574,0.074795,0.058361,0.043595,0.003076,0.000056,0.000001,-0,-0,-0.027161,0.792409,0.574723,0.004947,0.368047,0.021512,22.464525,NotSpot
11,10.333832,1.598275,0.319998,0.042204,-0.097269,-0.016307,1.042329,-7.778638,-54.287205,-1.876069,2.602875,4.75541,0.635386,2.962642,0.627779,5.285714,9.28486,-1.048972,0.388801,0.25056,0.240505,0.006514,-0.000025,-0.000061,-0.000564,-0.000105,-0.398855,1.618285,2.367904,0.054832,1.601013,0.144187,21.507576,8.937661,-1.396171,-0.347198,0.070243,0.054458,0.037653,0.002776,0.000036,0.000001,-0,-0,-0.021868,0.81133,0.601615,0.00446,0.380999,0.020874,23.380594,NotSpot
9,9.754319,0.433596,0.296238,0.070398,-0.022345,0.271306,0.485155,11.574843,-21.010189,0.207755,3.116812,5.650376,0.288271,3.040305,0.535937,20.142857,9.177598,-0.576721,0.376941,0.198243,0.155409,0.006707,-0.000684,0.000043,-0.000629,0.000625,-0.419775,1.725278,2.629337,0.030125,1.650138,0.126096,19.126894,8.810178,-0.944141,-0.36742,0.063879,0.049561,0.029483,0.002444,0.000016,0.000001,0,-0,-0.015166,0.831514,0.630934,0.00381,0.395007,0.019727,25.363539,NotSpot
5,9.32092,0.906088,0.524785,0.02133,0.178266,0.603066,-0.495546,-6.897304,34.15657,0.359972,2.942371,5.906284,0.159279,3.115401,0.45924,10.619047,8.952948,-0.367972,0.371969,0.105278,0.072182,0.008983,-0.000761,0.00024,-0.000132,0.000452,-0.338874,1.800724,2.834246,0.019473,1.699675,0.109174,18.109848,8.692454,-0.628466,-0.260493,0.056944,0.045776,0.019574,0.002105,0.000001,0.000001,0,-0,-0.008406,0.850611,0.659417,0.003133,0.409035,0.018145,27.217869,NotSpot
8,9.258313,1.407389,0.326178,0.259215,0.011997,-0.127443,-0.901184,8.501392,31.037817,0.821996,2.544503,4.046249,0.656944,3.009117,0.767283,19.238094,9.584385,0.326072,0.388731,0.337145,0.1009,0.026143,0.004732,0.000351,0.00035,0.000842,-0.152486,1.49698,2.072501,0.083786,1.539394,0.154843,15.609848,9.361303,0.10299,-0.223082,0.066869,0.060686,0.052522,0.003079,0.000064,-0.000001,-0,0,-0.04634,0.769202,0.542124,0.004095,0.349749,0.020145,24.575237,NotSpot
7,8.754436,1.941096,0.269085,0.104825,-0.071298,0.516804,0.708979,-17.2141,-3.242929,1.567186,1.873216,3.091995,1.055379,2.908198,0.757441,1.904762,9.334237,0.579802,0.402355,0.354456,0.177598,0.011374,0.006073,0.000927,-0.000866,0.000077,-0.129699,1.469759,2.034139,0.102347,1.533062,0.163365,14.882576,9.188579,0.434143,-0.145658,0.073842,0.061801,0.046998,0.002975,0.000063,0,-0,-0,-0.034957,0.780991,0.558847,0.004862,0.359191,0.021767,23.849009,NotSpot
8,9.261559,1.090469,0.847902,0.256068,-0.11264,0.465847,0.366415,4.231022,-55.973652,-0.013502,2.142157,3.437954,0.706759,2.860585,0.714826,8.904762,9.149089,-0.11247,0.370576,0.345987,0.243117,0.00229,0.004479,0.001058,-0.001238,-0.000922,-0.218528,1.506947,2.117628,0.093179,1.543415,0.164806,15.609848,9.001566,-0.259993,-0.147523,0.077583,0.05882,0.040806,0.002768,0.000056,0.000001,-0,-0,-0.022043,0.79736,0.582015,0.005325,0.371123,0.022949,22.701363,NotSpot
13,9.491492,1.267103,0.57843,0.303939,-0.167466,-0.371746,-0.433003,8.0205,54.611298,-0.992612,2.545498,4.485014,0.456356,2.863598,0.648991,8.904762,8.927509,-0.563983,0.328985,0.291783,0.247722,0.001705,0.001711,0.000563,-0.000385,-0.001159,-0.284924,1.609136,2.332778,0.067512,1.568692,0.159544,17.007576,8.807754,-0.683739,-0.119756,0.078118,0.052241,0.033705,0.002498,0.000045,0.000002,-0,-0,-0.007829,0.816584,0.609546,0.005427,0.384626,0.023526,23.63415,NotSpot
8,8.841097,0.538015,0.534248,0.027484,0.027323,-0.30355,0.540549,-10.280955,21.806198,0.031251,2.968446,5.424741,0.229238,2.900982,0.574639,18.238094,8.612103,-0.228993,0.288695,0.219116,0.173914,0.007314,-0.000106,-0.00048,0.000495,0.000026,-0.243493,1.72632,2.597621,0.04407,1.603853,0.149377,15.626894,8.618098,-0.222999,0.005995,0.075972,0.044534,0.024835,0.002195,0.000033,0.000002,0,-0,0.006604,0.836418,0.638548,0.005196,0.39875,0.023374,24.174671,NotSpot
14,12.084548,1.457833,0.53122,0.038286,-0.082365,-0.622207,0.78482,-7.471426,-15.336765,-1.950767,2.184542,4.045953,0.275721,3.309506,0.668438,23.238094,10.663329,-1.421219,0.529969,0.124543,0.007928,0.032358,-0.002518,-0.000861,0.000714,-0.000949,-0.646585,1.471346,2.092435,0.035768,1.591362,0.12059,17.354166,9.677223,-2.407325,-0.986106,0.065473,0.055414,0.042121,0.002517,0.000028,-0.000001,-0,0,-0.078767,0.761126,0.531164,0.002854,0.342565,0.015985,23.386856,NotSpot
11,10.647164,0.636938,0.504783,0.266495,0.039654,0.10351,-1.508867,-1.827592,31.993242,0.13434,2.459055,4.031903,0.30619,3.14869,0.693511,5.666667,10.167233,-0.479931,0.444252,0.161076,0.153191,0.017082,0.002132,0.000551,-0.000278,-0.000284,-0.452137,1.516527,2.148014,0.044743,1.571174,0.136303,20.092804,9.465721,-1.181443,-0.701512,0.065029,0.054895,0.052794,0.002513,0.000037,-0,-0,-0,-0.062928,0.773275,0.547984,0.003022,0.351729,0.01842,24.153574,NotSpot
8,9.622036,1.13257,0.268395,0.107963,0.07521,0.385662,-0.904287,3.155141,19.713226,1.293003,2.126704,3.486238,0.5147,3.004029,0.702865,4.285714,9.683152,0.061116,0.376691,0.273965,0.230498,0.000695,0.00478,0.001136,-0.001199,0.000877,-0.333224,1.521009,2.16113,0.061819,1.557725,0.150585,13.278409,9.227953,-0.394083,-0.455199,0.066222,0.063613,0.046164,0.00242,0.000044,0.000001,-0,-0,-0.043555,0.788661,0.569677,0.004063,0.36311,0.020897,22.930447,NotSpot
10,9.309793,1.083155,0.628953,0.028263,0.02475,0.48606,0.568894,-3.357531,-24.56691,0.482465,1.949688,3.386481,0.512283,2.893335,0.692949,7.333333,9.200045,-0.109748,0.328834,0.32228,0.272149,-0.007904,0.004041,0.00111,-0.000987,0.000551,-0.278703,1.548708,2.224208,0.073527,1.553107,0.161896,11.507576,8.972273,-0.33752,-0.227772,0.07509,0.057982,0.038433,0.002254,0.000047,0.000002,-0,-0,-0.021325,0.806413,0.594985,0.005071,0.375923,0.023205,24.61351,NotSpot
14,9.019833,0.919156,0.52254,0.25763,-0.189967,-0.087859,1.250883,-2.514436,-35.385895,-0.654246,2.283121,4.156892,0.31612,2.825452,0.663467,9.333333,8.6843,-0.335532,0.302777,0.275443,0.244468,-0.005973,0.001427,0.000569,0.000117,-0.00069,-0.217133,1.62997,2.384627,0.070423,1.557545,0.168699,15.183712,8.710288,-0.309545,0.025988,0.08094,0.048803,0.029702,0.002039,0.000047,0.000002,-0,-0,0.002435,0.824824,0.621682,0.005829,0.389293,0.02505,23.376793,NotSpot
6,12.464577,0.706074,0.40958,0.195591,-0.045621,0.33369,1.947204,16.167755,-49.417042,0.492085,1.683494,2.998734,0.21476,3.483845,0.612301,8.238095,11.271963,-1.192614,0.599013,0.140958,0.087276,0.017841,-0.002934,-0.000889,-0.000574,-0.001338,-0.827247,1.373783,1.99006,0.037626,1.630319,0.111058,26.59091,9.849942,-2.614635,-1.422021,0.071689,0.055839,0.025823,0.001787,-0.000005,-0.000001,0,0,-0.101706,0.759649,0.529922,0.002934,0.3424,0.014256,23.500395,NotSpot
9,11.601363,0.798286,0.661379,0.132379,-0.121718,0.299043,1.41508,-0.399862,-39.02692,0.269285,1.889003,3.491569,0.200064,3.315118,0.643283,19.333334,10.715626,-0.885737,0.504163,0.170524,0.000683,0.004672,0.000232,0.000552,-0.000853,-0.001628,-0.674004,1.502361,2.184775,0.032893,1.615232,0.126212,29.189394,9.58849,-2.012873,-1.127135,0.069009,0.0526,0.040362,0.00175,0.000005,0,0,-0,-0.081248,0.778409,0.55544,0.002927,0.354666,0.0165,23.955801,NotSpot
9,10.639993,0.620975,0.602299,0.075995,0.136045,-0.060507,-1.259401,-1.007686,13.227577,0.094671,2.041348,3.648077,0.227152,3.143883,0.666297,9.571428,10.059812,-0.580181,0.40937,0.24726,0.14266,-0.009174,0.002006,0.001129,-0.000406,0.000201,-0.51397,1.575508,2.314061,0.045351,1.599824,0.140895,13.130682,9.29274,-1.347253,-0.767072,0.06445,0.05483,0.045249,0.001675,0.000018,0.000001,-0,-0,-0.054869,0.798519,0.583559,0.002997,0.368111,0.019278,24.447502,NotSpot
9,9.758798,0.952906,0.54783,0.014156,0.129779,-0.341369,-1.017057,-2.337259,30.697384,-0.390921,2.131073,3.800247,0.296883,2.984191,0.677918,4.619048,9.316022,-0.442776,0.318998,0.279473,0.2541,-0.016193,0.00151,0.000883,0.000496,0.001184,-0.344371,1.627307,2.417119,0.053998,1.583739,0.155955,16.820076,8.974142,-0.784656,-0.34188,0.067955,0.055886,0.036028,0.001568,0.000031,0.000002,-0,-0,-0.02396,0.81815,0.611652,0.004297,0.381707,0.022313,23.990789,NotSpot
9,8.782936,0.913371,0.348798,0.020356,-0.125896,0.025035,0.18114,1.596304,17.196894,-0.584929,2.511459,4.322481,0.254765,2.847141,0.67662,16.904762,8.517451,-0.265485,0.301011,0.233388,0.224226,-0.014413,-0.00006,0.000432,0.000954,0.000495,-0.156603,1.684059,2.521803,0.067378,1.566945,0.170964,21.916666,8.648222,-0.134714,0.130771,0.078701,0.044398,0.025202,0.001437,0.000043,0.000002,-0,-0,0.0091,0.835329,0.636922,0.005578,0.394567,0.025209,23.484922,NotSpot
8,12.801261,0.440492,0.254567,0.220388,0.142771,0.591599,0.348995,-21.979601,27.444073,0.406314,1.6196,2.577463,0.174265,3.6642,0.585272,75.285713,11.740452,-1.060809,0.657062,0.165674,0.0716,-0.001246,-0.00229,-0.000918,-0.000998,0.000424,-0.894336,1.305799,1.925712,0.04227,1.6739,0.11567,28.382576,10.020498,-2.780763,-1.719954,0.07775,0.055053,0.009962,0.000917,-0.000037,-0,0,0,-0.122841,0.757069,0.527346,0.002841,0.342064,0.013235,24.611593,NotSpot
8,12.232862,0.580079,0.481308,0.226517,-0.001835,0.25287,-1.014525,0.518329,38.990543,0.325288,1.736318,3.231801,0.225088,3.491492,0.631385,14.142858,11.174471,-1.058392,0.561101,0.188262,0.058556,-0.008436,-0.001578,0.000029,-0.000928,-0.000614,-0.80792,1.488739,2.219385,0.042593,1.664547,0.130306,25.166666,9.718909,-2.513953,-1.455562,0.072719,0.051298,0.024948,0.000855,-0.000026,0.000001,0,0,-0.099069,0.782755,0.561961,0.00265,0.357422,0.01484,25.8484,NotSpot
9,11.280724,0.583707,0.460575,0.171542,-0.091512,-0.000594,0.880396,1.50526,-35.405571,0.04841,2.067078,3.910441,0.264408,3.303824,0.665884,11.619047,10.407818,-0.872906,0.446438,0.254721,0.056814,-0.016084,-0.000914,0.001029,0.000078,-0.000959,-0.644345,1.630459,2.472327,0.053954,1.649779,0.141524,11.717803,9.375139,-1.905584,-1.032679,0.064945,0.043248,0.041135,0.000814,-0.000009,0.000001,0,-0,-0.067058,0.808104,0.597199,0.002055,0.372943,0.017339,26.341349,NotSpot
9,9.945443,0.83186,0.786879,0.14558,-0.039991,-0.237022,0.820339,2.44009,-15.315292,-0.190561,2.403736,4.552351,0.265097,3.10958,0.685382,3.571429,9.456815,-0.488628,0.325038,0.257444,0.193684,-0.020367,-0.000494,0.000981,0.001186,0.000007,-0.388798,1.725,2.652529,0.053233,1.625881,0.152951,21.297348,9.003172,-0.942271,-0.453643,0.057223,0.053663,0.032312,0.000785,0.000012,0.000002,-0,-0,-0.028752,0.83007,0.628677,0.003243,0.387321,0.020555,25.803198,NotSpot
14,13.009851,0.746742,0.283624,0.276555,0.018289,0.127241,-0.331214,-5.561958,-22.946514,-0.753811,1.811591,3.356716,0.391835,3.665313,0.649801,14.285714,11.564367,-1.445483,0.613275,0.266944,0.038148,-0.01857,-0.004056,-0.000659,-0.000306,0.001417,-0.918367,1.487937,2.262455,0.068558,1.712824,0.14327,22.757576,9.849691,-3.160159,-1.714676,0.076273,0.048699,0.010057,-0.000082,-0.000053,0.000001,0,0,-0.114914,0.784869,0.565364,0.002258,0.358882,0.013644,25.357855,NotSpot
15,12.056302,1.05535,0.368697,0.278774,-0.323704,-0.273077,0.686167,9.603878,8.903458,-1.145273,2.281528,4.351623,0.473965,3.465352,0.69493,10.904762,10.73313,-1.323173,0.487217,0.294249,0.019852,-0.017611,-0.003228,0.000346,0.000119,-0.00096,-0.761614,1.67916,2.610783,0.075803,1.698275,0.151271,16.183712,9.469857,-2.586445,-1.263272,0.066068,0.039244,0.026522,-0.000076,-0.000034,0.000002,0,0,-0.078791,0.815101,0.607226,0.001567,0.376276,0.01553,27.24164,NotSpot
8,7.0653,0.691297,0.686247,0.090539,0.071307,-0.012288,-1.568364,-11.765717,92.615952,0.095589,2.252874,4.522006,0.247358,3.072501,0.47281,12.285714,7.346943,0.281643,0.237563,0.099043,0.027592,0.006692,0.004434,-0.000511,-0.000814,-0.000359,0.110929,1.819819,2.952071,0.041525,1.793347,0.100331,13.632576,8.001435,0.936135,0.654492,0.06781,0.021289,0.000469,0.001278,0.000045,0,-0,0,0.04699,0.933628,0.79545,0.00398,0.490165,0.018601,22.968477,NotSpot
8,8.048836,1.148479,0.305222,0.277115,-0.227164,-0.10829,0.179853,-1.907216,42.853214,-1.120372,1.856308,3.75808,0.363047,3.088021,0.491702,4.904762,7.906678,-0.142158,0.239195,0.203948,0.076473,-0.009518,0.006554,0.001308,-0.000102,0.000424,-0.041225,1.739144,2.75173,0.040445,1.755224,0.094807,15.613636,8.172164,0.123328,0.265486,0.06671,0.034396,0.008688,0.001324,0.000037,0.000001,-0,-0,0.023626,0.903385,0.745791,0.003975,0.465234,0.019086,24.148924,NotSpot
8,6.92977,0.751717,0.622533,0.100734,-0.163011,-0.025557,2.817937,9.275016,-82.728287,0.02845,2.153729,3.945196,0.350383,2.981333,0.492323,11.952381,7.248168,0.318398,0.242944,0.100925,0.028926,0.002057,0.00625,-0.000039,-0.000538,-0.00042,0.113092,1.760116,2.796731,0.041717,1.742227,0.102467,16.655304,7.920427,0.990657,0.672259,0.070214,0.020106,0.002996,0.001536,0.000049,0,-0,-0,0.053104,0.922593,0.777919,0.004325,0.482855,0.020234,23.834084,NotSpot
16,13.244309,2.326245,0.738483,0.32523,0.024013,0.024205,-0.143762,7.059637,9.745398,-2.739498,2.18371,5.361556,0.331907,3.657376,0.318949,12.952381,10.756313,-2.487996,0.725171,0.236877,0.076188,0.005974,-0.004374,-0.00047,0.00012,-0.000201,-1.038236,1.546929,2.427768,0.033638,1.766707,0.05137,19.808712,9.177233,-4.067077,-1.579081,0.069627,0.041218,0.033478,-0.000603,-0.000049,-0.000001,0,0,-0.077367,0.78108,0.559529,0.001564,0.364169,0.010995,24.941725,NotSpot
17,13.161054,2.432933,0.913921,0.205652,0.054691,-0.215301,0.410967,1.550325,21.455677,-3.552506,2.780145,6.048383,0.448397,3.604783,0.362381,23.904762,10.594937,-2.566116,0.695744,0.247566,0.067123,0.010536,-0.005563,-0.000858,0.000599,-0.000819,-1.010432,1.592019,2.492538,0.044076,1.764374,0.060464,23.320076,9.060517,-4.100536,-1.53442,0.067322,0.041756,0.038432,-0.000249,-0.000049,-0,0,0,-0.070646,0.796768,0.582424,0.001751,0.37832,0.012452,24.304657,NotSpot
17,12.304369,2.337394,0.643334,0.433506,0.085866,0.095987,0.790653,-13.231829,-25.938704,-3.414235,2.922155,5.972279,0.635346,3.514714,0.403771,5.619048,10.191763,-2.112606,0.627427,0.197807,0.036477,0.009229,-0.004459,-0.00085,0.000378,-0.000693,-0.86171,1.650992,2.576646,0.046135,1.761028,0.066148,24.876894,8.897669,-3.4067,-1.294094,0.063998,0.044191,0.037404,0.000182,-0.000039,-0,0,-0,-0.05721,0.81798,0.613612,0.002068,0.396102,0.014022,25.785505,NotSpot
12,10.878342,1.734677,0.510095,0.082782,-0.102797,-0.32412,1.040174,7.230124,-60.382835,-1.307364,2.646537,5.190949,0.674275,3.393938,0.439937,19.476191,9.592227,-1.286115,0.524531,0.145105,0.024114,0.000978,-0.0018,-0.000089,-0.000107,-0.00013,-0.645522,1.697677,2.653839,0.040227,1.756195,0.070362,16.488636,8.690989,-2.187353,-0.901238,0.058084,0.050552,0.029304,0.00064,-0.000019,0,0,-0,-0.036836,0.842976,0.651101,0.002561,0.416283,0.015681,26.542042,NotSpot
11,9.671717,1.303285,0.71922,0.424513,-0.189091,0.03155,-2.373663,2.938969,121.590576,-1.008578,2.211184,4.540032,0.570286,3.253434,0.468967,5.333333,8.861801,-0.809916,0.396282,0.111011,0.109272,-0.007331,0.001294,0.000886,-0.000123,0.000479,-0.398021,1.727455,2.710375,0.030816,1.747908,0.077449,17.27841,8.44733,-1.224387,-0.414472,0.0571,0.048666,0.01878,0.001068,0.000005,0.000001,-0,-0,-0.010346,0.868938,0.691186,0.003123,0.437207,0.017387,25.338156,NotSpot
7,13.372684,1.93193,0.546898,0.318145,-0.021476,0.767537,-1.48913,1.896644,85.067253,-1.703177,1.720465,4.440216,0.276861,3.809044,0.272531,14.476191,11.033077,-2.339607,0.778841,0.141484,0.098374,-0.000557,-0.000747,0.001161,-0.001054,-0.000352,-1.018699,1.429424,2.235201,0.019145,1.772945,0.041441,21.647728,9.416629,-3.956056,-1.616448,0.077232,0.037704,0.019913,-0.000968,-0.000044,-0.000001,0,0,-0.095022,0.754875,0.523797,0.001295,0.344719,0.00849,23.8643,NotSpot
18,13.958611,2.16568,0.772254,0.376646,-0.374893,-0.137308,1.17347,1.156075,-65.111328,-3.31458,2.226418,5.01055,0.268268,3.783818,0.313557,26.619047,11.105985,-2.852627,0.787506,0.220526,0.131673,0.005502,-0.002216,0.001291,-0.000591,-0.001748,-1.139705,1.442742,2.268608,0.031434,1.768885,0.053119,21.109848,9.330925,-4.627687,-1.77506,0.074951,0.042309,0.024397,-0.00068,-0.000056,-0.000001,0,0,-0.092863,0.764949,0.538266,0.0016,0.354683,0.009714,23.008299,NotSpot
20,14.115663,2.77224,1.073533,1.032535,-0.021718,-0.63419,0.123842,2.261286,24.202734,-4.878308,2.473216,5.763385,0.384037,3.720199,0.356899,6.809524,10.961232,-3.15443,0.766059,0.250037,0.130621,0.014784,-0.004102,-0.000457,0.000427,-0.000518,-1.146717,1.495772,2.345955,0.044635,1.763814,0.062541,24.592804,9.198874,-4.916789,-1.762359,0.072211,0.042445,0.0296,-0.000305,-0.00006,-0.000001,0,0,-0.085056,0.781357,0.561698,0.001683,0.369015,0.011052,23.281189,NotSpot
18,13.317731,2.834171,0.943216,0.274674,0.280637,-0.055682,-0.059404,-4.447476,-13.477901,-4.052061,2.699899,6.040054,0.567732,3.618607,0.397928,33.666668,10.574356,-2.743375,0.706943,0.224884,0.107658,0.019393,-0.004989,-0.002265,0.000698,0.001183,-1.039485,1.577806,2.462001,0.052383,1.758267,0.067868,21.246212,9.018805,-4.298926,-1.555552,0.068416,0.03752,0.035651,0.000135,-0.000053,-0.000001,0,0,-0.070285,0.80369,0.5938,0.001589,0.386992,0.012567,24.48781,NotSpot
15,12.100249,2.511555,0.689016,0.591941,0.038439,-0.126663,-0.256383,5.695141,54.812649,-2.608631,2.506862,5.621596,0.788699,3.484621,0.433366,11.285714,9.970874,-2.129375,0.611192,0.169152,0.06886,0.014593,-0.004517,-0.00226,0.000257,0.000963,-0.849205,1.659853,2.589303,0.049954,1.751359,0.069813,19.092804,8.793449,-3.3068,-1.177424,0.062146,0.04248,0.028569,0.0006,-0.000035,-0,0,-0,-0.048235,0.829974,0.632369,0.001953,0.407311,0.014267,25.581287,NotSpot
16,13.000351,2.072478,0.318651,0.174494,-0.013784,-0.207117,-0.273345,3.182986,7.418636,-2.216634,1.295715,3.656084,0.189548,3.913997,0.238773,2.238095,11.101932,-1.898419,0.784071,0.092496,0.031608,-0.002669,-0.00106,0.000242,0.000624,0.000228,-0.844958,1.321235,2.04107,0.011043,1.772744,0.030572,17.246212,9.651628,-3.348722,-1.450303,0.083923,0.031983,0.007228,-0.001313,-0.000023,-0,0,0,-0.108677,0.73193,0.4934,0.000991,0.328292,0.007473,23.61363,NotSpot
14,13.573073,1.798768,0.710675,0.015201,-0.335567,0.26134,1.988208,-2.691979,-82.389648,-2.524644,1.643229,3.741704,0.215712,3.910486,0.2696,30.952381,11.264241,-2.308832,0.800371,0.15151,0.042464,-0.001188,-0.000209,0.001394,-0.000115,-0.000976,-0.994345,1.314552,2.042954,0.017174,1.767231,0.041568,19,9.599147,-3.973927,-1.665094,0.082299,0.038417,0.011331,-0.001069,-0.000041,-0.000001,0,0,-0.109385,0.736207,0.499737,0.001344,0.333704,0.008367,21.923273,NotSpot
21,12.573426,2.080364,0.361436,0.34203,-0.229646,0.073289,1.035698,3.010868,19.461296,-2.09977,0.582501,3.159101,0.180174,3.956077,0.232801,13.952381,11.111838,-1.461588,0.768198,0.046634,0.034301,-0.007611,-0.0002,-0.000371,-0.000912,0.000416,-0.687263,1.263464,1.92386,0.007869,1.775737,0.022447,14.297348,9.851151,-2.722276,-1.260688,0.08866,0.023897,0.006264,-0.001857,0.000003,0.000001,-0,-0,-0.118821,0.718438,0.475725,0.000644,0.319135,0.006591,25.210907,NotSpot
12,12.380666,1.945556,0.911426,0.425086,0.052493,-0.17147,0.746812,-2.46539,-61.56443,-0.609044,0.445975,3.043314,0.185799,3.991595,0.233424,15.476191,11.205896,-1.174769,0.779511,0.084242,0.030062,-0.003831,-0.001898,-0.000767,0.000841,0.000384,-0.725331,1.23979,1.893078,0.007837,1.768917,0.023941,10.359848,9.863442,-2.517223,-1.342454,0.088778,0.027533,0.003903,-0.00166,-0.000005,0.000001,-0,-0,-0.120215,0.713132,0.46915,0.000801,0.315614,0.007283,25.404488,NotSpot
14,12.768244,1.928889,0.55538,0.003345,-0.064392,-0.358928,0.238751,1.930711,37.232101,-1.376855,1.002086,2.952727,0.215299,4.00174,0.246051,7.952381,11.318456,-1.449788,0.785813,0.098353,0.091109,-0.001002,-0.001989,-0.000546,0.001854,-0.000467,-0.793057,1.218313,1.862441,0.009932,1.760792,0.030875,15.217803,9.844213,-2.924031,-1.474243,0.088048,0.033282,0.000362,-0.001435,-0.000018,0,0,-0,-0.121692,0.711883,0.468106,0.001081,0.316258,0.00804,22.442608,NotSpot
12,12.559365,2.088267,1.705451,0.144342,-0.006325,0.672148,0.409758,-2.613156,-22.053114,-0.527158,1.07587,3.089048,0.470671,4.003169,0.252434,3.571429,11.381124,-1.178241,0.775957,0.069857,0.021153,-0.016012,0.000984,-0.000811,-0.001668,0.000721,-0.727253,1.223691,1.84987,0.011812,1.77927,0.028229,34.234848,9.986526,-2.572839,-1.394598,0.091019,0.030109,0.008611,-0.002093,0.000001,0.000002,0,-0,-0.129739,0.710688,0.466296,0.00096,0.316284,0.007279,23.978083,NotSpot
12,12.954743,2.145948,1.21069,0.813657,0.248928,-0.015879,-0.745185,-7.26757,15.878041,-1.748916,0.870774,2.949025,0.40315,4.054379,0.249662,40.285713,11.451452,-1.503291,0.78905,0.036713,0.010019,-0.01036,-0.001554,-0.001564,-0.000029,0.001705,-0.762356,1.194443,1.8081,0.011479,1.767627,0.026016,18.585228,10.03336,-2.921384,-1.418093,0.0918,0.028723,0.010116,-0.001938,0,0.000002,0,-0,-0.130639,0.700324,0.453059,0.000895,0.308038,0.007687,25.243252,NotSpot
10,12.69167,1.597938,1.076467,0.202601,0.295522,-0.346247,-0.590414,4.284616,12.669401,-0.31887,0.747395,2.609963,0.31161,4.079153,0.251387,7.952381,11.513409,-1.178262,0.786381,0.076139,0.064293,-0.005851,-0.002955,-0.001476,0.00142,0.001026,-0.774535,1.160305,1.753132,0.010303,1.755255,0.026618,19.579546,10.049603,-2.642067,-1.463805,0.091858,0.030572,0.009516,-0.001744,-0.000003,0.000001,0,-0,-0.131946,0.693665,0.444966,0.000983,0.30369,0.008224,25.034927,NotSpot
9,12.690614,1.847308,1.549931,0.635781,-0.007032,0.726765,0.101082,-2.862171,6.590143,0.338404,1.68731,3.149522,0.621764,4.022993,0.263331,3.333333,11.608574,-1.08204,0.786977,0.093086,0.070312,-0.022208,0.000598,0.000866,-0.001251,-0.000669,-0.809751,1.208034,1.835889,0.015344,1.792734,0.033379,30.047348,10.053548,-2.637066,-1.555026,0.092375,0.036785,0.007562,-0.002065,-0.000008,0.000001,0,-0,-0.136722,0.713194,0.469894,0.001397,0.320583,0.008162,23.875244,NotSpot
14,13.669985,2.803983,0.338227,0.328916,0.211937,-0.050195,0.043723,-15.972386,35.811668,-2.794672,1.873,3.250444,0.740822,4.094088,0.263401,98.285713,11.718637,-1.951348,0.809518,0.07987,0.023932,-0.017799,-0.001641,-0.000796,-0.000267,0.001275,-0.865456,1.166928,1.772807,0.016286,1.774845,0.031001,34.967804,10.141055,-3.52893,-1.577581,0.093501,0.034965,0.010212,-0.002009,-0.000004,0.000001,0,-0,-0.138678,0.696598,0.448641,0.001275,0.307404,0.008512,24.831652,NotSpot
25,14.185531,2.395112,1.60816,0.40496,0.39662,-0.989024,-0.666473,21.233208,-48.575031,-4.408232,1.316637,2.874974,0.610491,4.141461,0.265356,30.952381,11.8147,-2.370831,0.810245,0.063594,0.03522,-0.015691,-0.002953,-0.000832,0.000894,0.001047,-0.909058,1.122203,1.699435,0.015419,1.757018,0.029452,39.81818,10.197751,-3.98778,-1.616949,0.094092,0.0336,0.012757,-0.001888,-0.000001,0.000002,0,-0,-0.140449,0.683948,0.432859,0.001196,0.297809,0.00889,25.162481,NotSpot
14,13.564654,1.629296,0.617355,0.4959,0.186465,-0.101916,-1.341727,5.216881,23.252024,-1.507841,1.143819,2.292289,0.417173,4.156779,0.270116,29.333334,11.852853,-1.711802,0.791489,0.103393,0.00093,-0.01356,-0.002541,-0.000198,0.000533,0.000118,-0.895813,1.080107,1.620193,0.012505,1.738636,0.029906,20.443182,10.220726,-3.343928,-1.632127,0.093985,0.034209,0.013826,-0.001731,0,0.000002,0,-0,-0.142019,0.675533,0.422807,0.001222,0.292357,0.009296,25.167831,NotSpot
13,13.043213,1.860265,0.551157,0.405697,0.048443,-0.296467,-0.789465,5.287556,17.888901,-1.714806,1.460159,3.73798,0.172272,3.835036,0.254932,10.238095,11.235118,-1.808095,0.709055,0.147279,0.018136,-0.006194,0.003426,-0.000966,-0.000566,0.001105,-0.874469,1.438319,2.266963,0.014657,1.871361,0.032207,14.153409,9.685126,-3.358087,-1.549992,0.086609,0.033261,0.000248,-0.001363,-0.000019,-0.000001,-0,0,-0.120119,0.784879,0.566276,0.001306,0.375132,0.007136,25.328915,NotSpot
12,13.482279,1.598129,0.939883,0.025444,-0.133454,0.529179,1.874824,-13.627665,-91.06282,-2.563456,1.276456,3.277666,0.326088,3.913339,0.256536,7.619048,11.476057,-2.006222,0.746921,0.146844,0.01885,-0.012154,0.001431,-0.000128,-0.000119,-0.000196,-0.874915,1.329144,2.063787,0.014529,1.843117,0.034174,10.626894,9.872787,-3.609492,-1.603271,0.090394,0.036305,0.003209,-0.001567,-0.000017,-0,-0,0,-0.129908,0.755609,0.526144,0.001487,0.353531,0.007875,23.302895,NotSpot
19,13.666153,1.538503,1.053188,0.540061,0.098811,0.412288,-1.748501,3.874022,95.170197,-2.05163,1.342534,3.168118,0.511695,4.0021,0.258225,9.142858,11.662436,-2.003716,0.785942,0.146266,0.042291,-0.013477,-0.001607,0.000234,0.000119,-0.000311,-0.889917,1.247721,1.923215,0.014481,1.817023,0.034411,30.505682,10.034673,-3.63148,-1.627764,0.092852,0.03814,0.00584,-0.00171,-0.000015,0,0,0,-0.136832,0.728747,0.49033,0.001581,0.333322,0.008551,25.088642,NotSpot
13,14.119477,2.343096,1.195198,0.66608,0.220365,-0.265129,-0.385249,-10.837574,2.877196,-2.872214,1.572828,3.314386,0.709292,4.09145,0.261935,73,11.837708,-2.281769,0.820336,0.149328,0.029716,-0.013769,-0.004098,-0.000213,0.000783,0.001153,-0.939948,1.179111,1.814821,0.01658,1.793008,0.033493,31.092804,10.167724,-3.951754,-1.669985,0.094437,0.03863,0.008672,-0.001771,-0.000012,0.000001,0,-0,-0.14174,0.705282,0.459895,0.001586,0.315387,0.009135,24.888588,NotSpot
35,14.959384,3.091526,2.184495,0.376085,0.047108,-1.653766,1.529914,40.303993,-105.307961,-5.652106,0.903772,3.259115,0.754057,4.166393,0.267642,78.14286,12.006282,-2.953102,0.835777,0.151928,0.021517,-0.016658,-0.004751,0.000019,0.001337,0.000944,-1.009222,1.111196,1.70967,0.019105,1.769759,0.032354,39.767044,10.26983,-4.689554,-1.736452,0.095386,0.038126,0.011922,-0.001755,-0.000007,0.000001,0,-0,-0.145434,0.685733,0.435248,0.001536,0.300501,0.009632,25.383451,NotSpot
13,14.918194,2.153933,1.282987,0.773749,-0.252854,0.191515,-0.354769,-27.247004,81.214752,-4.210668,0.64626,2.629131,0.566291,4.213009,0.274986,87.809525,12.131499,-2.786695,0.822996,0.142734,0.084052,-0.021031,-0.003034,0.001375,0.00042,-0.001398,-1.049781,1.042043,1.596482,0.019399,1.746121,0.031856,31.9375,10.338438,-4.579756,-1.793061,0.095724,0.037486,0.015208,-0.001686,-0.000002,0.000001,0,-0,-0.148418,0.670474,0.416557,0.001487,0.289348,0.010063,24.921206,NotSpot
14,10.427565,1.027019,0.473811,0.086843,0.021009,-0.107419,0.300704,12.773984,0.50153,-0.64005,3.311208,6.713401,0.200542,3.599422,0.229508,28.285715,9.693892,-0.733673,0.480095,0.070208,0.012529,0.003529,0.000792,-0.000039,-0.000282,0.00027,-0.422416,1.85063,3.069992,0.00728,1.938724,0.020678,18.626894,9.014207,-1.413358,-0.679685,0.063357,0.018326,0.014206,-0.000403,-0.000025,0,-0,0,-0.067477,0.87608,0.700215,0.000498,0.442666,0.005752,26.530733,NotSpot
14,11.711701,1.521325,0.536772,0.03123,0.265652,0.459338,-0.804688,-13.712134,-30.822708,-2.026866,2.602708,5.728123,0.165007,3.677601,0.232566,6.809524,10.241707,-1.469995,0.566271,0.043233,0.001284,0.005479,0.002562,0.000144,-0.00073,0.000576,-0.60822,1.748229,2.857786,0.006619,1.924274,0.022872,19.126894,9.255569,-2.456132,-0.986137,0.07258,0.0222,0.009449,-0.000535,-0.000021,-0,-0,0,-0.085331,0.849442,0.65959,0.000652,0.422283,0.005993,25.949387,NotSpot
16,12.348648,1.414585,0.440644,0.117863,0.091513,0.078489,0.496051,2.4583,25.242699,-1.973093,1.97547,4.50703,0.15882,3.754202,0.236807,12.952381,10.744936,-1.603712,0.641614,0.103156,0.000048,0.003853,0.003909,-0.000087,-0.000912,-0.000432,-0.744818,1.608551,2.584085,0.009753,1.901692,0.026045,11.655303,9.492662,-2.855986,-1.252274,0.080464,0.026194,0.004549,-0.000716,-0.000018,-0.000001,-0,0,-0.102109,0.819587,0.615664,0.000881,0.400126,0.006515,24.670355,NotSpot
18,12.680041,1.353019,0.518039,0.473022,-0.040734,-0.3775,0.709028,8.591679,-17.18821,-1.398036,1.859793,3.807233,0.183267,3.836315,0.240772,19.238094,11.146754,-1.533287,0.699975,0.114455,0.0011,0.001981,0.003269,-0.000713,-0.00091,-0.000797,-0.81333,1.468979,2.31755,0.011737,1.874563,0.029203,12.905303,9.718031,-2.96201,-1.428723,0.086662,0.030338,0.000213,-0.000919,-0.000017,-0.000001,-0,0,-0.116787,0.788247,0.570992,0.001138,0.377109,0.007273,23.701363,NotSpot
14,13.327331,1.361279,0.765848,0.060531,0.239815,-0.048224,-1.684018,0.924916,29.683748,-2.187658,1.734884,3.464851,0.295063,3.929228,0.243943,7.142857,11.456996,-1.870335,0.749611,0.10965,0.004749,0.001704,0.000116,-0.00142,-0.000422,0.000501,-0.854512,1.352826,2.105079,0.010669,1.846256,0.031384,13.757576,9.923307,-3.404023,-1.533689,0.091118,0.034128,0.003446,-0.001106,-0.000016,-0,-0,0,-0.128692,0.757043,0.528077,0.001378,0.354233,0.008139,23.906372,NotSpot
15,13.937132,1.797107,0.81816,0.017823,0.138987,-0.010666,0.902694,-7.501507,-43.496346,-2.63309,1.493034,3.373367,0.422005,4.030827,0.248008,6.666667,11.71384,-2.223291,0.79507,0.122445,0.01188,0.001279,-0.004113,-0.001593,0.000897,0.001704,-0.905635,1.259019,1.945537,0.009979,1.818657,0.032261,15.626894,10.103154,-3.833978,-1.610686,0.094046,0.037024,0.006811,-0.001246,-0.000015,-0,0,0,-0.137881,0.727705,0.488974,0.001559,0.332513,0.009008,24.443245,NotSpot
12,14.488771,2.119878,1.093637,0.009815,0.088884,-0.35831,-0.03152,2.839136,4.189647,-3.2037,1.424975,3.416757,0.480867,4.130274,0.254684,34.952381,11.950157,-2.538614,0.829866,0.144841,0.001245,-0.002704,-0.006752,-0.000832,0.00217,0.001383,-0.975952,1.173263,1.810575,0.011972,1.791814,0.032265,32.683712,10.253379,-4.235393,-1.696778,0.095828,0.038796,0.010342,-0.001324,-0.000012,0,0,0,-0.144966,0.701409,0.455039,0.001662,0.312913,0.009808,24.909138,NotSpot
17,14.839467,2.330302,1.093017,0.17415,-0.028016,-0.178168,-1.925614,-3.832804,72.317116,-3.597468,1.076572,3.140021,0.450698,4.212387,0.264093,71.14286,12.162794,-2.676673,0.840525,0.162831,0.043448,-0.010843,-0.00584,0.000683,0.00176,-0.000278,-1.046804,1.082546,1.671815,0.015343,1.76475,0.032183,31.234848,10.370736,-4.468731,-1.792058,0.096725,0.039578,0.014197,-0.001346,-0.000007,0,0,-0,-0.1505,0.678996,0.427003,0.001703,0.296318,0.010502,24.919807,NotSpot
9,8.684449,1.121704,0.413629,0.370094,-0.143172,-0.054441,0.603851,-10.008426,-19.280136,1.07817,2.758885,5.933041,0.356822,3.462149,0.221429,5.142857,9.013158,0.328709,0.371983,0.145672,0.042846,-0.011266,0.000923,0.000705,-0.000872,-0.000927,-0.183465,1.882166,3.144307,0.012031,1.930548,0.0212,15.126894,8.74405,0.059601,-0.269108,0.050244,0.020342,0.011867,0.000122,-0.00003,0.000001,-0,-0,-0.041769,0.903309,0.743383,0.000559,0.46463,0.006341,26.547422,NotSpot
6,9.39267,1.156537,1.000957,0.588669,0.100406,0.1083,-0.298109,0.131315,-42.593403,1.568825,2.81907,5.964032,0.268172,3.541327,0.223101,10.333333,9.492259,0.099589,0.448188,0.095262,0.045401,-0.004429,0.002496,0.000028,-0.00105,0.001413,-0.307525,1.83068,3.019466,0.008695,1.927961,0.021169,16.314394,8.985789,-0.40688,-0.50647,0.060498,0.016569,0.015656,0.000038,-0.000024,0.000001,-0,-0,-0.059585,0.881586,0.709015,0.000492,0.447075,0.006242,26.063564,NotSpot
9,10.815236,1.201161,1.026944,0.435395,0.138447,-0.147772,-2.089663,6.570307,120.169716,-0.261178,2.426076,5.307662,0.209681,3.62318,0.22514,10.904762,10.045849,-0.769387,0.536954,0.052662,0.008553,0.000464,0.002286,0.000056,-0.000011,0.001163,-0.492845,1.738247,2.825972,0.006718,1.915653,0.02221,21.541666,9.235337,-1.579899,-0.810512,0.070136,0.019348,0.011372,-0.000082,-0.000019,0,-0,0,-0.078112,0.855453,0.668832,0.000522,0.426823,0.006282,24.539518,NotSpot
8,11.679116,1.144772,0.905362,0.505197,-0.195582,0.228887,2.036255,-3.914615,-89.255562,-0.265787,1.850707,4.216076,0.212828,3.709345,0.228539,26.571428,10.579591,-1.099525,0.619272,0.081431,0.051526,0.002939,0.001603,0.000544,0.000335,-0.001145,-0.649177,1.60772,2.573136,0.00902,1.895661,0.024409,15.530303,9.48394,-2.195176,-1.095651,0.078618,0.023236,0.005728,-0.000236,-0.000016,-0,-0,0,-0.096125,0.825718,0.624708,0.000707,0.404546,0.006616,25.786053,NotSpot
5,11.974844,1.266536,0.826066,0.265528,-0.097979,0.567017,1.072196,-11.393082,-34.556374,0.705998,1.606497,3.497692,0.256688,3.804196,0.231998,18.619047,11.025185,-0.949659,0.684354,0.090704,0.039432,0.005352,0.001063,0.000099,-0.000607,-0.001338,-0.735626,1.472567,2.318308,0.010561,1.870815,0.02701,16.954546,9.723685,-2.251159,-1.301499,0.085543,0.027445,0.000459,-0.000404,-0.000015,-0,-0,0,-0.112529,0.79388,0.578995,0.000956,0.381087,0.007285,23.040855,NotSpot
13,12.426217,1.024401,0.643328,0.103933,0.42484,-0.155899,-3.600943,7.230174,112.408577,0.277141,1.801121,3.222914,0.330624,3.910608,0.234735,10.285714,11.378821,-1.047396,0.736307,0.058602,0.014625,0.008514,-0.00033,-0.001156,-0.001078,0.000851,-0.780284,1.359818,2.109322,0.008749,1.84392,0.029069,16.291666,9.945092,-2.481125,-1.433729,0.090733,0.031572,0.004172,-0.000561,-0.000015,-0,0,0,-0.126478,0.761496,0.534181,0.001221,0.357417,0.008182,23.906645,NotSpot
13,12.994797,0.615424,0.373632,0.022904,0.106185,-0.317048,2.022102,8.377166,-53.863762,-0.264696,2.100732,3.272469,0.342833,4.025057,0.238244,14.952381,11.671908,-1.322888,0.779891,0.037511,0.008748,0.009846,-0.002907,-0.001527,0.000034,0.00147,-0.82615,1.270193,1.948547,0.006516,1.816639,0.030162,20.496212,10.141814,-2.852983,-1.530094,0.094269,0.035123,0.008435,-0.000685,-0.000013,-0,0,0,-0.137827,0.730343,0.492483,0.00146,0.334572,0.009172,24.323292,NotSpot
12,13.570354,0.981485,0.329638,0.061275,-0.188517,0.001774,1.856997,8.472299,-54.940071,-0.713122,1.984342,3.299216,0.283382,4.136274,0.244706,8.238095,11.936805,-1.633549,0.81174,0.061251,0.01766,0.006604,-0.004754,-0.000673,0.001339,-0.000227,-0.890651,1.186148,1.807794,0.006007,1.789088,0.030596,19.746212,10.308467,-3.261887,-1.628338,0.09644,0.037798,0.012729,-0.000769,-0.00001,-0,0,0,-0.146968,0.70175,0.455548,0.001643,0.313588,0.010152,25.473766,NotSpot
4,8.824652,0.760925,0.210748,0.153891,0.096942,0.350445,-0.0692,-21.730131,-42.984699,-0.704069,3.002255,6.285506,0.136749,3.256197,0.221833,28,8.312437,-0.512215,0.246946,0.059691,0.00082,-0.005755,-0.003583,-0.000175,0.001496,0.000651,-0.186434,1.953298,3.307638,0.004354,1.878975,0.027654,19.672348,8.276051,-0.548601,-0.036386,0.02779,0.02691,0.004135,0.000765,-0.000046,-0,0,-0,-0.003255,0.932445,0.791895,0.000856,0.491486,0.008017,27.807241,NotSpot
7,8.823614,0.577794,0.220067,0.001517,-0.178012,-0.250604,1.140038,0.376742,1.623248,-0.356211,2.716331,5.776773,0.162728,3.321774,0.221818,8.142858,8.545166,-0.278448,0.290701,0.114643,0.019858,-0.014329,-0.00192,0.000939,0.000287,-0.000036,-0.1562,1.906353,3.199198,0.010129,1.89978,0.02566,15.905303,8.475345,-0.348269,-0.069821,0.036454,0.026596,0.007595,0.000697,-0.000039,0,-0,-0,-0.017453,0.922064,0.774402,0.0008,0.481389,0.007688,27.556572,NotSpot
9,8.610261,0.86857,0.505433,0.366556,0.043148,-0.221916,-0.637345,16.882921,-1.303554,1.007447,2.541698,5.357356,0.33661,3.38932,0.222691,7.285714,8.871326,0.261065,0.346605,0.157629,0.032591,-0.013833,0.001363,0.000837,-0.001336,0.000131,-0.156385,1.856295,3.079796,0.014031,1.909106,0.024245,10.954545,8.697516,0.087255,-0.17381,0.04657,0.024181,0.011082,0.000621,-0.000031,0.000001,-0,-0,-0.033471,0.906675,0.749205,0.000711,0.467944,0.007339,26.017843,NotSpot
4,9.217899,1.320142,0.568661,0.488208,0.190095,0.175075,-1.337576,-9.165708,53.006657,1.23969,2.693463,5.311463,0.320829,3.464411,0.222762,16.333334,9.330696,0.112797,0.423207,0.122222,0.045512,-0.007231,0.002538,0.000023,-0.000913,0.000501,-0.255473,1.798265,2.944811,0.01068,1.908473,0.023158,15.291667,8.939666,-0.278234,-0.39103,0.056857,0.019854,0.014461,0.000529,-0.000023,0.000001,-0,-0,-0.051464,0.88634,0.716862,0.000582,0.451318,0.006994,25.689384,NotSpot
14,10.825149,1.239436,0.512744,0.169511,-0.110427,-0.43597,1.809797,-5.936987,-78.615257,-1.582669,2.549445,5.026545,0.186971,3.548118,0.22364,22.571428,9.888563,-0.936585,0.514083,0.066564,0.010318,-0.000918,0.000534,-0.00003,0.001024,-0.000032,-0.437201,1.711414,2.762685,0.007146,1.899109,0.023,19.445076,9.193764,-1.631385,-0.694799,0.066766,0.017833,0.013893,0.000416,-0.000017,0.000001,-0,-0,-0.070705,0.861478,0.678377,0.000482,0.431871,0.006764,25.405277,NotSpot
12,11.896652,1.498113,0.584432,0.282662,-0.243275,-0.194838,-0.686475,9.550085,37.109413,-1.799883,1.811674,4.110648,0.216669,3.641145,0.226322,13.571428,10.449919,-1.446733,0.600883,0.075235,0.065955,0.002158,-0.001874,0.000622,0.001655,-0.000757,-0.610162,1.587427,2.526428,0.009272,1.882554,0.024178,18.392046,9.450839,-2.445813,-0.99908,0.075751,0.021393,0.007174,0.000286,-0.000014,0.000001,-0,0,-0.08997,0.832683,0.635294,0.000583,0.410153,0.006823,23.892387,NotSpot
15,12.169677,1.281299,0.703592,0.138253,-0.128737,0.079021,-0.716082,3.21024,46.583359,-0.715961,1.332339,3.292041,0.274934,3.745973,0.22917,29.904762,10.929505,-1.240171,0.668671,0.098952,0.061931,0.003916,-0.002122,0.000699,0.000192,-0.00046,-0.705692,1.454049,2.280983,0.011437,1.861035,0.026163,18.183712,9.702368,-2.467309,-1.227138,0.083355,0.025305,0.000602,0.000151,-0.000013,0,0,0,-0.108058,0.801203,0.589717,0.000804,0.386909,0.007289,23.162542,NotSpot
11,12.176614,1.537987,1.092435,0.067319,-0.032056,0.378439,2.343882,-7.145421,-90.044098,0.512872,1.232395,2.906517,0.367451,3.863882,0.230745,13.285714,11.305311,-0.871303,0.718044,0.067739,0.05383,0.00652,-0.000916,0.000123,-0.00124,0.000288,-0.731954,1.343415,2.076142,0.00958,1.836934,0.027983,16.443182,9.937727,-2.238887,-1.367584,0.089287,0.029323,0.005331,0.000025,-0.000012,0,0,0,-0.123941,0.768505,0.544067,0.001067,0.363052,0.008105,22.524319,NotSpot
5,7.967361,0.672053,0.373379,0.251611,0.144976,0.551007,-0.316108,-6.974066,9.334456,0.550285,2.859346,6.663583,0.150441,3.021738,0.27915,12.476191,7.869405,-0.097956,0.152212,0.071355,0.02806,0.031017,0.000928,-0.000875,-0.00107,-0.000785,-0.195506,1.984094,3.315079,0.006168,1.763915,0.051008,16.647728,7.958013,-0.009349,0.088607,0.04269,0.010602,0.005249,0.001339,-0.000042,-0.000003,0,0,0.026839,0.934456,0.797536,0.001781,0.499832,0.011369,28.108889,NotSpot
12,8.590183,0.943789,0.363218,0.285826,0.046361,-0.454714,1.747526,1.967377,-14.69446,-0.866398,2.80245,6.52164,0.199879,3.112199,0.251102,15.952381,8.081671,-0.508512,0.178709,0.063556,0.012312,0.019405,-0.000397,-0.000772,-0.000337,-0.00045,-0.229954,1.982899,3.340654,0.003382,1.811401,0.041208,16.717804,8.085711,-0.504473,0.00404,0.037938,0.017003,0.005221,0.001347,-0.000046,-0.000002,0,0,0.015714,0.934692,0.796828,0.001469,0.496863,0.010663,26.905277,NotSpot
15,9.056802,1.188995,0.47845,0.170252,0.092217,-0.557949,-0.158169,8.812757,-6.581943,-1.837697,2.927423,6.267787,0.191462,3.182334,0.237328,30.238094,8.260413,-0.796389,0.220947,0.046153,0.045536,0.002817,-0.001833,0.000039,0.000488,0.000748,-0.22033,1.950931,3.277657,0.004791,1.845924,0.03532,19.797348,8.241326,-0.815475,-0.019087,0.03487,0.024457,0.006452,0.001308,-0.000044,-0.000001,0,-0,0.003961,0.930626,0.789366,0.001271,0.491081,0.010033,27.840223,NotSpot
9,9.066504,1.009628,0.395568,0.220666,0.120716,0.245807,-2.93097,-1.172068,22.329176,-1.18453,2.682559,5.657222,0.178119,3.242667,0.232384,8.476191,8.46127,-0.605234,0.266988,0.119952,0.033605,-0.009519,-0.001202,0.000911,0.000109,0.001416,-0.180641,1.896086,3.156256,0.01173,1.868055,0.031775,18.570076,8.426905,-0.6396,-0.034366,0.033039,0.032468,0.008814,0.00124,-0.000037,-0,-0,-0,-0.009385,0.92191,0.774616,0.001121,0.482245,0.009408,27.643665,NotSpot
9,8.956729,0.630372,0.500967,0.347885,-0.1222,0.300153,-0.072937,-11.313171,30.181774,-0.21848,2.516816,4.991254,0.286357,3.305219,0.22967,1.952381,8.762633,-0.194096,0.324973,0.1724,0.018016,-0.011582,0.000941,0.0009,-0.000603,0.000387,-0.170589,1.832175,3.015446,0.017054,1.879593,0.029033,19.007576,8.639887,-0.316842,-0.122746,0.042557,0.029176,0.011704,0.001154,-0.00003,0.000001,-0,-0,-0.025085,0.908444,0.75253,0.000951,0.470255,0.008747,27.333992,NotSpot
8,9.47698,1.316429,0.87614,0.428638,-0.118636,0.094394,2.904356,-1.291996,-64.871811,0.011651,2.604009,4.826774,0.312647,3.377843,0.227037,32.238094,9.210365,-0.266615,0.401668,0.147618,0.003846,-0.005619,0.001795,0.000109,-0.000376,-0.000883,-0.257897,1.767355,2.871875,0.013675,1.882173,0.026615,20.433712,8.877664,-0.599317,-0.332702,0.052618,0.024064,0.014752,0.001056,-0.000022,0.000001,-0,-0,-0.043305,0.890183,0.723393,0.000741,0.455165,0.008077,25.316664,NotSpot
19,10.969854,1.426276,0.806458,0.176518,0.032291,-0.335149,0.897217,23.118713,2.64306,-2.409252,2.565291,4.778335,0.214718,3.462871,0.226225,18.285715,9.778298,-1.191556,0.492746,0.063364,0.011275,0.000724,-0.00015,-0.000438,0.000549,-0.00063,-0.440656,1.685451,2.699244,0.008551,1.876872,0.025138,22.064394,9.132228,-1.837626,-0.64607,0.06264,0.017847,0.017159,0.000948,-0.000016,0.000001,-0,-0,-0.063328,0.867339,0.687862,0.000537,0.437189,0.007509,24.356913,NotSpot
11,12.280882,1.924987,1.281429,0.143306,0.16888,0.067025,-2.522324,-19.064484,43.182461,-3.349722,1.838636,4.148589,0.26586,3.560794,0.22833,11.619047,10.370492,-1.91039,0.582321,0.080253,0.028723,0.002413,-0.00317,-0.000225,0.00105,0.000408,-0.633851,1.567813,2.476218,0.010592,1.864813,0.025276,16.530304,9.394264,-2.886618,-0.976228,0.072032,0.021036,0.00919,0.000834,-0.000013,0.000001,-0,-0,-0.083878,0.840303,0.64711,0.000523,0.416735,0.007222,23.931208,NotSpot
19,12.947751,2.240611,1.202715,0.038859,0.086783,-0.046776,-0.31768,-6.335479,-17.721117,-3.482184,1.256566,3.394126,0.311996,3.673259,0.231178,10.238095,10.885617,-2.062134,0.653189,0.120084,0.024176,0.000802,-0.004334,0.000399,0.000708,0.000575,-0.749097,1.433146,2.234905,0.013833,1.847757,0.026698,18.609848,9.654482,-3.293269,-1.231135,0.080265,0.02443,0.001075,0.000721,-0.000011,0.000001,0,0,-0.10362,0.810059,0.602941,0.000705,0.394417,0.007389,21.358433,NotSpot
8,8.421304,0.742925,0.210779,0.022836,0.285101,0.299417,-0.44934,4.538539,-34.195889,-0.50931,2.576512,5.926101,0.216586,2.933303,0.317415,6.952381,7.882064,-0.53924,0.177139,0.102667,0.043341,0.035016,0.000004,-0.000838,-0.000317,0.000262,-0.236466,1.926208,3.154053,0.009722,1.722903,0.064151,17.109848,7.979193,-0.442111,0.097129,0.051394,0.014665,0.007111,0.001771,-0.000028,-0.000003,0,0,0.029619,0.927833,0.787139,0.002488,0.495757,0.013972,28.27289,NotSpot
12,8.478014,1.312888,0.614209,0.203792,-0.047082,-0.29175,2.142437,-4.859331,-60.248318,-0.494887,2.667042,6.283416,0.245492,3.022981,0.28078,9,8.050439,-0.427575,0.166959,0.097604,0.012028,0.024959,0.000613,-0.000288,-0.00086,-0.000167,-0.252535,1.955231,3.243298,0.005683,1.769189,0.052983,24.130682,8.077436,-0.400578,0.026998,0.046481,0.017777,0.007549,0.00183,-0.000034,-0.000003,0,0,0.021154,0.929037,0.787959,0.002112,0.493547,0.013248,27.536083,NotSpot
6,8.365685,0.472925,0.472523,0.400375,-0.104793,-0.138619,-0.231447,7.485309,68.168152,0.399973,3.000875,6.358291,0.181271,3.093668,0.25933,20.238094,8.183397,-0.182287,0.195025,0.072205,0.054923,0.009896,0.000402,0.000549,-0.000719,-0.000124,-0.212307,1.939911,3.218449,0.006499,1.804592,0.045349,17.246212,8.207935,-0.157749,0.024538,0.042621,0.022932,0.008496,0.001825,-0.000035,-0.000002,0,0,0.011193,0.926545,0.783054,0.001821,0.488954,0.012461,27.31171,NotSpot
6,8.575562,0.834528,0.635766,0.09094,-0.094727,0.232658,-1.444408,-9.958956,-1.640185,-0.107823,2.790614,5.686328,0.191962,3.154004,0.248152,9.238095,8.351007,-0.224556,0.24086,0.13953,0.060663,-0.002161,0.000064,0.001265,0.000026,0.000008,-0.161993,1.886161,3.106494,0.014681,1.829086,0.040057,19.195076,8.373363,-0.2022,0.022356,0.039244,0.029863,0.010491,0.001773,-0.000032,-0.000001,0,-0,-0.00111,0.919893,0.771683,0.001571,0.481691,0.011577,28.321194,NotSpot
11,8.892011,0.833004,0.499711,0.332942,-0.320415,-0.161802,1.223515,9.907591,-36.601097,-0.666235,2.404565,4.717156,0.248045,3.216169,0.240328,31.142857,8.637931,-0.25408,0.301119,0.191517,0.051191,-0.005667,0.00047,0.001205,0.000653,-0.00044,-0.160794,1.815443,2.961287,0.020961,1.844225,0.03562,12.405303,8.571471,-0.320539,-0.06646,0.03833,0.035053,0.013154,0.001693,-0.000027,-0,-0,-0,-0.01643,0.908865,0.753562,0.001298,0.471578,0.010587,27.234619,NotSpot
5,9.29248,1.050904,0.885411,0.350427,-0.055358,0.170018,0.399495,-3.696327,15.028965,0.51592,2.114904,4.270279,0.258104,3.289166,0.23362,7.571429,9.086858,-0.205623,0.377264,0.165316,0.045626,-0.001842,0.001278,0.000282,0.000178,-0.000576,-0.257573,1.747548,2.818361,0.016831,1.851499,0.031519,17.246212,8.799792,-0.492688,-0.287066,0.047877,0.029083,0.016072,0.001598,-0.000021,0.000001,-0,-0,-0.034866,0.893299,0.728677,0.000983,0.458546,0.009543,25.400019,NotSpot
7,10.42663,0.939215,0.465258,0.284572,0.2499,0.679288,-1.544941,-14.541512,13.740685,-0.189385,2.249249,4.27692,0.212139,3.37634,0.230216,27.571428,9.671515,-0.755116,0.466575,0.070747,0.053794,0.002863,0.000853,-0.000772,-0.000899,0.000212,-0.449622,1.671414,2.657358,0.010217,1.851715,0.028475,18.445076,9.050261,-1.376369,-0.621254,0.057839,0.021201,0.019018,0.001496,-0.000016,0.000001,-0,-0,-0.055656,0.873191,0.697307,0.000668,0.442657,0.008574,23.275566,NotSpot
16,11.880548,1.61196,0.384726,0.194732,0.200944,-0.021449,0.522297,18.69076,2.004024,-1.801954,2.062142,4.003239,0.286529,3.478513,0.231641,16.952381,10.296673,-1.583875,0.557146,0.09325,0.014826,0.0032,-0.001658,-0.001115,-0.000853,0.001005,-0.665222,1.561393,2.446704,0.012334,1.84557,0.027455,17.484848,9.313159,-2.567389,-0.983514,0.067539,0.021918,0.012009,0.00139,-0.000013,0.000001,-0,-0,-0.077448,0.848732,0.660202,0.000522,0.424147,0.007879,22.830315,NotSpot
6,8.137135,0.840527,0.209736,0.060182,0.144912,-0.050386,0.870456,2.402739,-69.046783,-0.690973,2.555234,4.644894,0.333019,2.745326,0.413263,11.809524,7.701853,-0.435282,0.226312,0.175337,0.084536,0.027125,-0.001795,-0.001714,0.000705,0.000518,-0.135511,1.742795,2.685948,0.030089,1.633249,0.090759,14.392045,7.988754,-0.148381,0.286901,0.06268,0.020456,0.007627,0.00194,0.000004,-0.000002,0,0,0.034597,0.915523,0.768786,0.003528,0.489979,0.016719,22.998177,NotSpot
6,8.590297,1.353841,0.170572,0.037411,0.255255,-0.363081,-0.542197,-10.491169,48.260105,-1.22068,2.555608,5.448134,0.357206,2.839885,0.357161,29.809525,7.866153,-0.724144,0.204269,0.115701,0.087957,0.030472,-0.001516,-0.001068,0.000771,0.001011,-0.232013,1.852059,2.94953,0.0152,1.679945,0.07756,15.070076,8.016513,-0.573784,0.15036,0.058775,0.019385,0.0079,0.002123,-0.000007,-0.000003,0,0,0.031489,0.91962,0.77421,0.003184,0.490196,0.016433,24.571377,NotSpot
5,7.972142,0.860459,0.749992,0.363558,0.196972,0.287688,-1.989268,2.163635,35.334629,1.246893,2.952758,6.360521,0.247,2.925585,0.313432,13.238095,7.972118,-0.000024,0.162996,0.101786,0.044358,0.02541,0.000236,-0.000224,-0.000313,0.000659,-0.220424,1.914855,3.107309,0.007856,1.723086,0.066175,18.121212,8.07831,0.106168,0.106192,0.054532,0.019759,0.008484,0.002233,-0.000016,-0.000003,0,0,0.026289,0.921726,0.776473,0.002823,0.488839,0.015913,27.408043,NotSpot
2,7.344482,1.489092,0.996845,0.795473,-0.065976,0.537875,0.970102,0.878733,-46.999584,3.28141,2.98373,6.616336,0.246583,2.997489,0.284613,4.952381,8.050009,0.705527,0.171398,0.075641,0.048192,0.016073,0.001534,0.000626,-0.001059,-0.000805,-0.143949,1.921569,3.134232,0.008974,1.758638,0.057402,17.280304,8.177035,0.832553,0.127027,0.050568,0.022259,0.009759,0.002273,-0.000021,-0.000003,0,0,0.018549,0.920835,0.774171,0.002485,0.485555,0.015142,25.902176,NotSpot
6,7.638366,1.15356,0.748544,0.031585,-0.408482,-0.14098,3.418313,-0.595739,-12.67603,1.87052,2.713347,5.842598,0.27656,3.060982,0.266467,7.809524,8.18557,0.547204,0.213412,0.164004,0.036634,0.007515,0.001145,0.001155,-0.000222,-0.001756,-0.086042,1.876813,3.051003,0.018274,1.785774,0.050459,16.058712,8.316008,0.677642,0.130438,0.046617,0.027051,0.011984,0.002257,-0.000023,-0.000002,0,0,0.007583,0.916411,0.766445,0.002148,0.480054,0.01411,27.250031,NotSpot
10,8.286212,0.958492,0.558251,0.035326,-0.183525,-0.249883,-0.271111,-1.108245,-24.113186,0.435568,2.12801,4.656082,0.269975,3.126672,0.252299,7.666667,8.465789,0.179577,0.276054,0.206237,0.037025,0.00313,0.000412,0.001104,0.000929,-0.000945,-0.106842,1.808506,2.921049,0.024383,1.805496,0.044092,18.52841,8.493306,0.207094,0.027517,0.04169,0.034033,0.014793,0.002204,-0.000021,-0.000001,-0,-0,-0.007136,0.908146,0.752825,0.001767,0.472105,0.012838,27.80946,NotSpot
11,8.926768,0.921529,0.214641,0.089675,0.280586,-0.429445,-4.200119,18.778006,88.085381,0.796563,1.712301,3.955077,0.211321,3.203266,0.240215,6.666667,8.921964,-0.004805,0.351867,0.170018,0.044921,0.00294,0.001017,0.000549,0.000354,0.000405,-0.226769,1.742917,2.791144,0.018826,1.818872,0.037943,16.051136,8.706586,-0.220182,-0.215378,0.042757,0.034918,0.017755,0.002128,-0.000018,0,-0,-0,-0.025594,0.895772,0.733016,0.001327,0.461531,0.011414,26.265139,NotSpot
7,10.009058,0.516349,0.465348,0.160743,0.100822,0.763894,0.595812,-20.97122,-20.113541,0.211744,1.876043,3.847725,0.156864,3.294483,0.233114,13,9.519958,-0.4891,0.437621,0.073318,0.064148,0.004185,0.00191,-0.000232,-0.001377,0.000859,-0.42845,1.672992,2.646018,0.010966,1.826251,0.032958,15.943182,8.947777,-1.061281,-0.572182,0.052462,0.026112,0.020617,0.002037,-0.000015,0.000001,-0,-0,-0.046968,0.879067,0.706895,0.000882,0.44824,0.010006,24.125547,NotSpot
5,7.103749,1.580804,0.507775,0.492201,0.035402,0.355304,0.246015,-7.880034,-10.342255,1.596379,1.818802,2.745724,0.615095,2.637764,0.50562,4.476191,7.710703,0.606955,0.327139,0.244393,0.047335,-0.002358,0.001488,-0.000949,-0.000838,0.00096,0.03541,1.486545,2.14783,0.067794,1.577746,0.107376,11.808712,8.133447,1.029698,0.422743,0.065649,0.0276,0.012192,0.001914,0.000034,0.000001,-0,-0,0.025857,0.902404,0.748691,0.003845,0.481245,0.017572,17.66762,NotSpot
9,8.187734,0.991736,0.511584,0.311646,0.212569,-0.108265,0.182248,-7.162362,32.826538,-1.191674,2.303569,3.874698,0.481137,2.687963,0.449312,14.571428,7.75471,-0.433024,0.250496,0.227686,0.080036,0.011847,-0.000986,-0.001509,0.000063,0.000569,-0.102846,1.634204,2.440511,0.041472,1.605874,0.099596,14.892045,8.085498,-0.102236,0.330788,0.066053,0.024809,0.010469,0.002158,0.000028,-0,-0,0,0.030775,0.906966,0.755103,0.00391,0.48303,0.01822,20.452061,NotSpot
16,8.627183,1.584375,0.354588,0.052189,0.288281,-0.647087,0.546075,19.036068,-51.833405,-1.886774,2.45374,5.065919,0.456921,2.758039,0.39217,11.238095,7.825908,-0.801275,0.229235,0.141724,0.102513,0.020192,-0.002083,-0.001066,0.000837,0.000393,-0.190024,1.769725,2.736086,0.02249,1.64177,0.089611,13.801136,8.067739,-0.559443,0.241832,0.064425,0.02242,0.00942,0.002367,0.000018,-0.000002,0,0,0.032586,0.911161,0.760791,0.003781,0.483857,0.018531,24.015656,NotSpot
7,7.853054,1.01219,0.236136,0.064474,0.277372,0.128092,-1.273975,-5.289467,45.202728,0.71158,3.130338,6.412521,0.273039,2.83215,0.344662,15.285714,7.855539,0.002485,0.171473,0.0924,0.074871,0.022623,-0.000597,-0.000408,0.000332,0.000282,-0.153944,1.86183,2.946987,0.012798,1.678771,0.079711,20.433712,8.08766,0.234606,0.232121,0.061641,0.021255,0.009274,0.002523,0.000008,-0.000002,0,0,0.031112,0.913973,0.764244,0.003535,0.483431,0.018438,25.561527,NotSpot
5,7.155019,1.225328,0.883945,0.052989,0.148053,0.321734,-0.653483,-13.948726,-15.330625,2.056283,3.296679,6.831405,0.285811,2.901842,0.310189,18.809525,7.876983,0.721964,0.157085,0.102811,0.000167,0.021316,0.001304,-0.000142,-0.000442,-0.000422,-0.054107,1.890942,3.025243,0.01274,1.712473,0.070942,22.246212,8.148892,0.993874,0.27191,0.058303,0.021848,0.01042,0.002618,-0.000002,-0.000002,0,0,0.026035,0.914491,0.764251,0.003224,0.481492,0.017894,25.50687,NotSpot
10,7.268823,1.614231,0.243842,0.126869,-0.122004,-0.107592,0.928993,24.017382,-10.737083,1.497257,2.814053,6.06553,0.350663,2.968675,0.285305,5.904762,7.984019,0.715196,0.191605,0.182273,0.010771,0.017966,0.001275,-0.000116,-0.00029,-0.000848,0.00144,1.862135,2.983905,0.021592,1.741387,0.062873,20.570076,8.255495,0.986672,0.271476,0.05432,0.024551,0.012948,0.002658,-0.000008,-0.000002,0,0,0.016821,0.912212,0.760026,0.002844,0.477809,0.016881,26.34074,NotSpot
4,7.910566,0.917056,0.583314,0.489935,-0.059805,0.407258,-0.2803,-19.62607,58.638668,0.823676,2.070546,4.896239,0.295541,3.040227,0.264129,10.476191,8.258088,0.347522,0.255568,0.208635,0.001044,0.013391,0.00015,0.000195,0.000297,-0.000218,-0.045889,1.806194,2.887249,0.026119,1.765843,0.054604,12.405303,8.406009,0.495442,0.147921,0.04898,0.029736,0.016137,0.002654,-0.000012,-0.000001,0,0,0.003108,0.906811,0.751047,0.002369,0.472152,0.015436,25.139956,NotSpot
9,7.661177,1.228693,0.77337,0.272713,-0.300457,-0.254993,-1.411321,1.696218,43.740002,0.728037,1.258019,1.915097,0.850968,2.706072,0.55456,4.571429,8.208031,0.546854,0.333996,0.301052,0.032528,-0.03021,0.003729,0.002315,0.000054,-0.000863,0.000417,1.381254,1.95974,0.072671,1.582397,0.104818,7.547348,8.413021,0.751844,0.20499,0.056714,0.034285,0.021738,0.001883,0.000041,0.000003,-0,-0,0.000691,0.889977,0.72869,0.003011,0.46974,0.016068,17.80481,NotSpot
4,7.417128,1.560607,0.708038,0.369158,-0.052174,-0.040809,-0.020525,1.730495,-18.70467,1.221727,1.334328,2.144186,0.762779,2.66538,0.519518,5.904762,7.94647,0.529342,0.333211,0.282742,0.041395,-0.020137,0.002825,0.000957,-0.000404,0.000464,0.009074,1.42239,2.035192,0.070094,1.580258,0.106052,7.717803,8.29355,0.876422,0.34708,0.063134,0.030328,0.01776,0.002063,0.00005,0.000002,-0,-0,0.015045,0.894442,0.735551,0.003622,0.473126,0.017654,17.764744,NotSpot
10,8.234339,1.27849,0.633299,0.493318,0.111263,-0.049638,0.085796,0.282213,-12.858274,-1.138509,1.838227,3.144829,0.535897,2.667505,0.470046,11.809524,7.845226,-0.389113,0.275683,0.261202,0.072056,-0.006023,0.000295,-0.000191,-0.000288,0.000463,-0.086538,1.545545,2.262927,0.049359,1.592338,0.103705,9.405303,8.196418,-0.037921,0.351192,0.066759,0.026541,0.014309,0.002273,0.000051,0.000001,-0,-0,0.02591,0.899273,0.742575,0.00402,0.475778,0.019053,19.558426,NotSpot
7,8.460198,1.494712,0.404891,0.176758,0.085539,0.250145,0.306179,-8.988335,15.948506,-1.266579,2.304667,4.518038,0.435279,2.701631,0.417678,12.619047,7.799323,-0.660876,0.248327,0.185863,0.080724,0.007088,-0.001276,-0.000399,0.000044,-0.000585,-0.143188,1.686757,2.54605,0.029776,1.614547,0.098658,12.189394,8.130516,-0.329682,0.331193,0.067948,0.023444,0.01175,0.002489,0.000045,-0,-0,0,0.032754,0.903655,0.748744,0.00419,0.477474,0.020088,23.24015,NotSpot
7,7.740603,0.948192,0.472797,0.129745,-0.059357,-0.104898,0.629726,8.366859,-28.618793,0.34565,3.100844,5.998264,0.26964,2.753916,0.371602,6.476191,7.744189,0.003586,0.188427,0.136582,0.037722,0.017096,-0.000549,-0.00056,0.000123,-0.000821,-0.089566,1.79621,2.779226,0.01881,1.641905,0.092269,18.051136,8.104825,0.364222,0.360636,0.067323,0.021557,0.01044,0.002686,0.000034,-0.000001,0,0,0.035326,0.906946,0.753084,0.004165,0.47806,0.020614,23.082199,NotSpot
8,7.100137,0.799069,0.668387,0.375662,0.096446,-0.09114,-0.269278,8.537547,31.295277,1.091795,3.415892,6.588513,0.283159,2.81459,0.334905,24.904762,7.711925,0.611788,0.157375,0.132305,0.036913,0.023607,0.000763,-0.001276,0.000078,0.000306,0.011842,1.84478,2.896836,0.017556,1.670654,0.085206,18.376894,8.123844,1.023707,0.411919,0.065357,0.021112,0.010868,0.002843,0.000021,-0.000002,0,0,0.033377,0.908513,0.754855,0.003977,0.477435,0.020516,25.808214,NotSpot
3,7.136166,1.293288,0.238001,0.00716,0.443238,0.446051,-1.280519,-22.809809,-1.660451,1.062447,3.0753,6.166347,0.338675,2.88189,0.304752,21.666666,7.79162,0.655454,0.18981,0.180041,0.041842,0.025577,0.000548,-0.001694,0.000062,0.001358,0.051611,1.837382,2.902483,0.024271,1.699212,0.077097,24.085228,8.192584,1.056418,0.400964,0.062008,0.022247,0.013283,0.002953,0.000009,-0.000002,0,0,0.026478,0.908055,0.753604,0.003628,0.475499,0.01973,25.22863,NotSpot
9,8.592747,1.178992,0.936034,0.775599,-0.461282,0.005718,1.044561,-0.79545,-20.007814,0.532642,1.721243,2.60305,0.801795,2.829526,0.541089,7.333333,8.67771,0.084963,0.384196,0.26351,0.04126,-0.031845,0.002874,0.002463,-0.000008,-0.001555,-0.161945,1.429322,2.054212,0.060327,1.611967,0.096133,11.070076,8.6287,0.035954,-0.049009,0.048478,0.034845,0.029863,0.002031,0.000043,0.000003,-0,-0,-0.01623,0.88082,0.713234,0.002343,0.459637,0.014989,19.348675,NotSpot
4,8.172459,1.317685,1.045622,0.427464,-0.209728,0.134981,-0.902448,-8.460468,29.423933,0.699527,1.466026,2.25543,0.658909,2.73744,0.512995,15.904762,8.258389,0.085931,0.336697,0.297569,0.052236,-0.03024,0.002338,0.002294,0.000192,-0.000782,-0.091363,1.4199,2.045573,0.060082,1.59792,0.100134,9.132576,8.463216,0.290757,0.204826,0.057879,0.029952,0.024173,0.002119,0.000062,0.000003,-0,-0,0.003754,0.887279,0.723345,0.003147,0.464729,0.017117,18.716896,NotSpot
15,8.572388,1.479835,0.681249,0.616898,-0.157426,-0.276816,0.043517,14.737182,-17.219738,-1.544185,1.548997,2.757129,0.431897,2.68854,0.473713,14.666667,7.998281,-0.574107,0.303795,0.259189,0.068715,-0.020131,0.00097,0.001387,0.000009,0.000095,-0.113321,1.49743,2.184446,0.048474,1.5952,0.102725,7.564394,8.318398,-0.253989,0.320118,0.064721,0.025864,0.018956,0.002282,0.00007,0.000002,-0,-0,0.0199,0.893142,0.732226,0.003839,0.468797,0.019195,18.045538,NotSpot
8,8.419588,1.376666,0.440931,0.390944,-0.151864,0.069002,-0.24406,-5.078909,27.849426,-1.326679,2.087207,3.896435,0.310043,2.678808,0.431978,11.142858,7.820083,-0.599505,0.262257,0.203161,0.058728,-0.005863,0.000258,0.000476,-0.000345,-0.000384,-0.117824,1.619999,2.413972,0.033549,1.602401,0.103561,11.541667,8.204208,-0.21538,0.384125,0.069042,0.022703,0.014799,0.002495,0.000068,0.000002,-0,-0,0.031541,0.897944,0.739345,0.004341,0.471686,0.020987,21.056541,NotSpot
5,7.5468,0.901761,0.559776,0.347142,-0.175891,0.282706,1.091969,-6.879394,-20.154806,0.689127,2.750288,5.115383,0.232288,2.699528,0.393702,6.285714,7.675395,0.128595,0.202603,0.162491,0.012295,0.008519,0.000503,-0.000631,-0.000363,-0.000684,-0.052407,1.730197,2.633544,0.024041,1.6171,0.102548,16.392046,8.130984,0.584185,0.455589,0.07114,0.020733,0.012091,0.002727,0.000059,0,-0,0,0.038316,0.901516,0.744387,0.004621,0.473393,0.022261,22.888224,NotSpot
12,10.074423,1.86225,0.636826,0.091994,-0.374753,0.088077,2.313801,-4.649121,-57.16581,-1.317418,2.147369,3.370374,0.904719,2.974881,0.511271,4.904762,9.175911,-0.898512,0.472901,0.173735,0.075584,-0.021517,0.000511,0.000831,-0.000566,-0.000702,-0.37475,1.494135,2.191157,0.054421,1.648399,0.086423,14.626894,8.841813,-1.23261,-0.334098,0.038644,0.038616,0.03176,0.002068,0.00004,0.000002,-0,-0,-0.031788,0.87106,0.697022,0.001661,0.44897,0.013665,19.355787,NotSpot
10,9.444799,1.542012,0.705127,0.62231,-0.333202,0.195694,0.292183,2.45219,3.798897,-1.459195,1.762775,2.798887,0.602679,2.841074,0.490714,14.666667,8.62259,-0.822209,0.397566,0.231142,0.070688,-0.028853,0.000732,0.001765,0.000296,-0.001133,-0.237112,1.464631,2.145501,0.046619,1.627529,0.091381,11.068182,8.636179,-0.80862,0.013589,0.050353,0.031312,0.026847,0.002075,0.000066,0.000003,-0,-0,-0.007807,0.88075,0.712154,0.002516,0.45646,0.016109,18.907345,NotSpot
12,9.130424,1.619208,1.100945,0.450982,-0.210356,0.093163,-1.0647,-10.083898,45.401928,-2.269171,1.489367,2.85699,0.309084,2.746022,0.463744,7.952381,8.21081,-0.919615,0.333332,0.225267,0.062488,-0.026378,0.001325,0.001865,0.000413,-0.000299,-0.170553,1.500385,2.208116,0.039982,1.613436,0.097588,9.621212,8.447881,-0.682544,0.237071,0.060105,0.024965,0.022646,0.002193,0.000081,0.000003,-0,-0,0.012494,0.888563,0.724274,0.003403,0.462501,0.018702,18.893301,NotSpot
12,8.506705,1.363847,0.202361,0.06967,-0.059915,-0.146834,-0.718702,9.511361,-34.876278,-1.496538,1.938858,3.502471,0.181078,2.691217,0.437006,5.904762,7.900065,-0.60664,0.270806,0.196979,0.041868,-0.016146,0.002034,0.000986,-0.000088,0.000407,-0.115695,1.588875,2.364447,0.032535,1.606629,0.104148,12.967803,8.287559,-0.219147,0.387493,0.067603,0.02105,0.018185,0.002401,0.000085,0.000003,-0,-0,0.028368,0.894281,0.733134,0.004206,0.466956,0.021182,19.535355,NotSpot
9,7.729468,0.888252,0.816835,0.044017,-0.04215,0.169627,0.779016,2.04347,-6.014202,-0.115434,2.373702,4.320905,0.171727,2.674214,0.412461,14.809524,7.662143,-0.067325,0.20502,0.177435,0.0155,-0.002601,0.001887,-0.000276,-0.000262,0.000472,-0.043086,1.683432,2.540711,0.027946,1.607223,0.109629,13.433712,8.166725,0.437257,0.504582,0.072778,0.019315,0.01414,0.002665,0.000079,0.000002,-0,-0,0.039324,0.898179,0.738998,0.004833,0.469943,0.023243,23.420143,NotSpot
8,11.716393,1.095665,0.760112,0.429442,-0.37656,0.231126,-0.680463,-10.117604,61.089043,0.093888,1.633108,3.132779,0.21879,2.650056,0.397146,13.952381,10.674559,-1.041834,0.554273,0.110363,0.008213,0.010263,0.001838,0.001184,-0.001065,-0.00087,-0.656422,1.459405,2.102435,0.040114,1.491897,0.093199,12.496212,9.109962,-2.60643,-1.564596,0.130872,0.036754,0.009039,0.000622,-0.00004,-0.000002,-0,0,-0.103158,0.860504,0.705462,0.00156,0.500666,0.016168,24.701544,NotSpot
10,10.860919,1.201442,0.601336,0.405905,-0.058025,0.255442,-1.578985,-13.27584,39.453197,-1.006011,1.981742,4.115984,0.216084,2.667555,0.379536,13.571428,9.645832,-1.215087,0.44552,0.077513,0.012891,0.005999,0.001351,0.001063,-0.000199,0.000413,-0.510142,1.665732,2.553057,0.029955,1.519897,0.091446,17.359848,8.659642,-2.201277,-0.98619,0.105856,0.04696,0.011341,0.000562,-0.00002,-0.000001,-0,-0,-0.047556,0.897942,0.757667,0.002412,0.512337,0.021698,25.516598,NotSpot
13,9.710461,1.448057,0.322931,0.06558,0.069809,-0.179967,0.946443,14.520513,-63.956982,-1.705408,2.168017,4.905808,0.204209,2.590824,0.361055,17.619047,8.552268,-1.158193,0.317138,0.047402,0.030725,0.006242,0.000771,0.000392,0.00051,0.001162,-0.333815,1.777303,2.783014,0.021267,1.489191,0.113289,14.695076,8.227311,-1.48315,-0.324957,0.082076,0.062754,0.030488,0.000326,0.000006,-0,-0,-0,0.011166,0.911855,0.776009,0.004085,0.512843,0.02918,24.834053,NotSpot
5,6.663585,0.651275,0.331168,0.199248,0.308669,0.025151,-0.776953,7.824227,21.717806,0.519356,2.925475,5.575586,0.091161,2.34204,0.384636,17.952381,6.714961,0.051376,0.164134,0.114291,0.03898,0.02059,0.000602,-0.001113,0.000231,0.001222,0.088823,1.765327,2.653615,0.019654,1.362595,0.160058,15.897727,7.605823,0.942238,0.890862,0.087444,0.066463,0.053175,-0.000024,0.000052,-0,-0,0,0.100732,0.897773,0.752335,0.006965,0.498639,0.038355,21.387949,NotSpot
4,5.324522,0.801776,0.179286,0.125457,0.402807,-0.215263,-0.841105,1.724465,2.233742,0.855605,2.686539,4.657569,0.088364,2.092064,0.482506,12.285714,5.787814,0.463292,0.264606,0.048776,0.025774,0.017421,0.001297,-0.00145,-0.000227,0.001628,0.287607,1.627531,2.28396,0.033963,1.223862,0.231223,14.967803,7.30211,1.977588,1.514296,0.112318,0.074551,0.039731,-0.000596,0.000079,0.000001,-0,0,0.147138,0.869727,0.709846,0.010716,0.481633,0.047901,18.487749,NotSpot
5,3.60925,1.001686,0.223366,0.08369,0.043792,0.043695,-0.98824,5.344236,40.058754,0.86201,1.431445,2.584216,0.097849,1.677188,0.620902,3.904762,4.571533,0.962283,0.393337,0.140571,0.083283,0.002784,0.001617,0.000014,-0.000597,0.000558,0.617191,1.303461,1.569186,0.077384,1.00799,0.311664,5.126894,6.943529,3.334279,2.371996,0.131013,0.096993,0.026595,-0.001196,0.000108,0,-0,0,0.20141,0.822962,0.641696,0.014342,0.454406,0.054767,11.939294,NotSpot
3,2.992858,0.417995,0.341891,0.187405,-0.134715,-0.132291,0.446334,6.958013,-21.005239,0.111301,0.924827,1.125407,0.211336,1.303624,0.789351,1.142857,4.054842,1.061985,0.422789,0.232662,0.152744,-0.014981,0.000934,0.001121,-0.000017,-0.000314,0.808195,1.026961,1.065325,0.134705,0.852107,0.36704,3.297348,6.822912,3.830054,2.76807,0.132802,0.110546,0.024209,-0.001631,0.00012,0,-0,0,0.219139,0.792124,0.597626,0.015155,0.435168,0.055033,8.801161,NotSpot
2,3.149208,0.788036,0.293115,0.049666,-0.205984,-0.196433,-0.015863,-4.614879,2.113453,0.544587,1.362841,1.801041,0.151991,1.416146,0.807793,3.619048,4.267222,1.118015,0.436093,0.184732,0.128457,-0.011266,0.000908,0.001038,0.000255,-0.001128,0.749283,1.122782,1.214487,0.1334,0.888337,0.377025,5.371212,6.887237,3.738029,2.620015,0.135825,0.100507,0.025434,-0.0018,0.00012,0.000001,-0,0,0.210898,0.801206,0.610891,0.015805,0.442367,0.057137,9.826544,NotSpot
1,2.75534,0.734951,0.265282,0.039522,-0.24253,-0.049696,0.660848,-0.766677,18.935148,0.960711,1.091077,1.040537,0.402864,1.24567,0.8289,6.238095,4.192161,1.43682,0.411637,0.272433,0.169397,-0.024837,0.000269,0.000946,0.000009,-0.000813,0.853467,1.026403,1.06809,0.132636,0.844394,0.346734,3.808712,6.904012,4.148672,2.711852,0.123574,0.111354,0.028902,-0.002142,0.00012,0.000001,-0,0,0.206026,0.788634,0.592164,0.01331,0.431738,0.052214,8.202365,NotSpot
5,2.717555,0.833346,0.380493,0.182002,-0.260567,-0.44943,1.272735,7.798274,-44.642426,1.39584,1.224489,1.339581,0.503029,1.298412,0.921922,2.904762,4.3443,1.626745,0.464987,0.220589,0.151812,-0.023296,0.000146,0.000575,0.000607,-0.001206,0.837388,1.072161,1.131667,0.165042,0.86261,0.376397,5.818182,6.966691,4.249136,2.622391,0.128454,0.101084,0.029946,-0.002288,0.000121,0.000002,-0,0,0.199593,0.79559,0.602677,0.014282,0.438503,0.053568,9.134758,NotSpot
3,3.599268,0.970849,0.245714,0.080725,-0.098872,-0.042966,0.926863,0.2841,-45.081841,0.64441,1.669008,1.878675,0.239447,1.421421,0.649481,9.952381,4.850039,1.250771,0.35571,0.281619,0.13431,-0.020455,-0.0001,0.000407,-0.000162,-0.000636,0.771639,1.204734,1.389512,0.100842,0.932065,0.2715,7.882576,7.151846,3.552578,2.301806,0.116366,0.090989,0.042138,-0.002267,0.000102,-0,-0,0,0.165218,0.798545,0.604006,0.011945,0.432077,0.048681,10.648772,NotSpot
0,3.127512,1.238271,0.362223,0.126792,0.017143,0.322143,-0.29616,-8.243806,-5.887015,1.727286,1.412645,1.778049,0.35164,1.403391,0.730497,2.666667,4.718241,1.590729,0.385208,0.268052,0.14725,-0.031278,0.000018,0.000239,0.000007,-0.000448,0.80051,1.180979,1.345016,0.094936,0.912072,0.285525,7.166667,7.107586,3.980074,2.389346,0.113611,0.099377,0.038572,-0.00251,0.00011,0.000002,-0,-0,0.174416,0.79758,0.603659,0.011327,0.43467,0.047995,10.426526,NotSpot
8,5.080727,0.652042,0.450989,0.175568,0.036028,-0.544724,-0.818123,2.418502,50.517994,-0.927463,1.919677,2.676189,0.147787,1.586144,0.641732,7,5.698468,0.617741,0.347257,0.182675,0.066828,-0.019937,0.000087,-0.000304,0.00079,-0.000584,0.596761,1.379996,1.711577,0.099261,1.002187,0.26405,12.090909,7.4456,2.364873,1.747132,0.112964,0.062743,0.055671,-0.002586,0.000084,0,-0,0,0.120036,0.8076,0.615873,0.011269,0.435712,0.046467,13.212822,NotSpot
2,4.517234,0.465568,0.393645,0.058493,0.06737,0.055652,-0.23694,1.918102,-37.177967,0.917706,2.008453,2.760045,0.199796,1.601944,0.648769,14.333333,5.615441,1.098207,0.328797,0.206379,0.078929,-0.032838,0.00052,-0.000641,0.000231,0.000588,0.614104,1.389789,1.732743,0.078029,0.998177,0.245469,8.683712,7.414872,2.897638,1.799431,0.107431,0.072863,0.052492,-0.002684,0.000089,0.000002,-0,-0,0.127802,0.810079,0.620301,0.010183,0.440129,0.044016,13.856335,NotSpot
6,6.710063,0.489686,0.219094,0.113029,0.034013,0.233755,-0.217215,-12.898915,32.342171,-0.38362,1.523067,2.851066,0.193081,1.747597,0.642262,2.285714,7.051184,0.341121,0.35595,0.055786,0.028425,-0.003984,0.000762,-0.001232,0.000133,-0.000316,0.328589,1.474473,1.898444,0.104285,1.071578,0.248352,7.335227,7.916686,1.206622,0.865501,0.106668,0.078965,0.020068,-0.002757,0.000049,-0.000001,-0,0,0.047771,0.804544,0.611253,0.010125,0.433095,0.043109,17.239178,NotSpot
6,6.653144,0.581438,0.531168,0.048315,0.108356,-0.074338,0.232604,-11.203609,-54.942028,-1.160921,1.650359,3.009691,0.104514,1.734377,0.62329,8.238095,6.784369,0.131225,0.315944,0.057175,0.030698,-0.01577,0.001153,-0.001418,0.000691,0.000508,0.342421,1.497346,1.942516,0.086291,1.059134,0.245122,7.751894,7.807866,1.154722,1.023497,0.106245,0.072094,0.032249,-0.00277,0.000059,0.000001,-0,-0,0.0664,0.809781,0.618983,0.010031,0.437522,0.042963,17.812895,NotSpot
3,8.216324,0.950133,0.518082,0.342963,0.071839,0.427641,-0.101377,-17.809362,16.45532,1.125251,1.735896,2.747198,0.328903,1.865842,0.599495,5.904762,8.535811,0.319488,0.344357,0.227877,0.083805,0.002183,0.000487,-0.000996,-0.000056,0.000034,0.032676,1.410244,1.770561,0.08996,1.09681,0.212424,13.988636,8.440725,0.224401,-0.095086,0.104868,0.095559,0.019232,-0.003245,0.000016,-0.000001,-0,0,-0.028541,0.775665,0.573632,0.008256,0.421323,0.037906,20.0252,NotSpot
9,8.024014,0.426856,0.281705,0.105018,0.17184,0.313694,0.119485,9.891018,-16.629623,0.250169,1.625676,2.913875,0.158819,1.83394,0.617501,11.238095,8.122919,0.098905,0.322919,0.173898,0.074537,-0.00513,0.001135,-0.00143,-0.000452,0.00094,0.074484,1.459492,1.862849,0.08743,1.087028,0.22642,8.4375,8.283704,0.259689,0.160785,0.099525,0.095754,0.007579,-0.003096,0.000026,-0,-0,0,-0.003807,0.788624,0.590729,0.008898,0.427726,0.039705,20.648193,NotSpot
13,8.018527,0.39939,0.186354,0.006733,0.086488,-0.44948,-0.48901,10.584359,10.217746,-0.579012,1.520814,3.124757,0.162855,1.845302,0.594086,7.333333,7.976642,-0.041885,0.274001,0.151536,0.061484,-0.01264,0.002122,-0.001305,-0.000472,0.00106,0.060981,1.51101,1.966474,0.067672,1.090583,0.217247,6.979167,8.209517,0.19099,0.232876,0.096825,0.090139,0.003201,-0.002845,0.00003,0.000001,-0,-0,0.009887,0.799549,0.606053,0.00845,0.435045,0.038512,21.975286,NotSpot
16,10.484515,1.193968,0.649113,0.335233,0.05345,-0.237563,-0.084002,13.86271,34.697926,-0.880088,1.489482,2.159926,0.33076,1.948352,0.529468,15.142858,9.933502,-0.551013,0.405927,0.265716,0.137902,-0.002237,-0.000487,-0.00032,0.000457,-0.000014,-0.278112,1.202585,1.39376,0.057384,1.083146,0.168749,21.132576,8.940204,-1.544312,-0.993299,0.129156,0.082112,0.049138,-0.004088,-0.000009,0,-0,0,-0.096181,0.722832,0.508259,0.006265,0.400572,0.032052,19.43285,NotSpot
10,9.842928,1.050414,0.632322,0.331764,0.030051,0.001891,-0.483582,-1.468632,-19.610395,-0.749856,1.729956,2.358093,0.328028,1.9085,0.57347,29.619047,9.432362,-0.410566,0.347553,0.309985,0.137841,-0.008876,0.000123,0.000034,0.00024,0.000661,-0.175408,1.282553,1.53412,0.073417,1.080399,0.191105,14.320076,8.765273,-1.077655,-0.667089,0.119612,0.089227,0.040144,-0.003818,-0.000002,0,-0,0,-0.07053,0.743823,0.533796,0.007278,0.409124,0.035052,20.083261,NotSpot
8,9.624216,0.661169,0.186394,0.17026,-0.055632,0.282249,-0.535969,-12.201591,-21.210489,-0.645035,1.806621,2.804758,0.332259,1.898255,0.582098,15.619047,9.170433,-0.453783,0.313612,0.28376,0.141777,-0.013287,0.000532,0.000082,-0.000407,0.000865,-0.171629,1.355393,1.661412,0.06795,1.083634,0.197282,15.734848,8.656725,-0.967491,-0.513708,0.112544,0.090451,0.030557,-0.0034,0.000001,0,-0,-0,-0.05265,0.761179,0.556138,0.00747,0.418013,0.035591,21.193975,NotSpot
11,11.327799,1.200852,0.644233,0.445359,-0.057766,0.281978,0.177662,-6.706847,-32.947174,-1.001979,0.753145,1.626855,0.377903,1.976937,0.505901,20.238094,10.572381,-0.755418,0.488921,0.221206,0.156986,-0.019639,0.000799,0.000546,-0.000885,0.000328,-0.424701,1.030032,1.120791,0.050644,1.055642,0.151851,16.609848,9.186583,-2.141216,-1.385798,0.139822,0.077745,0.061871,-0.004855,-0.000021,0.000002,0,-0,-0.123948,0.684633,0.463214,0.005662,0.385065,0.030119,18.831682,NotSpot
19,11.063157,1.483807,1.071971,0.475399,-0.190336,-0.841357,-1.322204,15.63305,39.204762,-2.080379,0.805108,1.855209,0.399989,1.947734,0.542138,18.904762,10.22628,-0.836877,0.457514,0.270195,0.164966,-0.024218,0.000372,0.001453,-0.00015,0.00033,-0.352285,1.109503,1.248772,0.055913,1.058217,0.165859,18.433712,9.069983,-1.993175,-1.156298,0.132897,0.081879,0.055168,-0.004374,-0.00002,0.000002,0,-0,-0.106187,0.706205,0.488579,0.006226,0.394595,0.031792,21.257113,NotSpot
18,11.148151,1.304467,1.147476,0.400701,-0.50129,-0.617041,0.67013,7.735868,25.661654,-2.051241,1.233178,2.430475,0.511232,1.943035,0.5479,29.952381,10.100088,-1.048063,0.449408,0.240177,0.180315,-0.022671,-0.001084,0.001853,0.000284,-0.000292,-0.389546,1.174484,1.355044,0.051113,1.066379,0.166632,16.109848,9.012657,-2.135494,-1.087431,0.127969,0.080372,0.047378,-0.003691,-0.00002,0.000001,0,-0,-0.094975,0.724971,0.511925,0.006062,0.404645,0.031246,20.406219,NotSpot
16,12.480789,0.786316,0.613073,0.17974,0.179685,-0.252811,-2.692397,25.07732,75.8731,-0.352983,0.900152,1.270147,0.344578,2.053653,0.45461,11.619047,11.435294,-1.045495,0.586334,0.195341,0.09028,-0.031342,0.001355,-0.000496,-0.001531,0.0002,-0.691395,0.733392,0.760488,0.055362,1.03556,0.131352,14.359848,9.5014,-2.979389,-1.933894,0.154296,0.070968,0.06717,-0.0059,-0.00003,0.000003,0,-0,-0.158094,0.627876,0.400297,0.004421,0.361958,0.02575,17.837761,NotSpot
8,11.742412,0.954569,0.912368,0.470543,-0.105024,0.322919,-0.577168,-11.860854,-14.871669,0.512744,1.012321,1.574736,0.400583,2.01061,0.482851,7.285714,11.089312,-0.6531,0.561653,0.175724,0.170363,-0.035293,0.001314,0.00056,-0.001481,-0.000249,-0.567014,0.856974,0.892552,0.052396,1.033363,0.134055,15.022727,9.397874,-2.344538,-1.691438,0.148449,0.073153,0.068716,-0.00555,-0.000033,0.000003,0,-0,-0.144011,0.648115,0.422167,0.005065,0.370133,0.028034,18.582897,NotSpot
10,11.421277,1.145842,0.936949,0.569461,-0.194603,0.091511,1.008138,-6.919076,-14.585004,0.360569,0.71854,1.65675,0.417893,1.981116,0.516348,23.238094,10.865099,-0.556178,0.54966,0.229044,0.178644,-0.034212,-0.000165,0.001546,-0.000537,-0.000619,-0.49926,0.91075,0.975966,0.047753,1.035668,0.141607,10.933712,9.340188,-2.081089,-1.524911,0.143908,0.074302,0.063994,-0.004884,-0.000034,0.000003,0,-0,-0.133599,0.667291,0.443903,0.005254,0.379314,0.028505,19.827244,NotSpot
11,11.933493,1.339465,1.109616,0.432385,-0.243327,0.066795,0.541472,4.573853,-9.004431,-0.662234,1.025769,2.021635,0.541051,1.969489,0.520304,9.571428,10.839581,-1.093912,0.555116,0.198447,0.195579,-0.025634,-0.002876,0.002076,0.000643,-0.000859,-0.552249,0.941585,1.030681,0.048313,1.042467,0.139771,21.255682,9.33456,-2.598932,-1.50502,0.140965,0.070145,0.057673,-0.003976,-0.000035,0.000002,0,-0,-0.128492,0.684506,0.464523,0.004849,0.389112,0.027086,20.84156,NotSpot
8,13.333937,0.816488,0.367816,0.314581,-0.020171,0.528196,0.408834,-9.930413,-58.252632,-0.134092,0.736761,0.95852,0.302925,2.13498,0.39894,22.619047,11.881012,-1.452925,0.632955,0.238225,0.005007,-0.037299,0.001661,-0.00048,-0.001517,0.001251,-0.866173,0.446725,0.558929,0.044019,1.033603,0.108686,15.568182,9.690352,-3.643584,-2.19066,0.163636,0.066952,0.058849,-0.006591,-0.000029,0.000003,0,-0,-0.171738,0.589292,0.360131,0.003943,0.34586,0.022357,16.706863,NotSpot
15,13.423752,1.439316,0.401682,0.154173,0.041543,-0.154386,0.474775,-6.815314,-37.215237,-1.686825,1.097353,1.425845,0.452353,2.08827,0.422539,15.666667,11.680245,-1.743506,0.631859,0.234285,0.04307,-0.043219,0.000436,-0.00064,-0.000677,0.000525,-0.823074,0.602137,0.660563,0.04952,1.024104,0.116056,14.632576,9.609375,-3.814377,-2.07087,0.158716,0.070039,0.065862,-0.006545,-0.000035,0.000004,0,-0,-0.162893,0.603248,0.374128,0.004281,0.350935,0.024911,18.00535,NotSpot
10,12.794787,1.28458,0.418613,0.105596,-0.089537,-0.217793,0.533979,10.391668,67.522919,-0.760371,1.655093,1.711134,0.53494,2.038648,0.473061,10.904762,11.45207,-1.342717,0.620701,0.205781,0.125373,-0.043347,-0.001216,-0.000462,0.000159,-0.000471,-0.701109,0.690544,0.730013,0.046256,1.017397,0.118086,17.77841,9.566256,-3.228532,-1.885815,0.154885,0.069941,0.068949,-0.006104,-0.00004,0.000004,0,-0,-0.155877,0.617389,0.389034,0.004563,0.357303,0.026038,18.877129,NotSpot
12,12.21841,1.340139,1.24429,0.240061,0.013152,0.330253,0.84189,6.220117,-62.561626,0.144212,1.277248,1.612829,0.494286,2.000972,0.497348,5.238095,11.31807,-0.900339,0.613794,0.190478,0.185932,-0.036195,-0.002496,0.000254,0.000231,-0.000638,-0.609248,0.709299,0.760403,0.039982,1.015922,0.12214,12.933712,9.566118,-2.652291,-1.751952,0.152313,0.067216,0.067,-0.005305,-0.000043,0.000003,0,-0,-0.152098,0.631713,0.404809,0.00447,0.364963,0.025482,19.615395,NotSpot
15,13.757457,0.55438,0.477651,0.045268,-0.251209,0.172498,-1.488316,17.161268,71.345413,-0.986763,0.825536,1.260862,0.352556,2.163157,0.374191,17.619047,11.84146,-1.915997,0.665312,0.235151,0.016127,-0.04243,0.000613,0.000504,-0.001365,-0.000208,-0.91659,0.473201,0.593198,0.039443,1.03306,0.09143,13.047348,9.702271,-4.055186,-2.13919,0.164981,0.060629,0.059627,-0.007026,-0.000028,0.000004,0,-0,-0.163979,0.581377,0.351719,0.003614,0.340971,0.022626,17.898193,NotSpot
14,14.202979,1.619137,1.102733,0.565903,-0.085011,-0.340024,2.066312,-4.053403,-17.241459,-3.287773,0.472082,1.609369,0.50189,2.106938,0.428223,5.809524,11.749624,-2.453355,0.664272,0.252359,0.027108,-0.04794,-0.002526,-0.000453,0.000839,0.000364,-0.889522,0.536582,0.62835,0.04123,1.017679,0.10147,13.871212,9.677199,-4.52578,-2.072425,0.161557,0.065092,0.064558,-0.006943,-0.000036,0.000004,0,-0,-0.161023,0.587812,0.358085,0.004084,0.34357,0.024188,17.322105,NotSpot
18,14.00575,1.947398,1.55335,0.457337,0.069552,-0.444397,1.751569,-2.744682,-92.431267,-3.958086,0.832123,1.749283,0.559626,2.048294,0.467635,9.666667,11.62956,-2.376189,0.654477,0.219572,0.101393,-0.0456,-0.004845,-0.000983,0.002062,0.000485,-0.772656,0.562645,0.634483,0.035529,1.006053,0.107592,12.642045,9.691607,-4.314142,-1.937953,0.159324,0.066416,0.065398,-0.006448,-0.000042,0.000004,0,-0,-0.160342,0.594995,0.365666,0.00419,0.347611,0.024279,17.334206,NotSpot
16,13.308122,1.599938,1.490748,0.278457,0.17941,0.1939,-1.663882,-11.289996,97.05304,-2.812229,0.965251,1.510495,0.455665,1.998873,0.481213,7.238095,11.575375,-1.732747,0.640486,0.168981,0.159778,-0.034904,-0.004451,-0.000606,0.001368,0.000228,-0.649689,0.54347,0.616485,0.026869,0.999281,0.106709,11.030303,9.746448,-3.561674,-1.828927,0.158281,0.065214,0.060967,-0.005584,-0.000045,0.000003,0,-0,-0.162528,0.602892,0.374329,0.003893,0.352908,0.022885,18.004105,NotSpot
15,13.414017,1.664463,0.671522,0.234117,-0.23932,-0.100243,1.202269,-5.961551,-43.44569,-2.101867,0.416197,1.4703,0.334104,2.213519,0.339343,25.619047,11.589738,-1.824279,0.675193,0.110125,0.004135,-0.031362,0.000126,0.000494,-0.00118,-0.000883,-0.781183,0.564064,0.64219,0.036052,1.053212,0.078089,14.109848,9.695038,-3.718979,-1.8947,0.168351,0.05738,0.040727,-0.006871,-0.000012,0.000002,0,-0,-0.151698,0.581153,0.351409,0.003311,0.34012,0.021048,16.846546,NotSpot
16,13.649762,1.467267,0.947178,0.124195,-0.184138,-0.245633,0.540119,-6.843623,11.633714,-2.29025,0.727896,1.644796,0.441261,2.164671,0.389751,0.809524,11.62262,-2.027143,0.678324,0.171882,0.009263,-0.042556,-0.001963,0.000589,0.000244,-0.001374,-0.840944,0.588701,0.65939,0.039319,1.032591,0.091152,13.859848,9.680696,-3.969066,-1.941923,0.165085,0.062903,0.049172,-0.007139,-0.000022,0.000003,0,-0,-0.151354,0.581402,0.351374,0.003827,0.339484,0.022966,17.618677,NotSpot
13,13.877105,1.669335,0.691355,0.181329,0.036909,0.049785,-0.420347,3.586142,-9.972167,-2.54202,0.92032,1.806757,0.476637,2.099441,0.435755,5.238095,11.628469,-2.248635,0.671971,0.209723,0.055533,-0.047946,-0.004926,0.000239,0.001396,-0.000032,-0.82616,0.569375,0.636687,0.037281,1.012759,0.099791,10.835227,9.707683,-4.169422,-1.920787,0.162958,0.064919,0.055595,-0.007028,-0.000032,0.000004,0,-0,-0.153634,0.581256,0.351254,0.004076,0.339823,0.023602,17.703825,NotSpot
18,13.801536,1.789723,0.834136,0.325315,0.156673,0.101501,-1.801309,4.908137,24.056679,-2.949173,0.933137,1.728364,0.415288,2.032595,0.46457,8.952381,11.624893,-2.176642,0.65649,0.191929,0.117476,-0.044916,-0.005638,-0.000064,0.001663,0.001095,-0.730943,0.51463,0.586371,0.028912,0.996897,0.101391,14.922348,9.775966,-4.02557,-1.848927,0.162029,0.062604,0.059279,-0.006527,-0.000039,0.000004,0,-0,-0.158704,0.581664,0.352009,0.003956,0.341411,0.022801,16.922392,NotSpot
9,12.615967,1.45961,0.334615,0.200733,0.069537,0.608024,-0.46844,-19.259062,-65.010025,-1.593492,1.089362,1.549937,0.348971,2.237489,0.315951,19.238094,11.1849,-1.431067,0.664734,0.08834,0.009276,-0.021511,-0.001117,-0.000024,-0.000844,0.0007,-0.58567,0.634426,0.704421,0.029801,1.077712,0.07281,12.342803,9.624849,-2.991117,-1.560051,0.169606,0.055291,0.018514,-0.006186,0.000008,0.000002,0,0,-0.132829,0.594084,0.364504,0.003162,0.345351,0.019846,16.606821,NotSpot
16,12.563787,1.583075,0.296317,0.039674,-0.000353,-0.730595,0.907168,14.192064,23.86734,-1.326432,1.23343,1.740957,0.430442,2.198187,0.359933,11.904762,11.203744,-1.360043,0.666277,0.048811,0.009039,-0.03283,-0.001952,-0.000149,0.000727,0.00018,-0.626504,0.685625,0.73078,0.036183,1.054237,0.085963,14.939394,9.605544,-2.958242,-1.5982,0.166266,0.061805,0.027716,-0.006681,-0.000001,0.000002,0,-0,-0.132178,0.591742,0.361549,0.00372,0.342787,0.022118,18.691635,NotSpot
15,12.73219,1.701643,0.261134,0.055496,0.022773,-0.814204,1.676611,1.304013,-63.256542,-1.496004,1.142305,1.847107,0.471952,2.137165,0.406183,5.571429,11.271467,-1.460723,0.660232,0.068519,0.064953,-0.041993,-0.003775,0.000229,0.001638,-0.000539,-0.656666,0.689471,0.713512,0.038905,1.029612,0.096486,9.522727,9.633563,-3.098627,-1.637904,0.164088,0.065384,0.036656,-0.006889,-0.000011,0.000003,0,-0,-0.135361,0.587289,0.356861,0.004088,0.340523,0.023297,18.371443,NotSpot
12,12.927897,1.539634,0.690089,0.323074,-0.096333,0.486992,-1.932908,-2.872324,47.183334,-1.172619,0.847015,1.781431,0.430817,2.065735,0.444014,11,11.37086,-1.557037,0.649828,0.124824,0.119691,-0.045355,-0.004676,0.000935,0.000895,-0.000409,-0.654961,0.629403,0.648949,0.036278,1.007285,0.101334,9.382576,9.708171,-3.219727,-1.662689,0.163162,0.065081,0.044282,-0.006769,-0.000022,0.000003,0,-0,-0.142362,0.58209,0.351748,0.004132,0.339057,0.0231,18.75836,NotSpot
10,12.889812,1.386565,0.851409,0.243981,-0.179588,0.713918,-2.430585,-8.211554,83.847656,-0.779137,0.817411,1.48134,0.349863,1.994629,0.463252,13.952381,11.498971,-1.390841,0.631636,0.172144,0.143427,-0.040105,-0.002755,0.001051,-0.000179,0.000084,-0.602919,0.522887,0.560142,0.029563,0.988638,0.099162,16.251894,9.825973,-3.06384,-1.672998,0.163373,0.060344,0.049691,-0.00631,-0.000031,0.000003,0,-0,-0.15272,0.576706,0.346726,0.003829,0.3384,0.021564,17.518665,NotSpot
10,11.665705,1.245706,0.739308,0.032436,-0.171413,-0.022182,0.313836,0.399271,8.235941,-0.538834,0.950328,1.586416,0.344221,2.218121,0.338253,11.285714,10.799341,-0.866364,0.649376,0.125673,0.048925,-0.027624,-0.002271,0.000513,0.000401,-0.000825,-0.474778,0.712132,0.784453,0.025634,1.078079,0.082365,11.376894,9.494204,-2.171501,-1.305138,0.165825,0.060803,0.00503,-0.005756,0.000022,0.000002,0,-0,-0.110052,0.609369,0.379675,0.003652,0.349843,0.021259,17.63415,NotSpot
9,11.509755,1.225821,0.850421,0.415421,-0.021367,-0.333678,-0.712031,-4.020894,20.325216,0.040021,0.906756,1.627086,0.387276,2.158469,0.38048,7,10.7945,-0.715255,0.634541,0.098173,0.073131,-0.037003,-0.002673,0.000143,0.001368,0.000633,-0.463238,0.73505,0.774287,0.031558,1.049751,0.094776,7.791667,9.505518,-2.004237,-1.288982,0.163334,0.066005,0.01376,-0.006129,0.000014,0.000002,0,-0,-0.11109,0.603837,0.373458,0.004142,0.346251,0.023008,17.484131,NotSpot
10,11.748031,1.318282,0.509854,0.352052,0.062971,0.082056,-0.993402,6.874471,13.660795,-0.456377,0.988923,1.644673,0.409537,2.088013,0.421163,4.904762,10.888989,-0.859041,0.620436,0.131217,0.026458,-0.042205,-0.0027,0.000315,0.001234,0.001169,-0.46276,0.720461,0.727479,0.03475,1.023474,0.102973,8.484848,9.571209,-2.176822,-1.31778,0.162241,0.067738,0.02291,-0.006274,0.000004,0.000002,-0,-0,-0.117413,0.596424,0.365763,0.004358,0.343012,0.023491,18.74164,NotSpot
13,12.291739,1.482487,0.614942,0.146031,-0.355033,0.255876,1.612234,-5.646113,-25.065905,-1.951398,0.77327,1.512808,0.392478,2.015577,0.450447,5.809524,11.075488,-1.216251,0.609266,0.182099,0.042218,-0.040301,-0.001406,0.001073,0.0001,-0.00033,-0.469385,0.652197,0.643958,0.033951,1.001073,0.104633,11.767045,9.688402,-2.603337,-1.387086,0.162486,0.065244,0.03149,-0.006166,-0.000009,0.000002,-0,-0,-0.128732,0.587909,0.357266,0.004212,0.340297,0.022576,17.763496,NotSpot
13,11.345874,1.30588,0.566055,0.112203,-0.166302,-0.578242,0.312957,13.400089,43.400219,-0.852029,0.661076,1.570919,0.223089,2.179849,0.361294,4.476191,10.466768,-0.879106,0.624803,0.134961,0.053622,-0.032066,-0.002841,0.000596,0.001344,-0.001318,-0.436221,0.762061,0.838832,0.02222,1.070718,0.091595,9.193182,9.368074,-1.977799,-1.098694,0.161421,0.065576,0.008768,-0.004997,0.000039,0.000001,-0,-0,-0.087077,0.622817,0.393195,0.004111,0.35359,0.022318,16.936861,NotSpot
11,11.162719,0.973836,0.614178,0.101777,0.008672,0.40814,-1.023006,4.570528,-9.101308,-0.257881,0.474045,1.394978,0.232702,2.1036,0.399717,2.619048,10.446148,-0.716571,0.596513,0.140862,0.071059,-0.039286,-0.001577,0.000838,0.0007,0.000153,-0.384591,0.744112,0.784854,0.024861,1.039975,0.103288,7.729167,9.405834,-1.756885,-1.040314,0.159802,0.069555,0.000633,-0.005236,0.000032,0.000001,-0,-0,-0.089615,0.615413,0.385028,0.004521,0.349548,0.023538,15.998966,NotSpot
11,11.161181,1.070105,0.954683,0.137986,0.116706,0.488099,-1.789282,-15.088417,40.421516,-0.253408,0.616568,1.277422,0.296243,2.029797,0.433116,3.238095,10.564911,-0.596271,0.578175,0.173794,0.054308,-0.039957,0.000932,0.000899,-0.000268,0.001449,-0.350072,0.705526,0.714292,0.030616,1.014824,0.109421,8.363636,9.504086,-1.657096,-1.060825,0.159787,0.069544,0.008526,-0.005325,0.00002,0.000001,-0,-0,-0.09877,0.606587,0.375838,0.004585,0.345901,0.0234,17.229603,NotSpot
15,11.631025,1.681371,0.210467,0.08596,-0.222441,-0.610246,1.287781,1.926129,-49.085579,-1.805878,1.019704,1.178253,0.377987,1.96343,0.453293,11.809524,10.826126,-0.804899,0.56922,0.212828,0.004856,-0.032544,0.003634,0.000815,-0.000733,0.00017,-0.351535,0.64608,0.631043,0.044582,0.995025,0.108571,11.797348,9.658251,-1.972775,-1.167875,0.161195,0.064992,0.017837,-0.005251,0.000005,0.000001,-0,-0,-0.114039,0.59639,0.365502,0.00427,0.342471,0.021912,17.037542,NotSpot
18,11.721512,1.674799,0.620821,0.490195,0.120374,-0.686201,-1.56714,9.707418,70.677559,-1.805424,0.906591,2.027604,0.26758,2.218436,0.354022,15.809524,10.354383,-1.367129,0.639815,0.107808,0.02992,-0.021573,-0.002862,-0.000912,0.000889,0.000792,-0.561927,0.862909,0.974132,0.026709,1.093524,0.085288,7.501894,9.265395,-2.456117,-1.088987,0.159452,0.06282,0.027958,-0.003779,0.000056,0.000001,-0,-0,-0.068673,0.640344,0.411844,0.003878,0.360472,0.020974,18.188381,NotSpot
10,11.482521,1.133358,0.604118,0.113242,0.164767,-0.034682,0.680555,1.262434,-72.477577,-1.624234,0.596222,1.585958,0.230864,2.126689,0.385003,11.476191,10.182661,-1.29986,0.594756,0.154219,0.016503,-0.030136,-0.002006,-0.000071,0.00118,0.00036,-0.45704,0.816802,0.886752,0.028015,1.056137,0.099387,9.967803,9.259169,-2.223352,-0.923492,0.156836,0.069158,0.022495,-0.003953,0.000056,0.000001,-0,-0,-0.065183,0.633209,0.40364,0.004467,0.356033,0.022822,16.834084,NotSpot
11,11.265378,0.659813,0.437516,0.201412,-0.054572,0.705852,1.787496,-17.993248,-19.261806,-1.29874,0.515067,1.226271,0.201762,2.042098,0.416884,10.285714,10.161429,-1.103949,0.560381,0.182967,0.00129,-0.033915,0.000369,0.001009,0.000094,-0.00025,-0.378704,0.757982,0.792954,0.032663,1.025824,0.110412,8.405303,9.318551,-1.946827,-0.842878,0.156054,0.072023,0.015009,-0.004057,0.000049,0,-0,-0,-0.069022,0.624998,0.394643,0.004792,0.351956,0.023546,15.098765,NotSpot
10,10.824291,0.867002,0.623705,0.193919,-0.068925,-0.175577,-0.384408,10.632765,-7.806134,0.049378,0.523951,0.956545,0.243622,1.973716,0.441322,2.571429,10.312727,-0.511564,0.543163,0.214886,0.006527,-0.031121,0.004313,0.001396,-0.001054,-0.000325,-0.32175,0.694553,0.707538,0.041745,1.004596,0.114865,7.755682,9.443429,-1.380862,-0.869298,0.157052,0.070409,0.005988,-0.004097,0.000035,-0,-0,-0,-0.080655,0.615969,0.385196,0.004717,0.348307,0.022904,16.984041,NotSpot
12,10.843164,1.189951,0.971628,0.468934,-0.024,-0.325673,-2.794072,8.172597,83.596848,0.250612,0.781521,0.851466,0.481596,1.921259,0.452188,10.476191,10.641767,-0.201398,0.538344,0.224733,0.004013,-0.022269,0.007377,0.000603,-0.001359,0.000171,-0.317624,0.647584,0.634033,0.05565,0.989931,0.112241,9.318182,9.627966,-1.215199,-1.013801,0.159568,0.063964,0.003824,-0.004076,0.000016,-0,-0,0,-0.099428,0.605417,0.374327,0.004267,0.34458,0.021018,15.681907,NotSpot
17,11.56065,1.26091,1.20867,0.78917,-0.035707,-0.111973,0.316296,3.889608,-9.374852,-1.680411,1.307989,2.30494,0.497229,2.163455,0.394458,18.952381,10.063609,-1.497041,0.605409,0.118756,0.063176,-0.017122,-0.00079,-0.000644,-0.000075,0.000731,-0.549829,0.958581,1.060636,0.031101,1.074118,0.090807,12.189394,9.172011,-2.388638,-0.891598,0.154573,0.0654,0.040033,-0.002728,0.00007,0.000001,-0,-0,-0.049141,0.648111,0.419496,0.004098,0.361404,0.021214,18.583141,NotSpot
7,11.080541,1.133246,0.617738,0.543935,0.25145,0.335663,-2.588392,-15.763383,68.723305,-1.059443,1.172319,1.725405,0.378982,2.061071,0.41171,24.952381,9.881479,-1.199061,0.555614,0.190317,0.05282,-0.020629,0.000874,-0.000514,-0.000076,0.001733,-0.418117,0.88411,0.934714,0.036135,1.03591,0.104668,14.121212,9.178332,-1.902208,-0.703147,0.152523,0.071123,0.0356,-0.002697,0.00007,0,-0,-0,-0.0458,0.639975,0.410285,0.004648,0.356926,0.022611,15.369012,NotSpot
18,11.046972,1.366069,0.374222,0.104018,-0.077225,-0.407069,-0.276463,11.931708,-13.618202,-1.844308,0.874692,1.268852,0.297168,1.97887,0.430659,15.285714,9.880899,-1.166073,0.525633,0.23039,0.043658,-0.019521,0.002409,0.000587,-0.000112,-0.000101,-0.338901,0.79689,0.816891,0.043657,1.008582,0.11533,11.734848,9.253911,-1.793061,-0.626988,0.15246,0.073066,0.028752,-0.002667,0.000061,-0.000001,-0,-0,-0.050642,0.631711,0.401253,0.004899,0.353025,0.022934,15.593781,NotSpot
7,10.604257,0.713982,0.353112,0.096247,-0.434148,-0.064716,2.232537,2.732399,-16.522827,0.264623,0.603047,0.847494,0.332797,1.925203,0.444566,18.904762,10.08696,-0.517297,0.517075,0.249074,0.035905,-0.01505,0.004902,0.001138,-0.000612,-0.002012,-0.303906,0.7226,0.732247,0.051379,0.993396,0.118776,10.767045,9.398699,-1.205558,-0.688261,0.154323,0.070078,0.01998,-0.002664,0.000045,-0.000001,-0,0,-0.064265,0.623259,0.392353,0.00472,0.349564,0.021967,15.912117,NotSpot
9,12.122347,1.831981,0.759097,0.256627,-0.094373,0.188047,-0.958074,-4.428366,34.138912,-2.847706,2.201258,3.541714,0.662102,2.20227,0.455498,17.666666,10.029509,-2.092838,0.606359,0.041741,0.002588,-0.007048,-0.001305,0.000994,0.000893,-0.000967,-0.567205,1.086993,1.228898,0.029411,1.094535,0.093612,20.132576,9.17441,-2.947937,-0.855099,0.154238,0.060935,0.048679,-0.001819,0.000071,0.000001,-0,-0,-0.044624,0.659247,0.431604,0.00366,0.365335,0.019509,19.561163,NotSpot
8,10.504395,1.148244,0.672159,0.27386,-0.14724,0.536914,1.627479,-1.477538,-27.236309,0.202225,2.045117,2.815832,0.558208,2.089103,0.464217,17.285715,9.715513,-0.788881,0.548952,0.138925,0.031593,-0.009054,0.003073,0.000206,-0.000792,-0.000093,-0.378434,1.03534,1.11012,0.034153,1.049862,0.094259,17.933712,9.123349,-1.381045,-0.592164,0.150751,0.065964,0.050606,-0.001553,0.000079,-0,-0,-0,-0.034181,0.651662,0.422636,0.004096,0.360663,0.020652,18.725164,NotSpot
5,9.734154,1.259404,0.159492,0.033327,-0.060842,0.107349,-0.417733,2.142618,-8.59145,1.066585,1.786778,2.088515,0.440387,1.988019,0.459503,6.952381,9.534842,-0.199312,0.505688,0.233297,0.040012,-0.006466,0.004964,-0.000309,-0.001196,0.000874,-0.232379,0.941354,0.964803,0.043623,1.01324,0.106774,14.454545,9.138247,-0.595907,-0.396595,0.149146,0.071107,0.047189,-0.001317,0.000078,-0.000001,-0,0,-0.030849,0.643129,0.413043,0.0046,0.356256,0.021624,16.790005,NotSpot
13,10.000559,0.969957,0.4271,0.02677,-0.021724,-0.495357,-1.944292,8.852984,48.005196,-0.516087,1.6222,1.624438,0.369974,1.91758,0.445354,33.238094,9.572722,-0.427836,0.489711,0.275086,0.029037,-0.000667,0.004259,-0.00017,-0.000425,0.000054,-0.185588,0.849632,0.848596,0.053456,0.990224,0.11823,11.882576,9.224145,-0.776414,-0.348577,0.149603,0.072541,0.040802,-0.001156,0.000068,-0.000002,-0,0,-0.03626,0.635168,0.404312,0.004822,0.352521,0.021746,14.76295,NotSpot
6,10.278082,1.487225,1.177631,0.017845,-0.163209,0.440449,1.342591,-6.526218,-21.411497,0.327439,0.620115,1.219658,0.424792,1.884736,0.441185,8,9.852804,-0.425278,0.499338,0.265116,0.009291,0.00382,0.002918,-0.000109,0.00008,-0.001383,-0.224931,0.792425,0.787575,0.057675,0.981628,0.12176,13.528409,9.381452,-0.89663,-0.471353,0.15209,0.068597,0.032299,-0.001105,0.00005,-0.000002,-0,0,-0.051195,0.627541,0.39619,0.004601,0.349211,0.020707,16.319248,NotSpot
15,10.8719,1.409771,0.82403,0.198029,0.087387,-0.255467,-2.495948,-3.495747,106.001289,-2.431831,2.53429,3.592017,0.595752,2.11951,0.551128,14.285714,9.721295,-1.150604,0.533662,0.198582,0.028281,-0.002519,0.002119,0.001269,0.000518,0.000315,-0.306798,1.116695,1.224721,0.040931,1.069893,0.115284,22.189394,9.176108,-1.695791,-0.545187,0.15184,0.064689,0.050469,-0.000862,0.000073,-0.000001,-0,-0,-0.036681,0.659291,0.430909,0.003865,0.363082,0.019255,20.691847,NotSpot
9,9.238105,0.854622,0.316287,0.21493,0.126228,-0.026622,-1.063809,-2.351046,-25.861799,0.753265,2.230271,2.846335,0.523779,2.012354,0.553156,12.476191,9.402147,0.164042,0.484842,0.224289,0.153354,0.000064,0.006451,0.000725,-0.000452,-0.000121,-0.107198,1.050093,1.099185,0.044137,1.027413,0.108137,16.172348,9.130186,-0.107919,-0.271961,0.148652,0.064233,0.058366,-0.000342,0.00008,-0.000001,-0,-0,-0.026054,0.651541,0.421803,0.003832,0.358487,0.019259,20.384333,NotSpot
7,8.270491,1.515686,0.904957,0.213803,-0.223902,0.196766,1.873445,9.877405,-49.763443,2.634446,1.470536,1.938915,0.536418,1.921291,0.538161,3.809524,9.231927,0.961436,0.45387,0.262674,0.220846,0.006653,0.007777,-0.000004,-0.001014,-0.00094,0.02965,0.949899,0.956976,0.046965,0.993376,0.110258,10.996212,9.149073,0.878582,-0.082854,0.147302,0.069303,0.055548,0.000091,0.000078,-0.000002,-0,0,-0.022451,0.642919,0.412127,0.004346,0.354099,0.019985,18.165157,NotSpot
5,8.646824,1.142328,0.550063,0.033369,-0.004154,0.462474,1.106772,-9.575351,17.508566,1.725761,1.552478,1.658544,0.504964,1.865642,0.511534,7.476191,9.306042,0.659218,0.451912,0.294353,0.187325,0.014899,0.005186,-0.000961,-0.000596,-0.000327,0.029767,0.880021,0.86463,0.058015,0.973876,0.123066,14.155303,9.238611,0.591787,-0.06743,0.148006,0.071322,0.048906,0.000388,0.000068,-0.000002,-0,0,-0.027779,0.635125,0.403523,0.004652,0.350329,0.020294,17.000122,NotSpot
9,10.036886,1.661595,0.547451,0.03004,-0.169373,0.548243,-0.464303,3.00662,65.569481,1.144185,2.187479,3.041293,0.84396,2.143112,0.618599,25.238094,9.942254,-0.094632,0.512671,0.299004,0.031739,-0.000157,0.000834,0.001055,-0.000977,-0.000135,-0.245406,1.111707,1.22987,0.061966,1.091716,0.138413,18.189394,9.335909,-0.700977,-0.606345,0.156103,0.068514,0.035168,-0.00076,0.000056,-0.000001,-0,-0,-0.052422,0.659137,0.43107,0.004275,0.363046,0.019976,22.100042,NotSpot
8,9.286541,1.745887,0.667066,0.137573,0.074523,0.062716,2.25333,2.145343,-145.086349,1.216393,2.022337,2.714981,1.074005,2.055601,0.629924,11.952381,9.607467,0.320926,0.475453,0.345476,0.025461,0.00312,0.004341,0.001096,-0.000595,0.001095,-0.104516,1.099487,1.178395,0.072411,1.053226,0.13288,12.797348,9.242763,-0.043778,-0.364704,0.151823,0.066508,0.047804,0.00007,0.000066,-0.000002,-0,-0,-0.037511,0.655195,0.425915,0.004035,0.359429,0.01865,22.397648,NotSpot
4,8.242334,1.903015,0.527772,0.024662,0.050252,0.031854,-1.782391,0.364903,48.648754,2.455448,1.596405,2.095478,1.168326,1.964151,0.624847,4.285714,9.307595,1.065261,0.44286,0.366206,0.14183,0.007484,0.006877,0.000839,-0.000167,0.00023,0.065176,1.038833,1.074187,0.076201,1.014601,0.126807,10.926136,9.199364,0.957029,-0.108232,0.148808,0.063164,0.058958,0.000819,0.000071,-0.000002,-0,0,-0.026687,0.64789,0.417307,0.003683,0.35497,0.017154,21.163424,NotSpot
5,7.664028,1.610304,1.052545,0.252956,-0.212628,-0.084587,0.1195,-8.656833,82.580841,2.915805,0.965755,1.451098,1.025484,1.885021,0.607081,4.904762,9.148284,1.484256,0.425264,0.352512,0.247813,0.014149,0.007101,0.000092,-0.000188,-0.001516,0.175061,0.951012,0.951898,0.072175,0.982381,0.127656,7.655303,9.217277,1.553248,0.068993,0.147482,0.068437,0.056662,0.001438,0.00007,-0.000003,-0,0,-0.022382,0.639221,0.407554,0.004208,0.350448,0.018352,20.036386,NotSpot
7,8.111566,1.255087,0.81852,0.056493,0.094083,-0.062377,1.616964,1.703214,-93.044266,2.017113,1.131147,1.422924,0.781946,1.837228,0.583687,3.571429,9.22607,1.114505,0.430024,0.325948,0.258675,0.021929,0.004163,-0.001356,-0.000222,-0.000607,0.1546,0.898661,0.87582,0.068919,0.963345,0.136014,8.267045,9.303369,1.191803,0.077298,0.148112,0.071988,0.049342,0.001877,0.000061,-0.000003,-0,0,-0.026781,0.631114,0.398532,0.004653,0.346341,0.01937,17.735044,NotSpot
9,10.508301,1.370979,0.645405,0.096261,-0.12489,0.094533,-0.370744,6.564566,25.356226,0.821835,1.928735,2.556203,0.628624,2.155158,0.646751,10,10.347644,-0.160657,0.506762,0.290586,0.032039,-0.003377,-0.000151,-0.000106,-0.000113,-0.000386,-0.248215,1.037731,1.119255,0.064777,1.104916,0.150194,15.320076,9.58273,-0.92557,-0.764914,0.162918,0.068741,0.016577,-0.001233,0.000033,-0.000001,-0,-0,-0.0776,0.646273,0.417447,0.004332,0.358514,0.020423,20.242704,NotSpot
2,9.744536,2.13596,0.315765,0.165905,-0.048275,0.477778,0.57872,-13.280621,-42.605526,2.28582,1.980081,2.695828,1.004609,2.106918,0.657653,14.952381,10.094727,0.35019,0.48354,0.324342,0.045062,0.004652,0.002314,0.000496,-0.000954,-0.000279,-0.20426,1.078992,1.155609,0.071999,1.080894,0.14434,16.109848,9.463057,-0.28148,-0.63167,0.158402,0.066875,0.029198,-0.000129,0.000042,-0.000002,-0,0,-0.06233,0.649113,0.419695,0.004156,0.357296,0.019316,21.25219,NotSpot
6,9.201016,2.387707,0.507361,0.235561,-0.035647,0.462273,-0.113401,3.595675,2.964379,2.659508,1.912436,2.881814,1.064986,2.044819,0.656399,9.476191,9.82096,0.619944,0.463802,0.343956,0.004876,0.010277,0.003436,0.001024,-0.000935,-0.000182,-0.124722,1.097169,1.155676,0.076436,1.05002,0.137871,14.621212,9.375957,0.174941,-0.445003,0.154428,0.063938,0.042275,0.000918,0.00005,-0.000002,-0,0,-0.048215,0.646819,0.416352,0.003898,0.354217,0.017736,22.579615,NotSpot
5,8.650549,1.90899,0.792428,0.24645,-0.250034,0.136485,-0.361919,-5.056231,79.248398,2.947868,1.901901,2.97054,0.840619,1.972142,0.644723,5.904762,9.562473,0.911924,0.449907,0.336868,0.094925,0.013352,0.00341,0.000999,-0.000464,-0.000344,-0.018113,1.074158,1.101738,0.076116,1.01552,0.134266,15.301136,9.332327,0.681778,-0.230146,0.151449,0.062534,0.051791,0.001857,0.000054,-0.000003,-0,0,-0.037124,0.640347,0.408644,0.003805,0.349895,0.016452,21.168167,NotSpot
11,8.449984,1.353229,0.892027,0.070526,-0.149859,-0.533158,1.495062,14.785587,-111.230698,2.174731,1.727285,2.632493,0.592501,1.900155,0.63094,4.904762,9.402172,0.952188,0.444025,0.325169,0.188517,0.016465,0.002792,0.000079,-0.000103,-0.000382,0.069662,1.007149,1.002947,0.075645,0.983337,0.139107,10.195076,9.344316,0.894332,-0.057857,0.149913,0.068899,0.049389,0.002643,0.000054,-0.000003,0,0,-0.031625,0.631536,0.39872,0.004317,0.345083,0.018123,19.097885,NotSpot
10,11.264321,1.040743,0.763181,0.662993,-0.069053,-0.027893,2.163075,3.942238,-101.93541,-0.385432,2.097322,2.517952,0.41021,2.146031,0.643398,14.285714,10.685616,-0.578706,0.524303,0.260394,0.030267,0.000442,0.002742,-0.000714,0.000048,0.001605,-0.294176,0.942239,0.986538,0.059399,1.094178,0.143908,18.988636,9.761617,-1.502705,-0.923999,0.167096,0.063293,0.009234,-0.000819,0.000017,-0.000001,-0,0,-0.094569,0.627769,0.397246,0.003863,0.349724,0.018932,17.975773,NotSpot
13,11.231875,1.10157,0.681612,0.547976,0.015209,-0.593691,-0.508003,-0.328872,-21.057526,-0.967933,2.555642,3.130702,0.459759,2.124882,0.63891,32.333332,10.526917,-0.704958,0.517493,0.247742,0.056633,0.013051,0.00256,-0.000285,0.000013,-0.000058,-0.326384,1.010203,1.063643,0.056921,1.080181,0.136013,23.59091,9.655059,-1.576817,-0.871859,0.16321,0.059796,0.021778,0.00044,0.000022,-0.000002,-0,0,-0.081636,0.633034,0.40201,0.003622,0.349386,0.017669,19.40321,NotSpot
12,11.169396,0.908927,0.224418,0.175366,-0.196022,-0.228468,-1.486586,3.280203,161.886063,-0.957979,2.829069,3.67992,0.418978,2.085545,0.626763,9.952381,10.339244,-0.830153,0.512566,0.219582,0.047062,0.019975,0.000322,0.000642,0.000005,-0.001819,-0.340046,1.06533,1.116417,0.054696,1.056643,0.129891,22.496212,9.572983,-1.596414,-0.766261,0.159502,0.056357,0.034652,0.00163,0.000026,-0.000003,0,0,-0.068493,0.632745,0.400779,0.003438,0.346891,0.016402,19.577608,NotSpot
8,10.732916,0.832898,0.516731,0.172255,-0.379259,0.297095,3.432082,4.775684,-177.066772,0.488421,2.719353,3.800064,0.392237,2.027212,0.612121,15.142858,10.129815,-0.603101,0.511067,0.180234,0.026703,0.020198,-0.002137,0.000766,-0.000228,-0.001218,-0.304131,1.08041,1.112217,0.054854,1.025701,0.129586,24.342804,9.52636,-1.206556,-0.603456,0.156437,0.05784,0.041592,0.002706,0.00003,-0.000003,0,0,-0.057005,0.627366,0.394232,0.003579,0.342712,0.016384,19.410019,NotSpot
5,10.426908,0.897787,0.716832,0.417447,0.028167,0.445268,-1.602619,-13.448908,59.879185,0.236492,2.298755,3.295942,0.433277,1.956776,0.606095,13.476191,9.954443,-0.472466,0.511029,0.194173,0.093874,0.017728,-0.002978,-0.000086,-0.000302,0.000933,-0.222981,1.032969,1.036477,0.060149,0.992382,0.138952,20.507576,9.527795,-0.899114,-0.426648,0.154487,0.06677,0.037888,0.003635,0.000033,-0.000003,0,0,-0.049829,0.618444,0.384229,0.004205,0.337562,0.018205,18.095787,NotSpot
14,11.967034,1.40306,0.544229,0.075073,-0.181219,-0.154061,0.873995,10.494372,-92.209999,-0.933904,1.273667,1.590168,0.321624,2.158468,0.608075,12.476191,11.262188,-0.704846,0.564073,0.241874,0.006723,-0.010923,0.004578,0.00111,-0.000545,0.000654,-0.315475,0.728473,0.743351,0.059626,1.081779,0.136611,15.579545,10.096172,-1.870862,-1.166016,0.175717,0.057421,0.008508,-0.001713,-0.000001,-0,-0,0,-0.126804,0.589216,0.357812,0.003385,0.335425,0.017651,16.297575,NotSpot
7,11.929241,1.650686,0.861675,0.24732,0.02669,0.176647,-0.285358,-16.061945,48.128334,-0.541691,1.559876,1.96879,0.323972,2.169522,0.600956,25.904762,11.191046,-0.738195,0.57083,0.208395,0.007368,0.00679,0.005073,-0.000056,-0.000525,0.001593,-0.369803,0.787543,0.819246,0.053137,1.085772,0.127679,14.172348,9.994866,-1.934375,-1.196179,0.173009,0.052651,0.001505,-0.000391,-0.000003,-0.000002,-0,0,-0.118853,0.601459,0.369553,0.003131,0.338152,0.016553,17.20583,NotSpot
18,12.538909,1.972729,0.51051,0.090563,0.261327,-0.264482,-1.186347,20.499863,76.927658,-2.392676,1.850904,2.482977,0.32273,2.164259,0.588557,13.666667,11.114856,-1.424053,0.579451,0.159771,0.045022,0.022198,0.002794,-0.000808,-0.000057,0.000525,-0.464702,0.856417,0.902008,0.046988,1.079171,0.119821,21.592804,9.900742,-2.638167,-1.214114,0.169746,0.047819,0.013578,0.000918,-0.000003,-0.000002,0,0,-0.108349,0.608874,0.376349,0.002924,0.338594,0.015388,18.978386,NotSpot
14,13.053039,2.212036,1.356762,0.090992,0.080238,-0.379339,1.735885,-15.304726,-145.509247,-3.65979,1.689741,2.863861,0.351663,2.137522,0.57179,23,11.001294,-2.051744,0.584689,0.098792,0.069139,0.029824,-0.001742,-0.000787,0.000618,-0.001021,-0.555036,0.921608,0.972538,0.044423,1.061314,0.115274,17.359848,9.821995,-3.231044,-1.179299,0.166269,0.044597,0.025522,0.002164,-0,-0.000003,0,0,-0.09615,0.61056,0.37712,0.002866,0.336673,0.014691,19.102474,NotSpot
15,12.870368,1.990377,1.118816,0.523949,0.01903,-0.005309,-0.727469,5.400329,69.180321,-2.585245,1.650739,2.871354,0.423094,2.086957,0.557324,4.952381,10.829244,-2.041124,0.585724,0.044792,0.03246,0.027494,-0.005814,-0.000585,0.000772,-0.000779,-0.573392,0.956565,0.996299,0.047652,1.033451,0.117756,19.142046,9.769614,-3.100754,-1.059629,0.163036,0.049993,0.028952,0.003316,0.000005,-0.000002,0,0,-0.084091,0.606496,0.371996,0.003143,0.332711,0.015498,18.927011,NotSpot
9,12.168369,1.308345,1.112221,0.324525,-0.33061,-0.2077,0.389881,-8.46101,8.923484,0.128401,0.560953,0.977937,0.512703,2.168674,0.5583,3.952381,11.792345,-0.376024,0.570906,0.200651,0.004861,-0.005533,0.004606,0.002476,-0.000199,-0.002089,-0.365394,0.596846,0.572265,0.078397,1.060179,0.117874,14.541667,10.348998,-1.819371,-1.443347,0.181238,0.044432,0.0148,-0.00124,-0.000018,-0,-0,0,-0.151606,0.552837,0.321721,0.002688,0.320017,0.014935,17.921631,NotSpot
13,12.025242,1.470301,1.350145,0.653174,-0.028706,0.02095,-1.771654,16.479015,58.544102,0.533018,0.394441,1.113713,0.505629,2.185104,0.550986,15.571428,11.758193,-0.267049,0.578553,0.172611,0.005963,0.011284,0.004785,0.001579,-0.000493,-0.001041,-0.39998,0.622734,0.621336,0.071311,1.06801,0.11006,12.630682,10.267344,-1.757898,-1.490849,0.179439,0.038048,0.005855,0.000022,-0.000025,-0.000001,0,0,-0.147246,0.565864,0.333685,0.002498,0.323216,0.013859,17.034958,NotSpot
12,12.617184,1.515944,0.938043,0.054401,0.291948,0.571437,-0.026865,-13.762545,-46.576607,-0.632302,0.982807,1.336487,0.445379,2.183506,0.538166,8.809524,11.723325,-0.893859,0.591194,0.122193,0.038169,0.025772,0.002881,-0.000714,-0.000756,0.00073,-0.507171,0.661723,0.680403,0.062372,1.065357,0.103882,20.626894,10.184147,-2.433037,-1.539178,0.17678,0.032462,0.005334,0.001275,-0.000028,-0.000002,0,0,-0.138984,0.574726,0.341577,0.002386,0.324244,0.012981,18.670933,NotSpot
14,13.283076,1.567081,0.625599,0.11208,0.437085,-0.015369,0.691146,9.9168,-33.927841,-2.080601,0.831484,1.495781,0.38333,2.160247,0.521201,3.904762,11.646755,-1.636321,0.601187,0.083857,0.059794,0.032665,-0.000978,-0.002425,-0.000073,0.00149,-0.62525,0.70863,0.739157,0.056696,1.051405,0.101085,14.683712,10.107016,-3.176061,-1.53974,0.173545,0.03075,0.015177,0.002488,-0.000025,-0.000002,0,0,-0.127617,0.578196,0.344025,0.002412,0.32288,0.012838,20.740059,NotSpot
13,13.466443,1.406558,1.226761,0.064322,0.415935,-0.163249,-1.805544,-13.23575,98.300858,-2.568997,0.242424,1.47658,0.402337,2.113318,0.507055,5.904762,11.488656,-1.977787,0.603695,0.073971,0.010476,0.029017,-0.004933,-0.002244,0.001028,0.000869,-0.667189,0.746883,0.770837,0.057888,1.026739,0.104523,15.530303,10.04688,-3.419563,-1.441776,0.170153,0.040445,0.014782,0.003648,-0.000019,-0.000001,0,0,-0.114926,0.575809,0.340679,0.002686,0.319306,0.014065,18.826241,NotSpot
17,13.165833,1.128398,0.345193,0.206206,-0.008506,-0.459677,0.026159,-5.994154,-19.617359,-0.989411,0.741532,0.731082,0.481699,2.122992,0.510509,15.952381,12.366942,-0.798891,0.528287,0.12688,0.072964,-0.013128,0.001822,0.000357,-0.000401,0.000552,-0.474371,0.537346,0.378418,0.125414,1.009801,0.108088,10.609848,10.677624,-2.48821,-1.689319,0.186038,0.036479,0.024649,-0.001782,-0.000019,0,0,-0,-0.174208,0.494239,0.267734,0.002433,0.296787,0.013251,18.24395,NotSpot
11,12.44533,0.883032,0.533651,0.25855,-0.287599,0.126677,0.220179,11.652168,64.585983,1.158134,1.122873,0.851629,0.46559,2.152602,0.512648,11.904762,12.349275,-0.096055,0.524305,0.124244,0.008257,-0.001003,0.001622,0.002162,0.000557,-0.002778,-0.408318,0.553674,0.400856,0.127386,1.025262,0.102083,11.3125,10.626407,-1.818923,-1.722868,0.186041,0.028664,0.019932,-0.000712,-0.000033,-0,0,0,-0.177309,0.507749,0.279579,0.002318,0.301347,0.012289,19.822502,NotSpot
7,12.082223,1.458974,0.82222,0.242624,-0.251478,0.577059,1.237854,-9.173047,-89.580887,2.038569,0.936625,0.889196,0.523007,2.16528,0.510303,7,12.320425,0.238202,0.526386,0.121952,0.000842,0.010675,0.00158,0.001972,0.000536,-0.00289,-0.405276,0.546667,0.42478,0.116958,1.032776,0.096707,17.876894,10.561162,-1.521061,-1.759263,0.184976,0.021435,0.012248,0.000389,-0.000043,-0.000001,0,0,-0.175789,0.520237,0.290367,0.002239,0.304633,0.011421,21.745836,NotSpot
10,12.453606,1.893721,0.64337,0.052538,0.048853,0.13415,-0.439588,-18.329147,-10.464942,1.302889,0.803879,0.88326,0.644011,2.159772,0.500555,23.619047,12.290209,-0.163397,0.538282,0.09955,0.054951,0.019776,0.001535,-0.000275,-0.000435,-0.000054,-0.493683,0.538163,0.45794,0.10014,1.031234,0.092524,13.746212,10.486283,-1.967322,-1.803926,0.182863,0.015956,0.002363,0.00149,-0.000047,-0.000001,0,0,-0.16927,0.529747,0.298377,0.002188,0.30604,0.010893,21.506718,NotSpot
13,12.862127,1.788877,0.7388,0.270879,0.437606,0.079385,-2.359766,21.296558,137.099365,0.779197,0.355965,0.745,0.682336,2.13496,0.48485,6,12.213667,-0.64846,0.550998,0.108669,0.061464,0.023266,0.000652,-0.002439,-0.000824,0.002382,-0.598203,0.543594,0.498354,0.084967,1.019962,0.090632,17.842804,10.408783,-2.453344,-1.804884,0.17991,0.017859,0.003536,0.002586,-0.000045,-0.000001,0,0,-0.158515,0.534834,0.30216,0.002203,0.305252,0.011104,19.516294,NotSpot
13,13.055651,0.963367,0.910062,0.270044,0.375207,-0.364226,1.778801,7.24058,-111.443634,-0.323349,0.30309,0.766916,0.477333,2.090485,0.469827,6.285714,12.043801,-1.011849,0.556577,0.098862,0.027116,0.019178,-0.001159,-0.002332,0.000044,0.00198,-0.628323,0.566776,0.528198,0.079246,0.999115,0.093104,10.403409,10.339482,-2.716168,-1.704319,0.176465,0.030596,0.00063,0.003686,-0.000037,-0,0,-0,-0.145238,0.534644,0.300995,0.002367,0.30232,0.012404,20.873116,NotSpot
11,13.679268,0.845614,0.450378,0.243518,0.160702,0.147801,-0.749424,3.206686,30.3636,-0.638753,0.858783,0.990954,0.269469,2.074852,0.466355,8.285714,12.863782,-0.815486,0.446644,0.116732,0.021057,-0.005854,0.000094,-0.000091,-0.000299,0.001209,-0.542319,0.555708,0.236518,0.184254,0.963594,0.09479,13.255682,10.943151,-2.736116,-1.92063,0.188385,0.026786,0.020748,-0.001045,-0.000027,0,0,-0,-0.194423,0.444342,0.225088,0.002351,0.275729,0.010957,19.074051,NotSpot
12,13.040131,0.964432,0.451266,0.075118,0.099578,0.154743,-0.111306,-7.242585,-57.147285,0.438048,1.214565,1.136882,0.251905,2.098139,0.475068,3.285714,12.85894,-0.18119,0.440167,0.023919,0.00965,0.00147,-0.001507,-0.000051,0.000377,-0.000088,-0.454436,0.573797,0.247009,0.185596,0.974527,0.091263,18.613636,10.909993,-2.130137,-1.948947,0.188819,0.023527,0.012298,-0.00019,-0.000043,0,0,0,-0.200048,0.454806,0.233635,0.002369,0.279599,0.010206,22.071285,NotSpot
12,12.885327,0.974491,0.444035,0.258566,-0.180035,-0.389738,1.298996,-15.457623,27.360006,0.271889,1.598921,1.269291,0.350775,2.103026,0.478153,43.285713,12.826378,-0.058949,0.443037,0.042927,0.036377,0.006236,-0.002003,0.000072,0.000959,-0.001244,-0.436487,0.549312,0.255987,0.170133,0.979092,0.088077,17.642046,10.856709,-2.028619,-1.969669,0.188243,0.017239,0.005172,0.000675,-0.000054,0,0,0,-0.20031,0.465669,0.242306,0.002361,0.282648,0.00962,21.87196,NotSpot
22,13.427505,1.047978,0.448316,0.194479,-0.274262,-0.60386,0.46773,41.396904,35.911369,-0.794141,1.919941,1.394842,0.533007,2.090531,0.472041,28.809525,12.786338,-0.641168,0.459342,0.091288,0.035461,0.007614,-0.00114,-0.000137,0.000579,-0.000901,-0.515169,0.501535,0.27348,0.14224,0.976913,0.085238,24.609848,10.78703,-2.640475,-1.999308,0.186599,0.009461,0.001167,0.001552,-0.000058,0,0,0,-0.194893,0.47524,0.249752,0.002313,0.284282,0.009364,19.359102,NotSpot
8,13.680259,1.315629,1.112933,0.514165,0.062419,0.823956,-0.013256,-31.625118,-60.91198,-0.716862,1.680355,1.126583,0.66593,2.062556,0.457951,22.952381,12.691522,-0.988737,0.476379,0.134924,0.015665,0.005697,0.000421,-0.000577,-0.000341,0.000595,-0.595638,0.465,0.301541,0.115318,0.967679,0.083358,32.308712,10.707454,-2.972805,-1.984068,0.184008,0.008645,0.008094,0.002462,-0.000056,0,0,0,-0.184559,0.481928,0.254606,0.002259,0.284132,0.009679,20.590954,NotSpot
9,14.248394,1.27672,0.512832,0.411037,-0.409821,0.224126,1.317795,-21.133919,-21.677935,-1.174926,1.17145,0.99198,0.534335,1.960691,0.419917,34.285713,13.112764,-1.13563,0.361243,0.203591,0.033615,-0.001977,0.001083,0.001945,0.000656,-0.002672,-0.598449,0.547616,0.213383,0.132441,0.896904,0.087981,13.517045,11.201365,-3.047029,-1.911399,0.187082,0.026625,0.014883,-0.000974,-0.000013,-0.000001,-0,-0,-0.198824,0.385819,0.179034,0.002546,0.250009,0.009964,17.41394,NotSpot
16,14.007023,0.99168,0.86556,0.236187,-0.056503,0.479896,-0.523588,3.295658,9.631851,-0.362307,1.256818,1.291128,0.321958,1.993525,0.429648,11.142858,13.242685,-0.764338,0.349503,0.147448,0.075894,0.001055,-0.000955,-0.000255,0.000072,0.000115,-0.572846,0.57305,0.232488,0.122433,0.906639,0.085683,18.505682,11.204872,-2.802151,-2.037813,0.18834,0.027552,0.005645,-0.000344,-0.00003,-0,0,-0,-0.210247,0.389693,0.182328,0.002631,0.252576,0.009404,18.221151,NotSpot
16,13.325754,0.944572,0.850433,0.412004,0.358947,-0.2135,-0.773999,-3.28916,13.231441,0.506143,1.225438,1.380608,0.303904,2.008676,0.44126,24.571428,13.244884,-0.08087,0.3431,0.110122,0.03346,0.003181,-0.002282,-0.002283,-0.000546,0.00259,-0.486681,0.584131,0.233007,0.123209,0.911709,0.083463,13.238636,11.183231,-2.142523,-2.061653,0.188808,0.025656,0.002343,0.000261,-0.000045,0,0,-0,-0.216807,0.396302,0.187388,0.002715,0.255475,0.008916,20.684126,NotSpot
24,13.43531,1.15151,1.08498,0.342298,0.31487,-1.203159,-1.142926,30.777376,21.909254,-0.275768,1.469182,1.391401,0.378884,2.00484,0.447645,28.142857,13.204481,-0.230829,0.351861,0.141083,0.017465,0.00178,-0.00309,-0.002213,-0.000087,0.001931,-0.475478,0.543998,0.207774,0.128711,0.912249,0.081349,21.945076,11.136764,-2.298547,-2.067718,0.188454,0.021001,0.008202,0.000854,-0.000055,0.000001,0,-0,-0.217657,0.405022,0.193713,0.002733,0.258092,0.00856,20.867218,NotSpot
16,14.522254,1.891229,0.810157,0.043458,-0.259047,0.031988,1.746341,-14.308327,-33.619682,-2.744844,1.934871,1.462989,0.598701,1.985122,0.444439,39.666668,13.149928,-1.372326,0.375151,0.174035,0.008683,-0.003232,-0.002966,-0.000333,0.000791,-0.00055,-0.557869,0.470547,0.174955,0.133901,0.908658,0.079068,41.81818,11.068996,-3.453258,-2.080932,0.187194,0.017385,0.008093,0.001465,-0.00006,0.000001,0,-0,-0.212673,0.414454,0.200337,0.00266,0.259885,0.008427,20.281645,NotSpot
21,15.163774,2.319057,1.655874,0.868571,-0.26492,0.365106,1.370549,-16.321404,-22.46394,-4.843502,1.631771,1.102012,0.786416,1.954537,0.432224,70.952377,13.035393,-2.128382,0.397322,0.177717,0.0465,-0.009692,-0.001188,0.001415,0.000746,-0.001585,-0.621539,0.413235,0.170225,0.124774,0.901153,0.076865,37.238636,10.986001,-4.177773,-2.049392,0.185074,0.018949,0.001363,0.002143,-0.000057,0.000001,0,-0,-0.202659,0.422871,0.206054,0.002519,0.260463,0.008665,21.484619,NotSpot
25,14.622287,2.024984,0.388064,0.262031,-0.350961,-0.765671,0.258819,32.585262,33.429379,-2.151017,1.383004,1.072649,0.726001,1.865329,0.396024,33.333332,13.317969,-1.304317,0.30827,0.152836,0.102243,0.009856,-0.000878,0.001483,0.001009,-0.002435,-0.563349,0.569611,0.242614,0.078035,0.841673,0.080906,21.693182,11.439396,-3.182891,-1.878573,0.184988,0.025779,0.0016,-0.000208,-0.000013,-0.000002,-0,0,-0.209167,0.334379,0.142585,0.003093,0.227201,0.008959,18.010822,NotSpot
9,14.091457,0.887283,0.462343,0.046603,-0.050676,-0.162602,0.926202,-14.45441,-28.904942,0.378337,1.964307,1.537314,0.355474,1.889257,0.399447,27.619047,13.451483,-0.639975,0.260769,0.15174,0.133539,0.008616,-0.00126,-0.000843,0.000183,-0.000556,-0.546048,0.57779,0.254279,0.05626,0.844675,0.078451,21.189394,11.450694,-2.640763,-2.000789,0.185743,0.027872,0.006452,0.000231,-0.000027,-0.000001,0,-0,-0.220067,0.333108,0.142454,0.003179,0.228262,0.008645,19.413424,NotSpot
10,13.17441,1.244349,0.84196,0.369283,0.29334,0.191555,-0.259387,3.439026,-1.811154,2.455592,1.753551,1.566302,0.298863,1.895347,0.408164,14.476191,13.439202,0.264792,0.242595,0.180668,0.035681,0.005198,-0.00105,-0.002714,-0.000918,0.002242,-0.458945,0.583244,0.25139,0.05242,0.844034,0.075925,29.064394,11.433679,-1.740731,-2.005524,0.185932,0.027441,0.012579,0.000593,-0.000039,0,0,-0,-0.225953,0.335936,0.14465,0.003243,0.23011,0.008358,21.397161,NotSpot
10,13.178488,1.489088,0.718777,0.303313,0.349766,0.911838,-1.703389,-2.299006,0.169067,2.511178,1.54624,1.343466,0.401633,1.882919,0.414728,34.809525,13.373917,0.195429,0.257321,0.206367,0.020285,-0.000846,-0.001533,-0.002415,-0.000906,0.002707,-0.443402,0.538971,0.224334,0.053846,0.840581,0.073649,36.653408,11.388798,-1.78969,-1.985119,0.185584,0.025282,0.015356,0.000915,-0.000048,0.000001,0,-0,-0.226223,0.342724,0.149029,0.003232,0.232251,0.008122,20.074417,NotSpot
6,14.35513,0.767923,0.318182,0.283147,0.048306,0.693435,0.402116,-30.846594,9.316576,-0.732888,2.083547,1.286509,0.579261,1.85701,0.413099,84.476189,13.295117,-1.060013,0.279274,0.229321,0.007297,-0.008902,-0.002308,-0.000268,0.000304,0.000515,-0.515892,0.464271,0.187899,0.054552,0.83544,0.071356,39.376892,11.319822,-3.035308,-1.975295,0.18464,0.024825,0.011599,0.001254,-0.000052,0.000002,0,-0,-0.221065,0.352212,0.154907,0.003105,0.234211,0.007994,20.527086,NotSpot
19,13.804298,0.997831,0.475975,0.454902,0.012913,-0.706305,0.6235,22.656153,-33.54723,-0.976757,1.442044,1.221296,0.343587,1.74021,0.38234,9.809524,13.105627,-0.698671,0.249595,0.091145,0.002112,0.021345,-0.003051,0.00064,0.000595,0.000615,-0.338628,0.594563,0.25166,0.06413,0.787066,0.077197,17.632576,11.621076,-2.183223,-1.484551,0.180665,0.02132,0.000804,-0.00009,0,-0.000003,-0,0,-0.202788,0.293106,0.114931,0.003848,0.206223,0.008771,17.36281,NotSpot
12,14.653865,1.896391,0.386377,0.304699,0.128697,0.275931,0.415243,-25.412462,-19.263021,-1.97807,1.349457,0.962152,0.719587,1.763843,0.383307,21.809525,13.395591,-1.258274,0.276868,0.145556,0.053669,0.020705,-0.003168,-0.000296,0.000063,0.000417,-0.476093,0.564445,0.247655,0.053588,0.787266,0.074896,17.291666,11.660048,-2.993816,-1.735542,0.181045,0.02643,0.007601,0.000338,-0.00001,-0.000002,-0,0,-0.215076,0.2836,0.110306,0.003899,0.20431,0.008642,18.577091,NotSpot
14,14.115839,0.876691,0.629402,0.203168,0.349174,-0.077041,-0.52323,14.428842,20.984648,0.044121,1.908955,1.446751,0.33075,1.77693,0.379271,20.571428,13.48897,-0.626869,0.209275,0.170198,0.067689,0.015166,-0.001504,-0.001208,-0.000226,-0.000127,-0.447162,0.577187,0.25523,0.033328,0.784519,0.071234,21.632576,11.671681,-2.444158,-1.817288,0.18112,0.029971,0.012692,0.00062,-0.000019,-0.000001,0,0,-0.223783,0.277949,0.107974,0.003878,0.20398,0.008485,18.008329,NotSpot
13,13.279319,1.597391,0.842168,0.571339,0.119472,-0.09114,-0.893426,-1.062064,16.42482,1.326561,1.497662,1.418523,0.271306,1.772776,0.378162,10.571428,13.428791,0.149472,0.196436,0.127339,0.017097,0.00641,0.000333,-0.001176,-0.000253,-0.000108,-0.340873,0.594569,0.255087,0.026033,0.779022,0.067287,14.835227,11.652988,-1.62633,-1.775803,0.180887,0.030892,0.01584,0.000778,-0.000028,0,0,-0,-0.227619,0.277926,0.108396,0.003832,0.204879,0.008297,20.085026,NotSpot
9,13.148581,1.340006,0.753157,0.744023,-0.105577,0.663489,1.054832,-13.935308,-16.988356,1.330872,1.005648,1.119785,0.350303,1.751791,0.380643,10.571428,13.311849,0.163268,0.209363,0.123728,0.038743,-0.002952,0.00078,-0.000475,-0.000186,0.00064,-0.294348,0.568861,0.23374,0.026467,0.772131,0.063923,16.933712,11.605061,-1.54352,-1.706788,0.180443,0.029835,0.016078,0.000866,-0.000034,0.000001,0,-0,-0.226356,0.283593,0.11155,0.003739,0.206619,0.008089,21.045113,NotSpot
16,13.691095,1.239651,1.168985,0.083701,0.19726,0.002245,-0.50295,24.517258,-12.010417,-0.154367,1.172437,1.072816,0.481849,1.720827,0.378778,14.952381,13.194574,-0.496521,0.204591,0.150168,0.020675,-0.011323,0.000026,0.000273,0.000105,0.000889,-0.334084,0.517575,0.201119,0.025293,0.765579,0.061261,30.234848,11.532304,-2.158792,-1.662271,0.179777,0.028642,0.012159,0.00096,-0.000037,0.000002,0,-0,-0.220579,0.293534,0.116888,0.00354,0.208798,0.007903,19.084114,NotSpot
18,12.848324,0.935669,0.478,0.206397,0.090055,-1.066114,0.713775,10.830704,-27.931398,-0.664066,0.822512,0.813927,0.207613,1.648635,0.359002,5.904762,12.867554,0.01923,0.157528,0.130517,0.048098,0.020463,-0.0033,-0.000552,0.000962,-0.0001,-0.075109,0.57634,0.254351,0.038953,0.747511,0.072962,16.439394,11.760437,-1.087887,-1.107117,0.176633,0.01688,0.003591,-0.000278,0.000007,-0.000003,0,0,-0.197104,0.264899,0.096956,0.004707,0.191247,0.008778,18.315662,NotSpot
11,13.725954,0.552559,0.444139,0.403611,0.272071,-0.044871,-0.877957,-7.588411,-7.230158,-0.512031,1.112582,0.884146,0.292666,1.660656,0.369228,21.619047,13.185986,-0.539968,0.21072,0.111586,0.07057,0.027773,-0.005052,-0.001072,0.000056,0.001103,-0.251735,0.559654,0.245487,0.043313,0.744122,0.071717,13.382576,11.822387,-1.903567,-1.363599,0.176419,0.023587,0.008244,0.000255,0.000001,-0.000003,0,0,-0.208251,0.249178,0.089235,0.004847,0.185771,0.008799,17.734831,NotSpot
20,14.404566,1.692162,0.54944,0.410567,0.268198,0.487591,-1.957914,-0.613077,43.584671,-1.553288,1.010576,0.732107,0.597022,1.672045,0.371866,17.904762,13.394312,-1.010254,0.244318,0.140588,0.03652,0.027086,-0.00439,-0.001242,-0.000463,0.001419,-0.348387,0.535519,0.23542,0.039256,0.739266,0.068257,21.496212,11.857955,-2.546611,-1.536357,0.175982,0.030161,0.011113,0.000617,-0.000005,-0.000002,-0,0,-0.217256,0.235708,0.083469,0.004759,0.182425,0.008752,17.316786,NotSpot
10,13.809704,1.082734,0.758454,0.074717,0.146412,0.354116,0.415217,-2.755758,-13.852987,0.398998,1.474683,1.13606,0.304955,1.67259,0.367655,16.142857,13.413833,-0.395871,0.195487,0.13426,0.03467,0.018139,-0.00175,-0.00048,0.000004,0.000208,-0.295077,0.561185,0.242228,0.027585,0.731864,0.063342,16.854166,11.863836,-1.945868,-1.549996,0.175409,0.033904,0.01323,0.000794,-0.00001,-0.000001,-0,0,-0.222543,0.227287,0.080278,0.004554,0.180969,0.008642,17.585482,NotSpot
14,12.957487,1.224163,0.769824,0.752369,-0.264718,-0.055736,1.574085,8.962744,-16.986355,1.241617,1.010965,1.108608,0.223699,1.65695,0.359767,4.666667,13.280999,0.323512,0.160824,0.052395,0.05199,0.005575,0.001125,0.000964,0.000657,-0.001489,-0.160419,0.59258,0.248345,0.021195,0.722418,0.057928,16.251894,11.838449,-1.119038,-1.44255,0.174791,0.03407,0.014488,0.000811,-0.000014,-0,-0,-0,-0.223349,0.226047,0.080045,0.00436,0.181137,0.008464,20.633785,NotSpot
12,12.709047,1.107728,0.464534,0.44716,0.050728,0.088185,1.072344,1.691501,-6.169285,1.090353,0.423738,0.496667,0.331961,1.601383,0.341057,29.619047,13.069512,0.360465,0.129592,0.116847,0.065907,0.018724,-0.002532,-0.001826,-0.000359,0.000924,-0.078653,0.565398,0.263212,0.026269,0.717882,0.067077,12.791667,11.946079,-0.762968,-1.123433,0.172828,0.019911,0.011642,-0.000215,0.000006,-0.000002,0,0,-0.204381,0.227012,0.07626,0.005704,0.173793,0.009071,19.582472,NotSpot
8,13.300595,0.64592,0.355838,0.151354,0.187904,0.821066,-1.491154,-12.09691,89.367111,0.850404,1.183224,0.609851,0.278725,1.603905,0.352394,11.142858,13.280096,-0.020499,0.164631,0.100704,0.091741,0.028697,-0.003969,-0.002014,-0.000393,0.000288,-0.173594,0.530683,0.240119,0.028199,0.710438,0.064707,19.797348,12.003402,-1.297194,-1.276694,0.171788,0.028418,0.011891,0.000295,0.000003,-0.000003,0,0,-0.212097,0.20814,0.068221,0.005719,0.167006,0.009082,17.943245,NotSpot
17,14.149459,1.92348,0.296229,0.254736,0.139392,-0.269222,0.187376,4.817977,-44.122398,-1.964972,0.619317,0.5303,0.475896,1.603045,0.358331,34.476189,13.391997,-0.757462,0.207947,0.106238,0.087767,0.028284,-0.003574,-0.001196,0.000274,0.00057,-0.226418,0.505804,0.22289,0.028857,0.701553,0.060482,14.359848,12.031102,-2.118357,-1.360895,0.170674,0.03455,0.011904,0.000629,0.000001,-0.000002,0,0,-0.217128,0.192501,0.062492,0.005427,0.162576,0.009004,17.53046,NotSpot
7,13.528158,0.730031,0.689644,0.090832,-0.107223,-0.156548,0.389544,-1.704455,-17.293188,0.050445,1.341118,0.859325,0.291416,1.590325,0.35782,22.476191,13.330325,-0.197833,0.181576,0.10864,0.08482,0.018102,-0.001152,0.000488,0.001011,0.000428,-0.157755,0.530795,0.226241,0.024104,0.690351,0.055188,15.195076,12.027227,-1.500931,-1.303098,0.169616,0.036732,0.012035,0.000762,0,-0.000002,-0,0,-0.218384,0.183484,0.059527,0.00504,0.160318,0.008847,17.242887,NotSpot
3,12.452684,1.678853,1.219209,0.314283,-0.045794,1.146019,-1.067008,-3.951051,36.434826,3.212346,0.571456,0.662846,0.265539,1.580292,0.322298,13.904762,13.28975,0.837066,0.111637,0.071011,0.059868,0.013639,-0.000924,-0.001444,-0.000786,0.000384,-0.100494,0.576629,0.278157,0.018834,0.698526,0.059245,18.71591,12.110579,-0.342106,-1.179172,0.1692,0.024695,0.017051,-0.000428,0.000008,-0.000002,0,0,-0.210946,0.190945,0.059506,0.00633,0.15856,0.009429,18.710543,NotSpot
8,12.861464,1.298158,0.726276,0.016095,0.243341,0.212832,1.746731,-0.16249,-69.525513,2.040529,1.113927,0.504054,0.380059,1.575883,0.335036,36.285713,13.410797,0.549334,0.11823,0.081004,0.064275,0.024492,-0.001542,-0.001841,-0.00007,-0.000056,-0.13496,0.536673,0.249191,0.018028,0.68801,0.05633,20.46591,12.160804,-0.70066,-1.249993,0.167455,0.032815,0.014848,0.000071,0.000006,-0.000002,0,0,-0.215118,0.170352,0.051976,0.006155,0.150778,0.009332,19.438534,NotSpot
6,7.650656,1.150912,0.633102,0.043709,-0.399535,0.04555,0.34612,-21.989378,-45.650646,0.474101,2.830813,5.932289,0.319375,2.440665,0.444529,25.952381,7.968484,0.317829,0.265592,0.19828,0.094665,-0.023448,0.003808,0.001232,-0.000228,-0.0009,0.027353,1.760651,2.538522,0.038546,1.295729,0.125673,21.297348,8.061731,0.411076,0.093247,0.092755,0.055758,0.039658,-0.000707,-0.000007,0.000003,0,-0,0.002661,0.855833,0.694632,0.003185,0.500209,0.017967,29.626398,NotSpot
4,6.275801,1.262528,0.336344,0.07717,-0.265613,-0.330109,0.003909,17.360826,-0.523239,1.521702,2.625686,5.566387,0.336933,2.321854,0.479587,6.666667,7.18144,0.905639,0.296505,0.164784,0.124371,-0.018363,0.006108,0.000884,-0.000839,-0.000095,0.256092,1.730541,2.455804,0.057857,1.251178,0.144436,14.359848,7.809266,1.533464,0.627825,0.080634,0.068315,0.047979,-0.000057,0.000009,0.000001,-0,0,0.03566,0.857312,0.695916,0.004306,0.498691,0.021136,25.374088,NotSpot
3,5.570801,0.524663,0.197593,0.081119,-0.143528,0.046159,-1.766466,-9.363544,31.133537,0.803375,2.428159,4.52336,0.276781,2.153548,0.535098,9.904762,6.574677,1.003876,0.372365,0.171784,0.079155,-0.021137,0.006346,0.001932,-0.000379,-0.000738,0.464994,1.611062,2.173871,0.085072,1.191401,0.173498,11.676136,7.644558,2.073757,1.069881,0.082782,0.074126,0.051594,-0.000141,0.000031,0.000001,-0,0,0.06025,0.850691,0.686315,0.006057,0.4959,0.026314,21.547817,NotSpot
3,5.130919,0.640886,0.360672,0.042833,-0.156123,0.193532,1.055963,-3.792678,-8.951263,0.958724,2.319446,3.863042,0.347336,1.998304,0.582669,9.238095,6.258882,1.127962,0.409012,0.177151,0.038989,-0.014869,0.004411,0.00135,-0.000304,-0.000772,0.547175,1.49734,1.910867,0.109827,1.13926,0.197395,10.359848,7.553906,2.422987,1.295024,0.093092,0.071339,0.053309,-0.000128,0.000048,0.000001,-0,0,0.075061,0.842847,0.675113,0.007571,0.493023,0.030417,18.037481,NotSpot
10,5.651288,0.508458,0.314781,0.009804,-0.139396,-0.237696,0.092069,9.237884,25.151354,0.813435,2.394133,4.999728,0.263094,2.171745,0.517168,6.285714,6.607535,0.956247,0.357019,0.132058,0.089269,-0.01133,0.005928,0.00035,-0.001016,-0.000158,0.399808,1.651313,2.265367,0.080938,1.197213,0.160866,9.204545,7.614647,1.963359,1.007112,0.078423,0.071178,0.053352,0.000725,0.000027,0,-0,0,0.060597,0.853782,0.68991,0.005432,0.494463,0.024222,22.094692,NotSpot
6,4.960843,0.372576,0.352119,0.283685,-0.160478,-0.322793,0.738322,-4.506028,-24.49464,0.44101,2.246015,4.044152,0.219378,2.016021,0.56917,11.952381,6.10067,1.139827,0.397726,0.194949,0.018571,-0.012826,0.005946,0.001211,-0.000123,-0.000984,0.574105,1.535648,2.006841,0.103387,1.143645,0.189238,8.863636,7.462934,2.502091,1.362265,0.090501,0.065006,0.056623,0.00052,0.000041,0,-0,0,0.082118,0.848123,0.681906,0.007152,0.492684,0.029486,18.604725,NotSpot
8,4.511707,0.861011,0.343754,0.180855,0.014243,-0.152187,-0.138427,6.960099,5.126945,1.02391,2.060997,3.329532,0.438674,1.886677,0.605805,5,5.891919,1.380212,0.414565,0.200525,0.008407,-0.006236,0.004111,0.000537,0.00022,-0.000762,0.623497,1.444286,1.805664,0.118091,1.103263,0.209402,10.017045,7.38954,2.877833,1.497621,0.098798,0.062776,0.057297,0.000339,0.000051,0,-0,0,0.093319,0.842701,0.674408,0.008524,0.491698,0.033386,16.290644,NotSpot
4,5.408707,0.685851,0.243074,0.168313,-0.05949,0.672068,0.63877,-14.632674,-24.957966,0.760612,2.479827,4.654901,0.238238,2.034939,0.536734,9.571428,6.310657,0.90195,0.355407,0.122138,0.040025,-0.004714,0.004532,0.000038,-0.000819,-0.000102,0.43752,1.58696,2.111826,0.086206,1.150259,0.167094,17.507576,7.489272,2.080565,1.178615,0.083165,0.065199,0.057365,0.001531,0.000044,-0.000001,-0,0,0.075331,0.848412,0.681057,0.006105,0.488996,0.026567,21.650991,NotSpot
2,4.462024,0.837212,0.645672,0.285327,-0.089947,0.059031,0.272814,9.016921,23.410404,1.768212,2.119704,3.770062,0.298287,1.913331,0.576245,2.238095,5.907921,1.445897,0.370134,0.193671,0.01382,-0.005184,0.005088,0.000152,-0.000805,-0.000381,0.577624,1.498314,1.925184,0.097129,1.109762,0.192659,6.308712,7.351976,2.889952,1.444055,0.093944,0.059275,0.05914,0.001235,0.000049,-0.000001,-0,0,0.093809,0.845402,0.677046,0.007762,0.489005,0.03171,16.677559,NotSpot
2,4.021183,1.29972,0.752333,0.422543,0.072211,-0.062434,-0.594558,-3.498135,-10.513273,2.474596,1.767373,3.068421,0.560443,1.830312,0.59267,6.619048,5.793652,1.772469,0.374566,0.199565,0.032027,-0.000249,0.003843,-0.00052,-0.000198,-0.000092,0.606158,1.44,1.80612,0.099636,1.087723,0.20672,6.104167,7.296794,3.27561,1.503142,0.100562,0.058453,0.057518,0.000889,0.00005,-0,-0,0,0.101497,0.843834,0.675334,0.008901,0.490655,0.035126,17.439081,NotSpot
4,4.620892,1.184706,0.660017,0.079694,0.304538,-0.118177,-0.443116,-7.017598,7.477033,1.924418,2.102355,3.50461,0.433162,1.827114,0.56133,10.619047,6.00609,1.385198,0.317466,0.162461,0.002568,0.004664,0.001189,-0.001468,0.000462,0.00088,0.482495,1.459638,1.832021,0.075944,1.098321,0.199396,13.829545,7.329798,2.708906,1.323709,0.101047,0.060047,0.056408,0.000533,0.000047,0,0,0,0.097408,0.846314,0.679689,0.009012,0.495131,0.035896,17.292225,NotSpot
4,5.442754,0.952061,0.53172,0.238107,0.003989,0.28223,-0.711554,-1.357696,-4.186575,1.245674,2.514392,4.50134,0.305708,1.948581,0.524297,3.476191,6.289839,0.847085,0.290721,0.105125,0.020207,0.000832,0.002274,-0.000006,-0.000336,0.000515,0.375638,1.568458,2.06351,0.064949,1.121205,0.160641,10.439394,7.436859,1.994105,1.14702,0.083448,0.06318,0.059286,0.002247,0.000056,-0.000002,-0,0,0.079554,0.842721,0.671809,0.006251,0.483354,0.027861,18.81937,NotSpot
2,4.583194,1.129796,0.924883,0.339697,-0.017136,0.463734,0.269845,1.16868,-28.402115,2.394376,2.13991,3.84468,0.329391,1.871153,0.550185,2.476191,5.976793,1.393599,0.300374,0.159254,0.017075,0.001417,0.002949,-0.000719,-0.001149,0.000689,0.476703,1.510088,1.948884,0.070755,1.096809,0.184251,6.551136,7.313923,2.730729,1.33713,0.093973,0.058907,0.057364,0.001908,0.000053,-0.000001,-0,0,0.095516,0.843442,0.673337,0.007862,0.485741,0.032731,18.023893,NotSpot
5,4.351079,1.036424,0.650277,0.583048,-0.033875,-0.041168,0.243661,5.430696,11.866502,2.269749,1.914677,3.285472,0.51663,1.836863,0.550054,2.142857,5.927496,1.576417,0.322763,0.143838,0.029488,0.004182,0.002449,-0.001155,-0.000695,0.00034,0.49609,1.473902,1.885162,0.074704,1.094452,0.193152,7,7.276288,2.925209,1.348792,0.099362,0.05683,0.055903,0.00145,0.000047,-0.000001,0,0,0.100289,0.846436,0.678493,0.008755,0.490487,0.035489,17.334417,NotSpot
4,5.104479,1.033893,0.26078,0.113537,0.141604,-0.31456,-0.555644,5.281195,16.910194,1.408209,2.374065,3.869382,0.335145,1.874229,0.507556,2.952381,6.186346,1.081867,0.273755,0.10307,0.000713,0.003964,0.000238,-0.000869,0.000652,0.000232,0.376112,1.5042,1.940911,0.056333,1.123884,0.180526,12.142045,7.328942,2.224463,1.142596,0.098225,0.058925,0.053856,0.000933,0.000038,-0,0,0,0.093156,0.853566,0.69002,0.008549,0.498398,0.035398,18.228083,NotSpot
7,6.216092,0.703423,0.645616,0.174792,-0.108374,-0.495838,-0.490479,7.528286,26.114849,0.116985,2.641261,4.603829,0.213777,1.92135,0.492348,10.571428,6.48888,0.272788,0.186291,0.091088,0.034123,0.007505,-0.001211,0.000104,0.000551,0.000713,0.243256,1.577761,2.080208,0.036782,1.11005,0.150314,11.717803,7.455005,1.238914,0.966125,0.082476,0.065285,0.057367,0.002768,0.000062,-0.000002,-0,-0,0.074558,0.836541,0.662122,0.006187,0.477922,0.028278,18.796085,NotSpot
3,5.595068,0.706538,0.286043,0.067882,-0.062498,0.539651,0.24487,-11.906502,-7.639779,0.924699,2.421938,4.075731,0.217683,1.883168,0.513465,7.238095,6.231778,0.63671,0.240163,0.081461,0.008048,0.009298,-0.001187,-0.0011,0.000047,0.001142,0.313575,1.536562,2.009327,0.050459,1.100769,0.173856,14.246212,7.34536,1.750292,1.113583,0.092938,0.059441,0.0553,0.002446,0.000054,-0.000001,0,0,0.088797,0.841454,0.669838,0.007739,0.482996,0.032766,18.884302,NotSpot
4,5.235736,1.170458,0.621151,0.423457,-0.036999,0.253703,0.206932,-5.522569,26.914137,1.368152,1.9124,3.45664,0.464191,1.886634,0.507576,4.238095,6.208045,0.972309,0.291908,0.052239,0.000266,0.010262,-0.000558,-0.00128,-0.000249,0.000459,0.343881,1.507709,1.970633,0.061482,1.115494,0.179595,6.496212,7.323505,2.08777,1.11546,0.097225,0.058058,0.05233,0.00195,0.000044,-0.000001,0,0,0.091497,0.849109,0.682041,0.008399,0.490942,0.03482,17.525019,NotSpot
7,5.755613,1.233279,0.688335,0.353709,-0.062426,-0.166841,0.817444,1.594993,-48.561424,0.898653,2.138828,3.796877,0.368791,1.951481,0.464725,5.619048,6.468411,0.712798,0.262439,0.029271,0.029186,0.00588,-0.000808,-0.000074,0.00024,-0.00082,0.262354,1.533779,2.030365,0.050107,1.160165,0.164278,13.155303,7.393542,1.637929,0.925131,0.094603,0.061319,0.048848,0.001346,0.000032,-0,0,0,0.082132,0.860613,0.700407,0.007932,0.502148,0.033921,18.117977,NotSpot
8,7.354529,1.088471,0.441823,0.031434,-0.120003,-0.300954,1.668579,0.877388,-22.494757,-1.49886,2.654659,4.646453,0.155335,1.934661,0.475604,4.904762,6.818316,-0.536214,0.133772,0.084877,0.048521,0.016688,-0.004836,0.000328,0.001282,0.00019,0.097417,1.578561,2.085536,0.02762,1.108734,0.147792,18.007576,7.536572,0.182042,0.718256,0.082645,0.071188,0.051214,0.003017,0.000062,-0.000002,-0,-0,0.062672,0.828608,0.650252,0.006208,0.47243,0.028205,19.597914,NotSpot
9,6.859695,0.802709,0.582371,0.050253,0.018013,-0.294149,-0.513161,-2.983433,19.241655,-1.334826,2.383646,4.05339,0.193291,1.924987,0.494259,17.904762,6.573123,-0.286572,0.215691,0.058899,0.008608,0.019147,-0.005196,-0.000965,0.001573,0.000901,0.1654,1.545671,2.04082,0.044369,1.111945,0.169949,10.797348,7.438913,0.579218,0.86579,0.092382,0.065264,0.048781,0.002778,0.000053,-0.000001,0,-0,0.075898,0.837751,0.664137,0.007635,0.480202,0.032251,19.010853,NotSpot
3,6.023954,1.147369,0.399942,0.312003,0.163349,0.053083,-0.600458,2.411014,-31.62958,1.059431,1.983987,3.472442,0.410802,1.955344,0.486051,4.476191,6.541423,0.517469,0.275419,0.047119,0.002832,0.018239,-0.003219,-0.001166,0.000741,0.00064,0.225467,1.524535,2.023282,0.05686,1.140389,0.17311,10.840909,7.430743,1.406789,0.889319,0.095457,0.063789,0.045603,0.002324,0.000042,-0.000001,0,-0,0.077271,0.849807,0.682963,0.008077,0.491124,0.03367,18.405855,NotSpot
5,5.961727,1.464794,0.790346,0.159875,-0.055231,0.117723,-0.504937,8.587459,43.691681,2.095265,1.941396,3.68064,0.406868,2.04009,0.444747,3,6.777687,0.81596,0.257894,0.067674,0.007869,0.010792,-0.00083,0.000126,-0.000405,-0.00113,0.198089,1.552883,2.094115,0.04853,1.197198,0.156056,8.405303,7.515479,1.553752,0.737792,0.091425,0.067037,0.041991,0.00172,0.00003,0,0,0,0.06638,0.865179,0.707388,0.007405,0.50518,0.032142,18.439384,NotSpot
6,8.060939,1.227266,0.650727,0.097835,0.20937,0.271085,-0.745472,-9.405481,15.657118,-1.780158,2.556633,4.547989,0.18034,1.963431,0.482682,14.476191,7.197412,-0.863527,0.161329,0.152434,0.000457,0.026319,-0.006086,0.000598,0.001063,-0.000514,-0.008438,1.553065,2.036678,0.031424,1.108121,0.151,16.007576,7.670942,-0.389997,0.473531,0.083417,0.080156,0.043141,0.002961,0.000059,-0.000002,0,-0,0.046402,0.817159,0.634113,0.006284,0.466229,0.027844,18.820374,NotSpot
15,7.55525,1.157116,0.738837,0.401054,0.152233,-0.889776,-0.879063,19.087191,6.216614,-2.297007,2.232221,4.003493,0.193411,1.974245,0.495002,10.571428,6.929567,-0.625683,0.218777,0.126873,0.004744,0.027387,-0.005746,-0.000419,0.001505,0.000013,0.087159,1.533315,2.022701,0.046276,1.12161,0.171274,13,7.583988,0.028738,0.654421,0.092212,0.07421,0.041047,0.002864,0.000051,-0.000001,0,-0,0.059049,0.830382,0.65371,0.007571,0.476457,0.031469,18.085482,NotSpot
6,6.61195,0.71051,0.700346,0.079698,0.139359,-0.271087,0.00207,-0.031458,-8.457139,0.089863,2.218497,3.669527,0.352313,2.025623,0.483279,23.333334,6.876666,0.264715,0.273836,0.102957,0.005517,0.02334,-0.003054,-0.000918,0.000984,0.000653,0.176397,1.531094,2.04171,0.057552,1.161251,0.172385,12.801136,7.587294,0.975344,0.710629,0.094131,0.072567,0.038005,0.002528,0.000042,-0,0,-0,0.05957,0.846474,0.678374,0.007831,0.489879,0.032413,19.349525,NotSpot
2,6.242331,1.239365,0.867427,0.094922,-0.040508,0.615066,0.403398,-15.811257,11.405958,2.01187,2.253758,4.031425,0.360852,2.12785,0.441944,3.619048,7.091784,0.849453,0.258312,0.108666,0.034703,0.013626,0.000419,-0.000421,-0.000614,0.00002,0.184349,1.575792,2.145463,0.049411,1.228153,0.154064,15.746212,7.683822,1.441491,0.592038,0.088847,0.075609,0.034368,0.002008,0.000032,0,0,-0,0.047607,0.865208,0.707845,0.007013,0.506143,0.030499,19.532587,NotSpot
7,6.871957,1.014999,0.386232,0.176227,-0.211097,0.296783,0.354207,2.475393,-31.489077,1.577458,2.4626,4.549323,0.207111,2.265589,0.38499,16.809525,7.561226,0.689269,0.188739,0.150598,0.064847,0.003272,0.002862,0.000346,-0.001892,-0.001016,0.102988,1.630532,2.277692,0.030799,1.311182,0.125309,10.079545,7.868752,0.996795,0.307527,0.08321,0.077129,0.030364,0.00138,0.000023,0.000001,0,-0,0.024283,0.88371,0.738009,0.0055,0.523454,0.026409,21.87196,NotSpot
10,8.314639,1.36322,0.507999,0.401915,0.243168,-0.076429,-0.723357,10.596637,-7.384506,-1.257136,2.606766,4.470635,0.185263,1.989461,0.494317,8.238095,7.580515,-0.734124,0.244237,0.174574,0.005232,0.03252,-0.004033,0.000451,0.000226,-0.000917,-0.064431,1.500842,1.926813,0.036532,1.102302,0.154275,17.613636,7.846565,-0.468074,0.266049,0.091135,0.083684,0.035195,0.002616,0.000054,-0.000002,0,0,0.027744,0.801254,0.612444,0.006285,0.458636,0.027159,19.777693,NotSpot
6,7.543759,1.074843,0.225025,0.016695,-0.014481,0.099477,0.93337,-4.949918,-3.989104,-0.833123,2.377718,4.041366,0.224166,2.016813,0.502365,20.809525,7.284282,-0.259477,0.239091,0.200721,0.02848,0.029062,-0.002489,0.000292,0.000134,-0.001178,0.06685,1.503936,1.956628,0.051914,1.124638,0.173438,12.551136,7.769408,0.225649,0.485126,0.091732,0.085347,0.033444,0.002705,0.000049,-0.000001,0,-0,0.039829,0.818229,0.63695,0.007462,0.470885,0.030454,19.574537,NotSpot
4,6.834412,0.950261,0.39626,0.082944,0.021972,0.021866,0.482032,-5.373142,20.579645,0.471058,2.297287,3.93092,0.375239,2.086453,0.488312,10.238095,7.22132,0.386908,0.288205,0.169426,0.046898,0.019984,-0.000204,-0.000168,0.000048,0.000037,0.165677,1.529153,2.026398,0.062069,1.173593,0.173513,12.121212,7.782226,0.947814,0.560906,0.092733,0.083604,0.030467,0.00255,0.000043,-0,0,-0,0.039597,0.837867,0.666369,0.007601,0.486172,0.031123,20.79958,NotSpot
5,6.724663,1.031772,0.217116,0.147083,0.131141,-0.078132,0.338759,2.457695,-63.714611,1.395971,2.5803,4.637055,0.319778,2.205168,0.447065,11.809524,7.438776,0.714113,0.268033,0.163055,0.067303,0.008784,0.001932,-0.00074,-0.000523,0.001565,0.172282,1.597907,2.177179,0.052787,1.248854,0.154753,9.880682,7.887707,1.163044,0.448931,0.08646,0.086377,0.026622,0.002184,0.000036,0.000001,0,-0,0.026705,0.859399,0.699664,0.006707,0.503901,0.029073,21.305569,NotSpot
9,7.386047,0.595061,0.390395,0.054584,0.13634,-0.030006,-1.359832,9.203201,84.640823,0.930872,2.810027,5.314418,0.179054,2.355818,0.392055,5.952381,7.918683,0.532635,0.200903,0.196356,0.08428,0.001177,0.00308,-0.000913,-0.001197,0.001311,0.088827,1.667712,2.344645,0.034427,1.338272,0.126294,14.109848,8.080326,0.694279,0.161644,0.093646,0.07379,0.022218,0.001675,0.000027,0.000001,-0,-0,0.002362,0.879499,0.732067,0.00519,0.522119,0.025007,23.183578,NotSpot
8,7.629747,1.167837,0.621871,0.384661,-0.075955,0.218417,1.456581,-6.702753,-2.295766,-0.161305,2.275671,3.980438,0.27961,2.044188,0.506289,4.666667,7.659072,0.029325,0.278452,0.262326,0.065057,0.022762,0.001168,0.000694,-0.00074,-0.001284,0.048932,1.453563,1.842505,0.057941,1.119103,0.173442,16.488636,7.985919,0.356172,0.326848,0.097621,0.090313,0.026283,0.002343,0.000048,-0.000001,0,-0,0.018975,0.800871,0.613486,0.007228,0.462892,0.029132,21.709114,NotSpot
10,7.153147,0.972584,0.694907,0.266363,-0.021989,0.085636,-0.028111,5.826924,-20.061583,0.54404,2.070349,4.062921,0.400025,2.129244,0.492897,6.809524,7.610097,0.45695,0.30464,0.246932,0.078073,0.008351,0.002382,0.001372,-0.000938,-0.001074,0.13578,1.506773,1.964615,0.067293,1.175294,0.173627,12.922348,8.006253,0.853106,0.396156,0.095931,0.090761,0.023041,0.002408,0.000044,-0,0,-0,0.017871,0.823364,0.646239,0.007323,0.479333,0.029721,22.28429,NotSpot
10,7.414855,0.790762,0.436988,0.274423,0.170177,-0.134725,-1.282325,5.272542,72.469864,0.628196,2.592233,5.015501,0.277855,2.261558,0.453792,5.476191,7.853279,0.438424,0.275758,0.23987,0.081958,-0.003094,0.002446,0.000517,-0.000448,0.001184,0.117846,1.594816,2.157305,0.056778,1.256574,0.155632,19.433712,8.11762,0.702765,0.264341,0.098479,0.083914,0.018631,0.002248,0.000039,0,-0,-0,0.004066,0.84697,0.681872,0.006434,0.497764,0.027752,23.945951,NotSpot
6,8.207723,0.197819,0.041491,0.028537,0.246774,0.015848,0.339607,-9.244653,-73.704269,0.267846,2.98536,5.832026,0.151092,2.422722,0.402002,14.571428,8.363905,0.156182,0.270477,0.205817,0.075966,-0.00607,0.001876,-0.000836,0.000272,0.00278,0.011306,1.673663,2.351514,0.038335,1.350369,0.128347,15.329545,8.313988,0.106265,-0.049917,0.105328,0.070755,0.013419,0.001911,0.000031,0.000001,-0,-0,-0.021154,0.868055,0.715212,0.004975,0.516194,0.023896,24.88269,NotSpot
4,7.806899,0.863304,0.642106,0.546656,-0.240868,0.14427,0.048848,-6.694036,34.010254,0.767854,2.124369,4.139353,0.355973,2.146547,0.49251,10.476191,8.064322,0.257423,0.334368,0.304383,0.086517,-0.003108,0.00225,0.002789,-0.000777,-0.00166,0.056531,1.447973,1.841779,0.06903,1.165486,0.171101,15.683712,8.248916,0.442017,0.184594,0.108538,0.087996,0.015145,0.002151,0.000043,-0.000001,-0,-0,-0.005397,0.803023,0.618324,0.00696,0.469162,0.02812,22.059612,NotSpot
7,8.270489,0.526051,0.468656,0.188822,-0.367389,-0.034053,1.337977,4.571081,-45.026558,0.246218,2.488788,4.87948,0.247956,2.286083,0.458507,14.571428,8.340936,0.070447,0.336137,0.27105,0.08195,-0.012822,0.001604,0.002805,-0.000088,-0.001046,0.016863,1.54086,2.053794,0.05875,1.249393,0.155295,11.467803,8.362651,0.092162,0.021715,0.110952,0.08112,0.00979,0.002221,0.000038,-0,-0,-0,-0.020042,0.827771,0.654581,0.006164,0.487576,0.026412,22.713066,NotSpot
7,9.098783,0.48917,0.446849,0.155862,-0.098639,-0.101208,0.070557,0.92183,-5.917257,0.113542,2.813169,5.51783,0.161062,2.451602,0.411971,4.571429,8.88294,-0.215842,0.371763,0.197028,0.065297,-0.011512,0.00095,0.000845,0.001123,0.001224,-0.109439,1.615765,2.250328,0.041542,1.344505,0.130309,17.329546,8.558306,-0.540477,-0.324635,0.117364,0.06804,0.003447,0.002089,0.000029,0,-0,-0,-0.045877,0.849122,0.687479,0.004825,0.505614,0.022913,24.370865,NotSpot
11,8.913107,0.944436,0.630495,0.10362,-0.258656,-0.245217,0.594614,10.985623,-20.558725,-0.417561,2.478293,4.042434,0.271821,2.133307,0.485837,10.809524,8.574281,-0.338826,0.419817,0.284944,0.078222,-0.003721,0.00008,0.002318,0.000178,-0.000671,-0.056651,1.344871,1.656523,0.065914,1.14407,0.165265,18.820076,8.501712,-0.411395,-0.072569,0.120607,0.084457,0.006067,0.001835,0.000037,-0.000001,-0,-0,-0.030084,0.777298,0.58375,0.006506,0.455947,0.026287,21.248207,NotSpot
7,9.258803,0.790489,0.5081,0.025089,-0.497034,0.142858,0.265421,-4.963691,-29.228844,-0.307478,2.297377,4.21802,0.254112,2.270933,0.459886,12.904762,8.876194,-0.382609,0.426662,0.257862,0.067023,-0.009432,0.000257,0.0034,0.000585,-0.002055,-0.101777,1.431294,1.861986,0.058577,1.226404,0.153074,14.507576,8.613523,-0.645281,-0.262671,0.122944,0.078194,0.000452,0.002136,0.000031,-0.000001,-0,-0,-0.045201,0.802128,0.618889,0.005882,0.473727,0.024977,22.515869,NotSpot
7,10.072154,1.126482,0.525009,0.177489,-0.358131,-0.158458,-0.507394,-0.87779,81.588219,-0.423984,2.334175,4.404207,0.21867,2.432,0.420649,6.285714,9.433253,-0.638901,0.460848,0.183923,0.04587,-0.006803,0.001063,0.002151,0.000934,-0.001662,-0.231055,1.494579,2.037907,0.045076,1.319114,0.131538,15.988636,8.803247,-1.268907,-0.630006,0.128897,0.065803,0.007981,0.002216,0.000021,-0,-0,-0,-0.071075,0.823025,0.650086,0.004721,0.490903,0.02195,23.63953,NotSpot
10,9.973477,1.633776,0.286864,0.106082,0.147055,-0.069137,-0.460952,-0.874433,-5.94253,-1.452994,2.08784,3.455509,0.202848,2.088448,0.474063,9.238095,9.112351,-0.861126,0.48477,0.255374,0.062136,0.008315,-0.001674,-0.000237,0.000698,0.001173,-0.167259,1.204516,1.424752,0.060214,1.111958,0.156176,15.047348,8.754186,-1.219292,-0.358166,0.13145,0.080339,0.004466,0.001516,0.000027,-0.000002,-0,0,-0.055577,0.746995,0.544299,0.00597,0.44041,0.024238,19.769516,NotSpot
7,10.067673,1.381055,0.792199,0.118702,0.017749,0.22401,-2.38291,-12.545177,108.545937,-0.707558,1.684859,3.199577,0.274996,2.214783,0.458257,9.809524,9.422591,-0.645082,0.486228,0.240122,0.038259,0.00827,-0.000581,0.001008,0.000911,-0.000515,-0.207847,1.285745,1.607699,0.057746,1.188554,0.148743,15.454545,8.858835,-1.208838,-0.563756,0.133672,0.075333,0.012043,0.002024,0.000019,-0.000002,-0,0,-0.070382,0.770895,0.576876,0.005579,0.4571,0.02342,21.616093,NotSpot
11,10.787183,1.3518,0.553277,0.11374,-0.141,0.214168,1.818279,4.237022,-113.449821,-0.912264,1.594047,3.023591,0.270775,2.362653,0.427917,21.285715,9.969663,-0.81752,0.50778,0.175017,0.006536,0.00904,0.00138,0.001332,0.000213,-0.002254,-0.326227,1.34147,1.754483,0.049497,1.275322,0.131636,12.842803,9.036656,-1.750526,-0.933006,0.139095,0.064197,0.020435,0.002304,0.000007,-0.000001,-0,-0,-0.095333,0.790787,0.605516,0.004638,0.47311,0.020952,23.300797,NotSpot
12,10.520922,1.297427,0.816458,0.413411,0.324974,-0.14214,1.655268,11.67937,-70.317032,-0.067559,1.180443,2.276278,0.294369,2.124942,0.454691,12.952381,9.94945,-0.571472,0.515814,0.221132,0.005291,0.028988,-0.000936,-0.001943,0.000513,0.001189,-0.299974,1.12754,1.323814,0.05761,1.139532,0.142283,13.484848,9.088581,-1.432341,-0.860868,0.142629,0.072592,0.024113,0.001905,0.000004,-0.000002,-0,0,-0.09415,0.735789,0.531635,0.00524,0.43896,0.021753,18.594206,NotSpot
8,11.064707,0.854213,0.670741,0.408995,0.198562,0.219944,-1.134871,-4.020886,75.368729,0.225523,1.21846,2.090777,0.290121,2.253832,0.434283,3.142857,10.459872,-0.604835,0.524577,0.171528,0.055384,0.027792,0.000626,-0.000582,-0.000316,-0.000384,-0.408432,1.184068,1.445373,0.055085,1.217865,0.130265,14.314394,9.248101,-1.816606,-1.211771,0.147392,0.063186,0.032744,0.002356,-0.000009,-0.000002,-0,0,-0.116951,0.754527,0.557478,0.00455,0.453687,0.019901,20.433851,NotSpot
15,11.201404,1.559488,0.735026,0.027946,0.287993,-0.417386,1.409463,4.809947,-43.779583,-0.796515,1.192425,1.707881,0.328558,2.017422,0.450359,26.285715,10.425784,-0.77562,0.532247,0.209492,0.07062,0.040208,-0.001509,-0.002579,-0.000213,0.000855,-0.393375,0.956915,1.033488,0.058193,1.085957,0.133775,11.359848,9.293441,-1.907963,-1.132343,0.149555,0.069854,0.035086,0.001785,-0.00001,-0.000003,0,0,-0.114787,0.699568,0.487021,0.004852,0.420799,0.020006,19.281767,NotSpot
11,11.754852,0.903828,0.218343,0.018997,0.223542,-0.284473,-0.719357,2.122384,24.969896,-0.704482,1.423325,1.683003,0.327296,2.126144,0.440791,5.142857,10.868541,-0.886312,0.535426,0.174623,0.136674,0.040135,-0.001448,-0.001462,-0.000327,0.000767,-0.497477,1.019261,1.139223,0.061272,1.154865,0.127088,15.126894,9.42836,-2.326492,-1.440181,0.153498,0.062589,0.043248,0.002367,-0.000023,-0.000003,0,0,-0.134157,0.717415,0.510453,0.00443,0.4343,0.018799,18.69902,NotSpot
20,11.907201,1.563141,0.527985,0.482118,0.120509,-0.271877,-2.107516,-5.843848,71.098045,-1.609009,0.858897,1.300658,0.32428,1.91355,0.446969,12.952381,10.814619,-1.092582,0.542262,0.209741,0.150893,0.039513,-0.002454,-0.001434,-0.000549,-0.000319,-0.483414,0.760773,0.762708,0.056937,1.036215,0.123581,12.25,9.46544,-2.441761,-1.349179,0.154551,0.066954,0.043147,0.001654,-0.00002,-0.000003,0,0,-0.130744,0.665502,0.447001,0.004409,0.404114,0.018224,17.358889,NotSpot
13,12.43451,0.986692,0.767807,0.150092,0.045183,-0.202215,1.795874,7.700429,-108.019615,-1.604407,1.080535,1.354004,0.322189,2.004893,0.449907,12.142858,11.150443,-1.284067,0.546399,0.211886,0.189195,0.042876,-0.003633,-0.001143,0.000028,0.000244,-0.56909,0.837348,0.866048,0.064791,1.095969,0.122053,14.734848,9.570205,-2.864305,-1.580238,0.157526,0.062172,0.050277,0.002327,-0.000031,-0.000003,0,0,-0.145631,0.683047,0.468819,0.004253,0.416585,0.017651,18.93601,NotSpot
9,12.489694,1.08263,0.479933,0.282891,0.147335,0.16595,-1.522327,-14.339001,102.273674,-0.885588,0.905536,1.101635,0.28451,1.911209,0.462392,8.238095,11.263403,-1.226291,0.547766,0.235446,0.209778,0.037464,-0.004104,-0.000877,0.000292,0.000278,-0.573434,0.671792,0.671991,0.061471,1.049056,0.116124,15.047348,9.671391,-2.818302,-1.592011,0.159908,0.061691,0.0528,0.002231,-0.00003,-0.000002,0,0,-0.151017,0.654859,0.435866,0.00401,0.401875,0.01646,17.991549,NotSpot
12,12.2753,1.249305,0.957557,0.845778,0.367966,0.132121,-0.663301,5.680573,7.859007,-1.137526,0.905562,1.074002,0.326679,1.85274,0.470971,16.476191,11.217072,-1.058228,0.544566,0.217758,0.172407,0.026123,-0.001998,-0.000727,-0.00001,0.001058,-0.499215,0.586804,0.586134,0.052775,1.017099,0.110852,17.570076,9.732496,-2.542804,-1.484576,0.161052,0.061026,0.050879,0.002077,-0.000023,-0.000001,0,0,-0.150905,0.634826,0.413078,0.003716,0.390984,0.01524,18.257174,NotSpot
9,11.641385,1.006973,0.799691,0.188362,0.056842,0.367974,1.922806,-0.026905,-136.723099,-0.01892,1.211852,1.146601,0.286104,1.820786,0.474711,11.619047,11.074582,-0.566803,0.544515,0.203509,0.051777,0.012255,0.001175,0.000075,-0.000648,0.000365,-0.392782,0.586607,0.580709,0.041636,0.997697,0.106353,13.405303,9.758594,-1.882792,-1.315989,0.161149,0.060032,0.045792,0.001874,-0.000011,-0,-0,-0,-0.146909,0.623401,0.400112,0.003415,0.384123,0.014056,16.698778,NotSpot
17,11.333525,0.808292,0.284438,0.095284,0.289711,-0.17665,-0.764256,-5.888283,-2.16281,-1.188015,1.583417,1.579502,0.352695,1.81807,0.53875,22.809525,10.718829,-0.614696,0.539752,0.246926,0.02369,0.00904,0.001006,-0.000491,0.000044,-0,-0.269136,0.759249,0.748887,0.050299,1.004849,0.112724,13.626894,9.690131,-1.643394,-1.028698,0.156771,0.060467,0.034645,0.002092,0.00001,0.000001,-0,-0,-0.130949,0.641763,0.419923,0.003317,0.391741,0.012669,19.153788,NotSpot
13,11.752254,1.151859,0.668395,0.247972,0.057546,-0.236482,0.113995,5.447233,46.03928,-2.068226,1.560655,1.891995,0.259685,1.764517,0.54707,5.142857,10.659031,-1.093223,0.525829,0.239741,0.046561,0.013009,-0.000635,-0.000717,0.000996,-0.000528,-0.332649,0.774934,0.746717,0.04952,0.98844,0.110758,14.751894,9.61979,-2.132463,-1.039241,0.153208,0.059382,0.028355,0.001738,0.00001,0.000001,-0,-0,-0.122182,0.647482,0.426033,0.003114,0.393466,0.011791,18.647343,NotSpot
10,10.640232,0.859952,0.613191,0.111444,0.077421,-0.2868,0.23489,-0.025199,-31.138151,0.358205,1.789729,1.95726,0.615795,1.741264,0.604306,18,10.359083,-0.281149,0.491652,0.340063,0.128267,0.028198,0.001678,-0.000528,-0.000277,-0.000816,-0.279856,0.853597,0.832036,0.079259,0.994154,0.120448,14.047348,9.448295,-1.191937,-0.910789,0.145917,0.060723,0.017861,0.001938,0.000019,-0.000001,-0,0,-0.103055,0.675139,0.457412,0.00322,0.405911,0.011388,19.115789,NotSpot
18,10.548779,0.786966,0.728725,0.032973,0.414836,-0.037149,-1.091122,20.498577,0.690633,-0.091215,1.767064,1.886077,0.490043,1.665976,0.586127,14.952381,10.204988,-0.343792,0.450731,0.306567,0.138343,0.022213,0.001568,-0.001274,-0.000804,0.00167,-0.282507,0.883856,0.842627,0.071185,0.973505,0.113612,17.426136,9.341258,-1.207521,-0.863729,0.140737,0.057252,0.007909,0.001224,0.000016,-0.000001,-0,0,-0.091394,0.683063,0.466065,0.002841,0.407945,0.010249,18.515169,NotSpot
7,10.662448,1.110787,0.578046,0.054351,0.172064,0.248951,-0.351965,-19.22179,57.701389,-0.587092,1.491505,1.803276,0.267166,1.603613,0.544517,16.952381,10.054852,-0.607595,0.410254,0.226698,0.102475,0.011801,0.000446,-0.000743,-0.000374,0.001441,-0.286031,0.941909,0.89802,0.054134,0.955808,0.102609,12.121212,9.246007,-1.416441,-0.808846,0.135893,0.051125,0.003734,0.000308,0.000013,-0,0,0,-0.081034,0.690373,0.474005,0.002309,0.409441,0.008841,16.581833,NotSpot
8,8.92998,0.48023,0.364758,0.133899,0.027207,0.027016,-1.047191,-2.944389,11.745583,-0.018427,1.024172,1.408018,0.319642,1.502319,0.576954,6.619048,8.994974,0.064994,0.344138,0.318838,0.002826,-0.021596,0.001032,0.001282,-0.000044,-0.000652,0.028126,0.989372,0.962718,0.08425,0.906806,0.143754,8.818182,8.942133,0.012153,-0.052841,0.122671,0.058801,0.025934,-0.002705,0.000054,0.000001,-0,-0,-0.037936,0.704068,0.48832,0.003058,0.410094,0.012009,15.505867,NotSpot
10,12.46997,1.31696,0.727115,0.048838,-0.04984,0.171665,1.178537,9.697666,-20.125105,0.638683,0.676834,1.007071,0.285217,1.926018,0.341079,7.904762,11.561589,-0.908381,0.561391,0.12889,0.007673,0.006515,-0.000934,-0.00019,0.000083,-0.000841,-0.682608,0.670563,0.702113,0.026085,1.032512,0.056277,19.172348,9.717633,-2.752337,-1.843956,0.160758,0.018158,0.006949,-0.002128,-0.000061,0,0,0,-0.149549,0.636353,0.411322,0.000981,0.376402,0.007782,17.125031,NotSpot
11,13.334658,1.159973,0.1687,0.055293,-0.308221,0.607398,1.135798,-20.206261,58.909401,-1.046566,0.652125,0.507481,0.19511,0.997947,0.304158,18.476191,12.645607,-0.689051,0.265692,0.056946,0.020755,-0.02814,-0.001749,0.000827,-0.001309,-0.00081,-0.301884,0.350129,0.111059,0.030277,0.513281,0.04575,12.882576,11.213956,-2.120702,-1.431651,0.171946,0.021023,0.003924,-0.004406,-0.000058,0.000002,0,-0,-0.189045,0.2406,0.087432,0.001331,0.211213,0.006444,17.439962,NotSpot
18,13.28653,0.89923,0.595424,0.017458,-0.136358,-0.043686,2.284707,8.813259,-111.176247,-0.286348,0.782743,0.394738,0.302511,1.107608,0.318246,11.904762,12.700086,-0.586445,0.351915,0.083058,0.025147,-0.030517,-0.003127,0.000521,-0.000748,-0.001078,-0.409826,0.249166,0.119239,0.039253,0.582353,0.044792,11.666667,11.061446,-2.225084,-1.638639,0.173353,0.018196,0.007801,-0.004366,-0.000076,0.000002,0,-0,-0.183748,0.32041,0.129396,0.001093,0.230123,0.007029,17.147495,NotSpot
16,13.228858,1.2094,0.613036,0.184137,0.266063,-0.352243,-2.568103,9.853769,86.773827,-0.412227,0.947112,0.631409,0.328983,1.202893,0.32859,8.809524,12.535902,-0.692956,0.394915,0.102049,0.050675,-0.028247,-0.003288,-0.000304,0.000599,0.000306,-0.446289,0.375207,0.251019,0.021721,0.642276,0.050374,16.791666,10.877061,-2.351797,-1.658841,0.168906,0.014528,0.014268,-0.004098,-0.000084,0.000001,0,-0,-0.168646,0.393896,0.175488,0.000915,0.246303,0.009624,16.417437,NotSpot
14,13.169474,1.324674,0.673453,0.034426,0.183781,-0.14594,-1.435284,-0.984206,0.270656,-2.032553,1.263445,1.140159,0.355999,1.267225,0.339172,6.809524,12.136693,-1.032781,0.37887,0.104242,0.084845,-0.024003,-0.001823,-0.000804,0.00151,0.001261,-0.398267,0.621566,0.464896,0.013666,0.682263,0.069078,16.15341,10.674305,-2.495169,-1.462388,0.159789,0.02472,0.00943,-0.003627,-0.000081,0.000001,0,0,-0.144499,0.454429,0.218543,0.00111,0.258314,0.013277,17.5998,NotSpot
14,12.115249,1.260519,0.542112,0.342052,-0.141339,-0.045966,0.90684,-12.841304,-16.046404,-1.460579,1.849033,1.717985,0.280865,1.286522,0.375808,13.571428,11.53986,-0.575389,0.309169,0.122776,0.066658,-0.019331,0.000548,-0.000572,0.001019,0.000803,-0.25305,0.832845,0.682928,0.015732,0.694247,0.098565,18.155304,10.472355,-1.642894,-1.067505,0.148473,0.0382,0.003957,-0.002988,-0.000068,0.000001,0,0,-0.11423,0.49733,0.251622,0.001947,0.265439,0.017427,16.960238,NotSpot
9,10.504513,1.306442,0.53043,0.193752,-0.163083,0.047193,0.254265,1.998151,30.166466,0.969763,1.678044,1.692902,0.257839,1.254002,0.448479,8.476191,10.852949,0.348436,0.248338,0.167738,0.029989,-0.014304,0.001608,0.000235,0.00004,-0.000138,-0.050611,0.9289,0.798879,0.025072,0.675759,0.13673,13.507576,10.295105,-0.209408,-0.557844,0.137704,0.053361,0.001747,-0.002225,-0.000047,0,0,0,-0.082595,0.521135,0.27061,0.003155,0.267838,0.021445,17.597672,NotSpot
12,9.780374,0.784558,0.779868,0.435768,-0.219646,-0.206697,1.242339,9.855114,-95.508469,0.431077,1.434335,1.377619,0.267311,1.174272,0.541682,13.142858,10.236026,0.455652,0.242856,0.221064,0.108258,-0.00826,0.000308,0.000941,-0.000168,-0.000928,0.13005,0.904061,0.771423,0.045177,0.632035,0.178642,10.892045,10.164215,0.383842,-0.071811,0.129455,0.067262,0.007165,-0.001373,-0.000023,-0,0,0,-0.055028,0.527834,0.275526,0.004453,0.26642,0.024514,16.637615,NotSpot
3,8.39244,1.041681,0.902912,0.109733,0.233524,0.151539,0.540117,0.626782,-34.297565,2.054326,1.639432,1.611253,0.243351,1.151734,0.649626,11,9.448185,1.055745,0.313362,0.181854,0.123486,0.004675,0.00037,0.000682,-0.001282,-0.000933,0.254994,0.975411,0.881564,0.073912,0.635511,0.228192,12.882576,9.827983,1.435543,0.379798,0.119139,0.08291,0.021208,-0.000337,0.000007,-0,0,0,-0.015021,0.56122,0.306258,0.006307,0.274637,0.029269,15.008755,NotSpot
11,9.484903,0.989953,0.893998,0.467714,-0.177513,-0.230757,-0.980638,-3.851311,84.716446,-0.371759,1.5657,1.331721,0.248015,1.064868,0.639971,14,9.834986,0.350082,0.307624,0.204998,0.131725,-0.000432,-0.001557,0.000635,-0.000092,-0.000976,0.23435,0.828683,0.667171,0.070411,0.576709,0.213821,15.229167,10.097203,0.6123,0.262218,0.124551,0.076527,0.011796,-0.000467,0.000002,-0,0,0,-0.036228,0.52194,0.269694,0.005392,0.262406,0.02586,14.550431,NotSpot
8,8.255584,1.028965,0.818266,0.154547,0.22191,-0.297664,-0.595856,4.290133,12.637908,2.001778,1.663324,1.602485,0.391093,1.035486,0.731945,10.333333,9.335951,1.080367,0.327959,0.173785,0.105103,0.010564,-0.001663,0.000535,-0.000656,-0.000125,0.259277,0.929753,0.785926,0.086489,0.580261,0.246161,11.75,9.832706,1.577123,0.496756,0.118002,0.085833,0.024307,0.000313,0.000023,-0,0,0,-0.007861,0.545324,0.291029,0.006567,0.268347,0.028544,14.623905,NotSpot
7,8.945225,1.452509,0.652182,0.649216,-0.003007,0.159724,0.291925,-1.481075,20.915192,1.455475,1.55122,1.25105,0.382801,0.959225,0.712674,20.285715,9.734818,0.789593,0.303755,0.192152,0.130259,0.008683,-0.002153,-0.000665,-0.000454,0.000128,0.241862,0.784565,0.589525,0.076855,0.529241,0.226752,15.251894,10.104384,1.15916,0.369567,0.123,0.078693,0.015176,0.000455,0.000024,-0,0,0,-0.029132,0.508218,0.257248,0.005545,0.256741,0.025113,13.632843,NotSpot
5,8.76602,1.771356,0.486041,0.261486,0.026178,0.044475,-0.866329,-6.153115,42.303013,1.99591,1.678383,1.628896,0.498582,0.984999,0.72623,11.619047,9.532036,0.766016,0.28228,0.18284,0.064534,0.016463,-0.00391,-0.00011,0.000623,-0.000075,0.163974,0.906721,0.732447,0.071244,0.548503,0.229076,17.647728,9.918756,1.152736,0.38672,0.119988,0.08051,0.025629,0.000991,0.000036,-0,0,-0,-0.01385,0.525484,0.272624,0.005781,0.261235,0.025609,15.254651,NotSpot
4,9.080766,1.680297,1.142564,0.354994,0.324036,0.258154,1.17208,6.213786,-87.35276,2.467868,1.409291,1.205545,0.447673,0.913343,0.704064,8.333333,9.923383,0.842617,0.250147,0.192095,0.099489,0.016198,-0.001924,-0.001507,-0.00055,0.001039,0.15754,0.769545,0.553683,0.059281,0.501202,0.209151,14.829545,10.185315,1.104549,0.261932,0.124222,0.073215,0.016977,0.001347,0.000041,-0,0,-0,-0.034029,0.489351,0.240666,0.004837,0.249682,0.022547,14.156888,NotSpot
14,10.084254,1.430306,1.099063,0.602898,-0.068917,-0.314573,0.407208,9.217612,-21.731571,-0.271655,1.456653,1.410383,0.375013,0.983088,0.646887,21.809525,9.943843,-0.140411,0.22478,0.223467,0.027809,0.020147,-0.004631,-0.000658,0.001343,-0.000426,0.029122,0.83865,0.651925,0.048597,0.529751,0.189467,13.871212,10.07654,-0.007714,0.132697,0.124026,0.068199,0.024999,0.001658,0.000043,-0,0,-0,-0.030828,0.501259,0.251001,0.00435,0.25275,0.021447,15.784989,NotSpot
5,10.221869,1.160023,0.715597,0.120512,0.386718,0.21787,-1.566385,-9.352666,33.911518,0.564939,1.360417,1.046423,0.318822,0.906014,0.634092,19.809525,10.298653,0.076783,0.218518,0.215036,0.042415,0.01875,-0.001402,-0.000806,0.00012,0.000374,0.038933,0.705479,0.48734,0.042333,0.481629,0.174498,13.454545,10.33067,0.108801,0.032018,0.127212,0.061461,0.017023,0.002154,0.000053,-0,-0,-0,-0.048728,0.464987,0.220104,0.003649,0.240835,0.019032,14.730788,NotSpot
8,10.892827,1.124254,1.059926,0.709762,-0.159269,0.229734,2.096697,-4.608913,-29.375793,-0.77409,0.560162,0.810792,0.263146,0.95396,0.568726,7.333333,10.426332,-0.466496,0.267587,0.188135,0.030336,0.019544,-0.002183,-0.000845,0.000653,0.000033,-0.049116,0.687815,0.502125,0.032784,0.503339,0.149901,16.113636,10.286881,-0.605946,-0.13945,0.128754,0.051705,0.022395,0.002256,0.000047,-0,-0,-0,-0.054654,0.470401,0.224584,0.002961,0.241991,0.017428,14.743464,NotSpot
9,11.063241,1.215444,0.657091,0.185428,0.059063,0.283794,-0.834098,-6.376424,45.963676,-0.743781,0.363634,0.565912,0.235423,0.870988,0.569466,14.333333,10.713751,-0.34949,0.247617,0.207393,0.023443,0.016283,0.000468,0.000468,0.000558,-0.000582,-0.01678,0.558978,0.361281,0.034174,0.453693,0.142287,12.604167,10.522534,-0.540707,-0.191216,0.1307,0.046178,0.015225,0.002815,0.00006,0,-0,-0,-0.069297,0.43349,0.194734,0.002595,0.2296,0.015758,13.865698,NotSpot
9,10.720202,0.824216,0.598476,0.450125,-0.010538,0.255927,-0.413126,6.076803,39.922485,0.675865,0.46831,0.324781,0.272616,0.880902,0.512932,22.142857,10.863418,0.143215,0.257523,0.173677,0.058352,0.014581,0.002218,-0.000256,-0.000829,0.000953,-0.025494,0.493622,0.322572,0.024272,0.460251,0.122245,15.297348,10.527448,-0.192755,-0.33597,0.132721,0.034729,0.017452,0.002726,0.000046,-0,-0,-0,-0.08054,0.430634,0.192651,0.002288,0.228354,0.014814,14.077882,NotSpot
13,10.852264,0.47749,0.451401,0.041832,-0.014686,-0.519415,0.459324,12.72683,-31.452978,0.067921,0.632617,0.269869,0.207965,0.798693,0.524686,2.476191,11.060992,0.208728,0.219266,0.211887,0.046303,0.012248,0.003846,0.000749,-0.000111,-0.000183,0.038923,0.38237,0.22082,0.031037,0.411425,0.121579,14.109848,10.74011,-0.112154,-0.320882,0.133345,0.030894,0.011109,0.003279,0.000061,0,-0,-0,-0.091341,0.393339,0.164606,0.00226,0.215679,0.01378,13.646249,NotSpot
7,10.455057,1.151959,0.5053,0.13426,-0.010802,0.394213,-0.828813,-15.862437,-32.367115,1.791519,0.333798,0.315371,0.190188,0.777089,0.475898,12.952381,11.209359,0.754302,0.189021,0.170719,0.074043,0.007784,0.004839,0.001202,-0.001363,0.000571,0.05574,0.329957,0.177158,0.020473,0.403262,0.107076,14.880682,10.775957,0.3209,-0.433402,0.134664,0.021875,0.008655,0.003017,0.000041,-0,-0,-0,-0.104135,0.38204,0.1567,0.002406,0.211917,0.013719,14.713643,NotSpot
12,10.29009,1.093924,0.581102,0.403156,0.115319,0.030172,-0.266611,9.380959,-22.27314,2.078182,0.334851,0.328232,0.203743,0.704988,0.49303,14.285714,11.318254,1.028164,0.216224,0.135712,0.072345,0.009632,0.006195,0.00011,-0.000982,0.000429,0.152857,0.260849,0.123015,0.027783,0.358938,0.111042,14.505682,10.963123,0.673034,-0.35513,0.134053,0.019551,0.003483,0.003518,0.000055,0,-0,-0,-0.111019,0.345217,0.131587,0.002573,0.199363,0.013109,14.330587,NotSpot
18,13.578456,1.749124,1.212313,0.703514,0.12648,-0.513233,-0.704244,-11.950352,70.330933,-3.664952,0.989049,0.6768,0.352083,0.407515,0.339787,27.809525,12.175121,-1.403335,0.17099,0.068993,0.013601,0.018478,-0.000259,-0.000736,0.001351,-0.000181,-0.226383,0.176569,0.021235,0.013598,0.144463,0.03748,18.092804,11.517904,-2.060552,-0.657217,0.098156,0.007588,0.0015,0.006034,-0.000041,-0.000001,-0,-0,-0.107245,0.032642,0.010676,0.000486,0.089424,0.003363,12.62123,NotSpot
17,12.621356,1.279552,0.375501,0.36618,-0.185676,-0.029272,0.831552,1.917401,17.055105,-1.288872,1.272731,0.639023,0.234299,0.38609,0.332417,19.333334,12.091836,-0.52952,0.121947,0.04799,0.04058,0.017316,0.000249,0.001335,0.000371,-0.001664,-0.114537,0.177874,0.014721,0.01174,0.134996,0.03837,17.217804,11.532427,-1.088929,-0.559409,0.095253,0.0081,0.003564,0.006467,-0.000047,-0.000001,0,-0,-0.106918,0.022179,0.009725,0.000336,0.086921,0.003407,13.433396,NotSpot
10,11.809721,1.124181,0.324307,0.066575,-0.151259,0.30555,1.46696,11.613282,-130.834244,0.733299,0.500019,0.433616,0.151772,0.367138,0.313793,11.904762,12.009374,0.199653,0.129947,0.102222,0.053764,0.0159,0.000733,0.002148,-0.001474,-0.000557,-0.026039,0.102884,0.011159,0.008301,0.127084,0.037448,15.422348,11.540819,-0.268902,-0.468554,0.092205,0.009486,0.002794,0.006466,-0.000047,-0.000001,0,0,-0.104484,0.013182,0.008869,0.000259,0.0839,0.003232,13.386491,NotSpot
7,11.482254,1.106656,0.123398,0.060556,0.070773,0.571851,0.068912,-17.057184,45.105747,1.043814,0.406657,0.412706,0.149866,0.373319,0.308593,6.619048,11.915322,0.433068,0.139153,0.071437,0.020052,0.034421,0.0024,-0.00014,-0.001172,-0.000463,0.047664,0.112372,0.012763,0.007905,0.123155,0.035672,15.590909,11.545493,0.063239,-0.369829,0.08695,0.011437,0.004253,0.006403,-0.000032,-0.000001,0,0,-0.10264,0.022209,0.008328,0.000149,0.080481,0.003151,12.980241,NotSpot
11,11.505767,0.98379,0.115631,0.051215,0.142753,-0.032873,0.732499,14.719052,-61.697056,0.919374,0.648651,0.420018,0.123695,0.359435,0.288782,4.619048,11.929855,0.424088,0.133831,0.071953,0.03926,0.034912,0.002192,-0.000318,-0.001548,0.000839,0.022619,0.121006,0.013796,0.006999,0.118108,0.0339,14.859848,11.541927,0.03616,-0.387928,0.083941,0.013001,0.002397,0.006181,-0.000035,-0.000001,0,0,-0.099339,0.037807,0.00859,0.00017,0.077807,0.002902,12.830344,NotSpot
11,11.912725,0.723241,0.41148,0.282993,0.102122,-0.258156,0.003087,11.55016,-34.48521,0.851729,1.11329,0.519823,0.116198,0.352176,0.266421,9.809524,11.978963,0.066237,0.129662,0.074478,0.019337,0.02816,0.000028,-0.00022,-0.000244,0.000803,-0.074521,0.189256,0.028616,0.009085,0.116765,0.030748,15.405303,11.531808,-0.380918,-0.447155,0.08108,0.01409,0.000488,0.005573,-0.000033,-0.000001,0,0,-0.094682,0.059066,0.009791,0.000224,0.075253,0.002508,12.070799,NotSpot
12,12.610142,1.059974,0.190966,0.061351,-0.148642,-0.036334,0.508701,-16.237156,58.669189,-1.189589,1.055449,0.476204,0.259011,0.35124,0.243854,8,11.988399,-0.621743,0.165254,0.02737,0.020264,0.017013,-0.002788,0.00002,0.001342,-0.000358,-0.158148,0.268289,0.060281,0.007874,0.118365,0.02711,11.630682,11.515682,-1.09446,-0.472716,0.07789,0.01418,0.003301,0.004674,-0.000026,-0.000001,0,0,-0.088768,0.083879,0.012211,0.000295,0.073005,0.002072,12.270458,NotSpot
11,12.53927,0.874365,0.204918,0.040024,-0.121062,-0.227277,-0.400598,-2.17828,24.119673,-1.039259,1.261262,0.683049,0.179865,0.353982,0.222953,7.238095,11.896152,-0.643119,0.145798,0.035073,0.030624,0.005597,-0.004124,0.000166,0.001418,-0.000699,-0.150247,0.367251,0.105269,0.005113,0.121609,0.023777,12.318182,11.493465,-1.045805,-0.402686,0.073918,0.013206,0.005362,0.003614,-0.000013,0,0,-0,-0.081761,0.110312,0.015926,0.000366,0.071185,0.001801,12.355119,NotSpot
15,11.696869,0.399654,0.201374,0.147614,-0.040325,-0.111608,0.518636,17.145176,-77.879051,0.453414,1.528569,0.906373,0.131669,0.356542,0.204899,10.142858,11.703702,0.006833,0.07269,0.052791,0.022818,-0.003449,-0.003031,0.000181,0.000092,-0.000113,-0.042717,0.447881,0.147329,0.003696,0.125405,0.021037,12.318182,11.466962,-0.229907,-0.23674,0.06908,0.011375,0.006307,0.002533,0.000003,0.000001,0,-0,-0.074148,0.136158,0.020728,0.000405,0.069867,0.001776,12.275201,NotSpot
6,10.728704,1.051091,0.701135,0.104184,0.05326,0.819491,-0.132912,-13.576202,26.160419,1.856409,1.254668,0.859871,0.163196,0.355579,0.190484,11.238095,11.473077,0.744372,0.0726,0.034178,0.005577,-0.009903,-0.000305,0.000157,-0.000981,0.000043,0.1012,0.469885,0.167816,0.003472,0.129134,0.018746,13.445076,11.437079,0.708375,-0.035997,0.063634,0.008992,0.006105,0.001557,0.000018,0.000001,0,-0,-0.066521,0.159639,0.026102,0.000394,0.069095,0.001789,13.189263,NotSpot
9,10.097037,1.294035,0.84463,0.394491,0.126364,0.231425,-1.662034,2.999519,66.675285,2.533157,0.550077,0.599377,0.177306,0.349935,0.180045,4.476191,11.278831,1.181794,0.104712,0.070944,0.027606,-0.013816,0.002242,0.000108,-0.000799,-0.000141,0.203262,0.436314,0.162761,0.003506,0.132613,0.01657,9.979167,11.405444,1.308407,0.126613,0.058244,0.006447,0.005036,0.000779,0.000029,0.000001,-0,-0,-0.059655,0.179028,0.031351,0.000342,0.068885,0.00184,13.171753,NotSpot
7,10.204219,0.837626,0.579767,0.140878,0.07786,-0.329637,1.314284,-7.606753,-78.224556,1.558271,0.477397,0.328814,0.14542,0.341242,0.173333,14.809524,11.167047,0.962828,0.127149,0.054674,0.042756,-0.013914,0.003027,-0.00002,-0.000081,0.000289,0.224579,0.382933,0.143566,0.003754,0.135928,0.014274,9.397727,11.373104,1.168885,0.206058,0.053801,0.004153,0.003614,0.000255,0.000033,0.000001,-0,-0,-0.05434,0.193455,0.0358,0.000274,0.06922,0.001954,12.244893,NotSpot
16,10.618958,0.616728,0.482422,0.256902,0.030266,-0.143826,0.297767,14.166739,1.312845,0.391207,0.313105,0.183047,0.103244,0.333043,0.17043,10.476191,11.142368,0.523411,0.105775,0.044081,0.029395,-0.009394,0.001775,-0.000168,0.000239,0.000781,0.179252,0.343775,0.124944,0.003249,0.139237,0.011899,10.647727,11.341515,0.722557,0.199146,0.051095,0.002532,0.002415,-0.000001,0.000029,0.000001,-0,0,-0.050979,0.202689,0.038966,0.000224,0.070054,0.002141,12.290461,NotSpot
6,10.583643,0.618951,0.471389,0.259889,0.066346,0.474337,1.72808,-3.846998,-93.317558,0.830451,0.897765,0.266309,0.1018,1.779487,0.192263,14.476191,10.713813,0.13017,0.138325,0.058482,0.055811,-0.009468,0.000741,-0.000771,-0.000977,0.000409,-0.140996,0.288335,0.166493,0.00549,0.526166,0.019258,10.693182,10.294043,-0.2896,-0.41977,0.059558,0.025181,0.004824,-0.000312,0.000007,0,-0,-0,-0.079916,0.462222,0.206213,0.000628,0.153618,0.002371,11.63494,NotSpot
12,10.067463,0.961159,0.438249,0.306531,-0.11545,0.183849,-1.597266,3.700532,111.919701,1.092876,0.543837,0.242575,0.160722,1.75569,0.200082,4.952381,10.580532,0.513069,0.11815,0.069454,0.018308,-0.010797,0.000149,0.000944,0.000291,-0.000483,-0.067004,0.359163,0.202759,0.005676,0.532553,0.019564,9.820076,10.251835,0.184372,-0.328697,0.057604,0.022751,0.005078,-0.000268,0.000015,-0,-0,0,-0.075276,0.47376,0.215732,0.000472,0.158084,0.002078,11.220939,NotSpot
7,9.723828,0.578478,0.49954,0.26632,-0.114982,-0.436352,-0.737626,-6.184036,-3.850963,1.344338,0.552335,0.270809,0.15226,1.718426,0.206889,5.333333,10.428012,0.704184,0.106868,0.070645,0.000355,-0.008898,0.000203,0.00193,0.001198,-0.000974,-0.036577,0.394439,0.225995,0.007861,0.535977,0.020021,8.403409,10.185564,0.461736,-0.242448,0.054827,0.017987,0.005796,-0.000259,0.000022,-0.000001,-0,0,-0.067017,0.484809,0.225174,0.000285,0.162755,0.001706,10.880411,NotSpot
8,9.705995,1.126214,0.470929,0.127661,-0.165621,-0.112941,1.894356,9.563653,-125.538567,1.724805,0.396985,0.325182,0.121203,1.670592,0.211434,4.285714,10.272831,0.566836,0.124313,0.083481,0.02149,-0.001624,0.000805,0.000882,0.000577,-0.000669,-0.062322,0.388221,0.227079,0.01135,0.535352,0.020435,8.291667,10.101901,0.395906,-0.17093,0.051761,0.011345,0.006998,-0.000289,0.000025,-0.000001,-0,0,-0.056108,0.493921,0.233299,0.000145,0.167217,0.001362,10.660901,NotSpot
16,11.236851,1.367612,0.37347,0.292143,0.112626,-0.117176,1.262726,10.121076,-68.333817,-1.286285,0.246471,0.240401,0.084327,1.805919,0.181403,14.619047,10.822525,-0.414326,0.146209,0.08116,0.058663,-0.006504,0.002171,-0.000311,-0.000779,-0.000062,-0.168706,0.24029,0.14207,0.008414,0.527545,0.019023,13.278409,10.369736,-0.867115,-0.452789,0.063064,0.02421,0.002381,0.000106,-0.00001,0,-0,-0,-0.084893,0.452314,0.198015,0.000653,0.14925,0.00231,11.660536,NotSpot
15,11.018835,0.749946,0.417792,0.344214,0.209487,0.053135,-1.418105,4.363344,129.121002,-0.823524,0.701996,0.247731,0.117785,1.800466,0.190826,12.285714,10.803031,-0.215804,0.14553,0.066721,0.064931,-0.0025,0.00101,-0.001069,-0.000247,0.000916,-0.14732,0.307664,0.177445,0.006049,0.535696,0.019398,11.058712,10.361227,-0.657608,-0.441804,0.062498,0.024694,0.001863,0.000105,-0.000003,0,-0,-0,-0.085329,0.462531,0.206234,0.000606,0.153053,0.002245,12.506474,NotSpot
9,10.495812,0.81684,0.565683,0.154274,0.101358,0.109415,0.095823,-17.172531,-98.321381,0.096884,0.611064,0.229811,0.213794,1.78191,0.200676,3.619048,10.713186,0.217374,0.125373,0.067512,0.042145,-0.002087,-0.000356,-0.000746,0.00069,0.000877,-0.100006,0.390138,0.220871,0.005721,0.542206,0.020132,8.693182,10.325829,-0.169984,-0.387358,0.060784,0.022863,0.002106,0.000026,0.000005,-0,-0,0,-0.081541,0.473844,0.215555,0.000472,0.157455,0.002033,12.267844,NotSpot
11,10.209601,0.616391,0.316841,0.186872,0.025833,-0.509388,0.577016,13.90494,-25.701223,0.486422,0.711061,0.361437,0.154285,1.749575,0.20971,2.952381,10.582901,0.3733,0.105844,0.052553,0.031691,-0.004105,-0.001407,0.000172,0.001089,-0.000189,-0.084983,0.445543,0.254085,0.007799,0.545592,0.02102,9.382576,10.266665,0.057063,-0.316236,0.058161,0.018766,0.003125,-0.000123,0.000014,-0,-0,0,-0.073802,0.484888,0.224968,0.000304,0.162109,0.001755,11.28049,NotSpot
8,10.222343,0.768152,0.234757,0.032931,0.00794,0.003644,-1.115034,-3.817423,133.854874,0.500465,0.763881,0.406217,0.140245,1.705484,0.216583,6.571429,10.420179,0.197836,0.11872,0.063651,0.047182,-0.004865,-0.001485,0.0005,0.000444,-0.000999,-0.102252,0.45671,0.262989,0.012036,0.54481,0.021757,6.530303,10.189994,-0.03235,-0.230186,0.0551,0.012892,0.004978,-0.000312,0.00002,-0,-0,0,-0.063013,0.49433,0.233346,0.00017,0.16664,0.001494,11.656645,NotSpot
7,11.046525,0.580767,0.572996,0.134731,-0.220524,0.438252,-0.395882,-19.000919,32.254036,-0.142502,0.462951,0.175725,0.112798,1.823643,0.173224,12.142858,10.890212,-0.156313,0.15176,0.061599,0.056546,-0.002344,0.001805,0.001088,0.000139,-0.000644,-0.156813,0.283883,0.157309,0.010295,0.537561,0.01847,8.422348,10.432285,-0.61424,-0.457927,0.066013,0.022765,0.001618,0.000603,-0.000018,-0.000001,0,0,-0.090395,0.452214,0.197651,0.000585,0.148432,0.002092,11.969206,NotSpot
13,11.066978,0.753893,0.388056,0.332386,0.04035,-0.4791,-0.498291,2.934364,-46.805576,-0.809563,0.324782,0.174654,0.144963,1.822706,0.18413,7.904762,10.918017,-0.14896,0.14796,0.063352,0.052294,0.00432,0.001283,-0.000346,0.000496,0.000605,-0.159018,0.338779,0.191069,0.007356,0.545646,0.01898,10.104167,10.429131,-0.637847,-0.488887,0.065795,0.023698,0.002228,0.00054,-0.000013,-0,0,0,-0.09172,0.461654,0.205249,0.000552,0.15205,0.0021,13.167589,NotSpot
12,10.709311,0.828359,0.434872,0.257936,0.091242,-0.454913,0.798194,12.031281,0.134498,0.135551,0.534548,0.309227,0.135506,1.810068,0.196025,10.285714,10.876101,0.16679,0.132545,0.055587,0.040353,0.006754,0.000123,-0.001505,0.000368,0.000713,-0.14778,0.413049,0.233992,0.005354,0.551969,0.02032,6.251894,10.400416,-0.308895,-0.475685,0.064483,0.022569,0.001693,0.000342,-0.000005,-0,0,-0,-0.088745,0.472283,0.213987,0.000451,0.156269,0.002029,12.788181,NotSpot
10,10.588629,0.581981,0.347714,0.310998,0.054219,0.232702,0.335312,-5.922976,42.690697,0.618697,0.768098,0.446313,0.121061,1.783504,0.20745,5.904762,10.776414,0.187785,0.109557,0.061564,0.010061,0.002236,-0.001561,-0.001343,0.000086,0.000063,-0.16106,0.472714,0.271606,0.007512,0.555223,0.021798,6.642045,10.348918,-0.239711,-0.427496,0.062198,0.01945,0.00005,0.000041,0.000005,0,0,-0,-0.081598,0.482968,0.223049,0.000322,0.160789,0.001916,11.800553,NotSpot
13,10.775087,0.732927,0.724031,0.382146,0.111135,0.077534,-0.321459,-2.209012,-63.078415,-0.37325,0.641326,0.446622,0.146512,1.744013,0.216946,4.285714,10.613185,-0.161902,0.116612,0.07236,0.009828,-0.005299,-0.002775,-0.000229,0.000023,-0.000117,-0.179145,0.499019,0.289418,0.011891,0.554452,0.022956,6.642045,10.280425,-0.494662,-0.33276,0.059281,0.014854,0.00304,-0.000299,0.000014,0,-0,-0,-0.071094,0.492561,0.231472,0.00021,0.165287,0.001783,11.990698,NotSpot
10,10.585864,1.060317,0.891141,0.127288,0.082126,-0.082267,0.321239,5.9999,-81.191368,-0.041888,0.505503,0.425743,0.195934,2.644905,0.203289,4.142857,10.167954,-0.41791,0.37497,0.109655,0.096004,0.002809,-0.000563,0.000188,-0.000133,0.000514,-0.361318,0.435055,0.423011,0.014212,0.743083,0.025194,15.75,10.04581,-0.540054,-0.122145,0.024564,0.014271,0.004878,0.000136,-0.000003,-0.000001,-0,-0,-0.015172,0.536206,0.267767,0.000195,0.180311,0.001,11.462002,NotSpot
13,11.033445,1.216004,0.53424,0.387144,-0.26164,-0.248611,0.401774,3.352984,50.821995,-1.068907,0.690726,0.431243,0.248541,2.721575,0.208133,14.619047,10.334996,-0.698449,0.401586,0.104732,0.095266,0.000333,-0.00157,0.001475,0.000504,-0.000871,-0.39212,0.498571,0.470708,0.026907,0.772701,0.029345,15.984848,10.157886,-0.87556,-0.177111,0.027252,0.010719,0.006431,0.000242,-0.000005,-0,-0,-0,-0.022963,0.542099,0.273038,0.000151,0.181991,0.000982,12.186405,NotSpot
4,10.382018,1.007761,0.507782,0.041005,-0.034447,0.893005,2.119187,-11.112524,-104.983864,0.540985,1.212001,0.595247,0.309279,2.671916,0.215405,27.285715,10.19254,-0.189478,0.390846,0.130941,0.070977,0.007707,-0.000348,0.000693,-0.000131,0.000221,-0.330882,0.516856,0.482018,0.028974,0.775108,0.030248,15.314394,10.118262,-0.263756,-0.074278,0.026335,0.013326,0.004717,0.000394,-0,-0.000001,-0,-0,-0.017725,0.544784,0.275606,0.000181,0.183445,0.00096,13.204402,NotSpot
14,9.668568,0.744151,0.655416,0.034391,-0.357947,-0.21003,1.174142,22.756226,10.955146,0.054344,0.774494,1.074998,0.319044,3.577216,0.168777,10.666667,9.433789,-0.234778,0.511982,0.077419,0.009647,0.003772,0.000251,0.000762,-0.000965,-0.001919,-0.424916,0.794643,0.847418,0.009477,0.830295,0.013726,11.422348,9.551475,-0.117093,0.117685,0.020186,0.004873,0.000603,0.000424,0.000001,-0.000001,0,0,0.024455,0.49056,0.21965,0.000068,0.152492,0.000712,18.808563,NotSpot
10,10.055696,0.839475,0.551085,0.198798,0.033181,0.633005,-0.145525,-16.659321,-9.355317,-0.487188,0.828916,1.223144,0.349356,3.639987,0.165605,8.904762,9.563688,-0.492008,0.550547,0.050487,0.011125,0.006861,-0.000768,0.000223,-0.001349,0.000289,-0.488935,0.804032,0.873462,0.011438,0.847561,0.014227,15.530303,9.596931,-0.458765,0.033243,0.019537,0.004232,0.003623,0.000395,0.000001,-0.000001,0,0,0.020146,0.492632,0.221188,0.000058,0.152147,0.000688,18.379028,NotSpot
12,10.361431,0.717481,0.626696,0.072907,0.341133,0.428345,-1.680339,-4.521717,10.455574,-0.017877,0.883112,1.438821,0.34296,3.684405,0.161406,8.285714,9.700963,-0.660468,0.587672,0.052078,0.041006,0.006962,-0.0017,-0.000458,-0.000667,0.002094,-0.5766,0.830591,0.922548,0.013318,0.866243,0.014549,16.320076,9.638598,-0.722833,-0.062365,0.018795,0.008132,0.005701,0.000309,0.000003,0,0,0,0.016364,0.49508,0.222946,0.000074,0.151781,0.000684,19.384743,NotSpot
12,11.120471,1.336323,0.51625,0.051178,0.072998,-0.687607,-0.788712,1.062704,23.485493,-1.903751,1.104879,1.769567,0.317236,3.701838,0.156819,29.904762,9.813186,-1.307285,0.610096,0.089138,0.046974,0.004054,-0.00266,-0.000463,0.001101,0.001053,-0.65226,0.869985,0.986033,0.013162,0.884425,0.014529,18.592804,9.673026,-1.447445,-0.14016,0.017934,0.011885,0.007563,0.00018,0.000005,0.000001,0,-0,0.013612,0.497833,0.224869,0.000117,0.151392,0.000718,20.384253,NotSpot
24,11.611828,1.857475,1.281156,0.503095,-0.271149,-1.184119,2.053186,30.127481,-31.372852,-3.641727,0.510893,2.001938,0.214207,3.689073,0.152569,31.619047,9.869429,-1.742399,0.606042,0.1144,0.041885,-0.000042,-0.002846,0.000009,0.001986,-0.001276,-0.678557,0.914676,1.047757,0.010518,0.900312,0.014071,19.172348,9.697439,-1.914389,-0.171989,0.016904,0.013869,0.009376,0.000028,0.000008,0.000001,0,-0,0.012411,0.500826,0.226909,0.000147,0.151001,0.000807,20.761505,NotSpot
17,9.543824,0.538504,0.399126,0.091576,0.092131,-0.249582,0.808785,21.427042,-42.486736,-0.230954,0.394674,1.064267,0.208095,3.532856,0.162252,15.809524,9.39502,-0.148804,0.525543,0.062173,0.042641,0.008596,0.001171,-0.000859,-0.000867,0.00036,-0.420728,0.814693,0.874511,0.007251,0.837166,0.012468,9.501894,9.516833,-0.026991,0.121813,0.019802,0.007257,0.00055,0.000385,0.000001,-0,0,0,0.026509,0.490818,0.219768,0.000079,0.152,0.000672,19.854902,NotSpot
6,9.787084,0.80042,0.425415,0.238841,0.027591,0.55862,-0.438201,-9.268972,73.783623,0.986995,0.477417,1.240852,0.266065,3.583723,0.16077,15.142858,9.550087,-0.236997,0.56298,0.052997,0.003506,0.010354,0.000408,0.000128,-0.00101,-0.000213,-0.513488,0.842474,0.9225,0.009838,0.855832,0.013128,10.416667,9.561341,-0.225742,0.011254,0.019046,0.00839,0.005419,0.000337,0.000001,0,0,0,0.022018,0.493138,0.221393,0.000087,0.151512,0.000669,19.147533,NotSpot
6,10.426374,0.795704,0.524907,0.136623,-0.078632,0.594034,0.862465,-0.683916,-92.145424,0.40742,1.063807,1.540742,0.287585,3.614937,0.159509,13.285714,9.705896,-0.720478,0.591374,0.058372,0.041573,0.007534,-0.000854,0.000561,-0.000024,-0.000144,-0.608172,0.880638,0.985468,0.011526,0.874724,0.013676,16.579546,9.601695,-0.824679,-0.104201,0.018177,0.010054,0.009768,0.000236,0.000002,0,0,0,0.017891,0.495741,0.22317,0.000107,0.151005,0.000706,20.94643,NotSpot
11,11.094155,1.568508,0.728891,0.08169,0.024899,-0.346475,-1.488903,-17.984962,46.953148,-2.215709,0.710378,1.794454,0.190307,3.620942,0.158635,32.476189,9.822804,-1.271351,0.597671,0.094765,0.030893,0.002368,-0.002059,0.000256,0.001269,-0.00031,-0.661542,0.920832,1.047964,0.01065,0.891999,0.013854,18.320076,9.634413,-1.459743,-0.188392,0.017148,0.013227,0.01097,0.000095,0.000004,0.000001,0,-0,0.014891,0.498585,0.225059,0.000139,0.150506,0.000795,21.186703,NotSpot
13,10.834133,0.922817,0.691867,0.342882,0.071862,-0.813523,-1.022243,23.684072,70.761353,-0.573833,0.729474,1.750103,0.136084,3.601447,0.158188,6.571429,9.8789,-0.955234,0.580205,0.109999,0.019284,-0.003355,-0.002186,-0.000085,0.00118,-0.000746,-0.670921,0.954528,1.094284,0.008579,0.90634,0.013524,22.871212,9.656892,-1.177241,-0.222008,0.01596,0.014166,0.011921,-0.000053,0.000006,0.000001,0,-0,0.013715,0.501557,0.22702,0.000152,0.150056,0.000917,20.819609,NotSpot
11,9.865182,0.470132,0.293782,0.123709,-0.145676,-0.406649,2.357696,11.109159,-90.277245,0.052641,0.599113,1.184265,0.214424,3.490912,0.161745,6.571429,9.440693,-0.424489,0.539015,0.025844,0.022423,0.009844,0.001456,0.000627,-0.000259,-0.002136,-0.490748,0.866815,0.942806,0.007892,0.849405,0.011879,11.592803,9.492406,-0.372776,0.051713,0.019264,0.009512,0.002467,0.000395,0.000001,0,0,0,0.026309,0.491806,0.220208,0.000103,0.151129,0.000687,18.380148,NotSpot
6,10.255632,0.952201,0.583717,0.235998,-0.137332,0.574984,-0.313117,-3.628912,69.457253,0.604482,0.50529,1.365088,0.211879,3.532759,0.16328,13.904762,9.618341,-0.637291,0.568896,0.030289,0.012766,0.007187,0.001263,0.001216,-0.001473,-0.001122,-0.586419,0.902196,1.003238,0.010052,0.868807,0.012892,11.871212,9.538795,-0.716837,-0.079546,0.018398,0.010493,0.007792,0.000325,-0,0,0,0,0.021099,0.494346,0.221924,0.000118,0.150525,0.000734,19.31152,NotSpot
12,10.598438,0.769138,0.490009,0.030719,0.09968,0.366405,-1.405051,-3.492331,4.351995,-0.309849,0.49774,1.546437,0.149937,3.555153,0.165273,11.285714,9.774166,-0.824272,0.581698,0.071119,0.00322,0.001528,0.000106,0.000258,-0.001103,0.000966,-0.649598,0.939931,1.065528,0.010255,0.887203,0.013637,19.734848,9.580177,-1.018261,-0.193989,0.017389,0.012013,0.011194,0.000202,-0,0,0,-0,0.016569,0.497111,0.223745,0.000133,0.149953,0.000819,20.288465,NotSpot
6,10.635331,0.927069,0.290932,0.169671,0.172145,-0.474185,0.345603,12.814794,-38.760422,0.466466,0.504321,1.583627,0.134485,3.554808,0.167317,14.571428,9.880446,-0.754885,0.573577,0.101361,0.00843,-0.004778,-0.001598,-0.000458,0.000415,0.000977,-0.683368,0.971446,1.115099,0.009177,0.903091,0.013821,15.426136,9.612985,-1.022346,-0.267462,0.016251,0.014176,0.011638,0.000054,0.000001,0,0,-0,0.013713,0.500014,0.225658,0.000153,0.149462,0.000927,20.396507,NotSpot
15,10.58854,1.172282,0.412759,0.018138,-0.180747,-0.169495,1.315791,-0.416196,-52.603649,-1.566903,0.273351,1.37817,0.199345,3.457464,0.167749,13.619047,9.532766,-1.055774,0.548139,0.01801,0.005522,0.005834,0.001765,0.000954,-0.001463,-0.001264,-0.571672,0.9278,1.028821,0.008813,0.865477,0.012236,11.729167,9.486229,-1.102311,-0.046537,0.018447,0.010579,0.005301,0.000454,-0.000001,0,0,0,0.023725,0.493374,0.220976,0.00012,0.149953,0.000775,18.430391,NotSpot
12,10.45264,0.536843,0.455551,0.212824,-0.082995,0.597902,0.811976,11.003235,-13.631043,0.131532,0.586306,1.48797,0.15626,3.49315,0.171788,15.809524,9.704525,-0.748115,0.562934,0.0487,0.019069,0.000451,0.001238,0.00021,-0.002214,0.000809,-0.630703,0.965719,1.090986,0.009781,0.884563,0.013363,13.092803,9.536068,-0.916572,-0.168457,0.017432,0.01093,0.010337,0.000345,-0.000002,0,0,-0,0.018025,0.496056,0.222738,0.000127,0.149331,0.00085,19.640932,NotSpot
4,10.606191,0.889483,0.44217,0.089943,0.219504,0.695182,-0.595953,-22.842922,0.969473,0.537255,0.787987,1.548733,0.161801,3.509934,0.175769,25,9.840953,-0.765238,0.559525,0.087483,0.026134,-0.005346,-0.000845,-0.000604,-0.000575,0.002033,-0.673143,0.999174,1.145,0.009664,0.901579,0.013963,13.301136,9.579193,-1.026998,-0.26176,0.016331,0.013572,0.011024,0.000192,-0.000002,0,0,-0,0.013783,0.498852,0.224595,0.000142,0.148834,0.000932,20.190134,NotSpot
10,10.424966,0.932094,0.49819,0.218583,-0.099821,0.329727,0.111089,-12.620182,4.655633,-0.652487,0.790948,1.579895,0.18888,3.438354,0.17706,17.285715,9.600818,-0.824148,0.54407,0.016649,0.015192,0.002189,0.000442,0.000076,-0.000696,-0.000304,-0.575912,0.98703,1.109484,0.009286,0.882512,0.013013,12.193182,9.500051,-0.924915,-0.100767,0.017285,0.01074,0.008276,0.000509,-0.000003,-0,0,-0,0.019749,0.494962,0.221674,0.000122,0.148588,0.000878,19.268858,NotSpot
7,10.572381,0.925347,0.747121,0.558956,0.068203,0.386012,0.062868,-3.476655,-27.738146,-0.38073,0.980671,1.636012,0.194964,3.470309,0.182306,28.285715,9.752298,-0.820083,0.541453,0.059237,0.014227,-0.003416,-0.000661,-0.00042,-0.000572,0.001233,-0.614917,1.024847,1.168056,0.009907,0.900218,0.013889,14.301136,9.552874,-1.019507,-0.199425,0.016259,0.012345,0.010504,0.000344,-0.000004,-0,0,-0,0.014418,0.497582,0.223417,0.000122,0.148095,0.000928,19.697535,NotSpot
9,10.087578,1.086563,0.814256,0.139763,-0.076484,0.017172,-0.186432,8.582787,28.791983,0.132544,0.998907,1.61307,0.224601,3.441705,0.185571,11.238095,9.639451,-0.448127,0.525558,0.027633,0.024028,-0.000906,-0.000488,0.000028,0.000067,-0.00061,-0.521953,1.030265,1.167124,0.009823,0.897821,0.013608,12.246212,9.534793,-0.552785,-0.104658,0.016258,0.010624,0.010004,0.000488,-0.000004,-0,0,-0,0.015639,0.495684,0.221759,0.000117,0.147153,0.000922,20.259253,NotSpot
17,24.810654,7.684585,4.325867,0.01131,-1.433205,0.121861,3.852307,11.08024,-153.840134,-3.370028,13.396716,70.582474,24.657297,12.57662,9.536636,301.904755,17.578714,-7.231939,1.636281,1.145301,0.617173,-0.045867,-0.017682,0.007792,0.000508,-0.004945,-3.398755,2.9897,5.287775,1.47484,1.41645,1.129701,442.528412,10.678302,-14.132352,-6.900413,0.165405,0.129513,0.098838,-0.000103,-0.000291,0.000001,0.000001,-0,-0.393757,0.225019,0.049463,0.020725,0.088048,0.033351,257.600586,Spot
17,25.952755,7.228922,3.899294,3.340096,-0.525871,0.91121,0.003097,-21.393864,25.353554,-7.78812,14.452886,73.869698,22.903433,12.467441,9.360317,690.904785,17.375402,-8.577353,1.583194,1.296223,0.524104,-0.053295,-0.022117,0.00301,0.001725,0.000955,-3.40352,3.001623,5.332017,1.408122,1.400229,1.114157,556.376892,10.627614,-15.325141,-6.747788,0.163082,0.128041,0.093158,-0.000497,-0.000279,0.000002,0.000001,-0,-0.384281,0.24832,0.057639,0.020562,0.087252,0.036032,251.946106,Spot
15,20.846914,6.619553,6.363776,3.139871,0.716735,1.440658,-3.976967,-16.005583,96.164604,-2.884094,12.660734,65.633575,17.358686,11.293605,8.559567,426.285706,15.795744,-5.05117,1.360083,1.061433,0.010296,-0.036851,-0.013806,-0.003166,0.000318,0.00539,-2.41122,3.133878,5.688007,1.124374,1.301208,1.040552,554.892029,10.455332,-10.391582,-5.340412,0.155186,0.118588,0.071441,-0.000784,-0.000223,0.000002,0.000001,-0,-0.345215,0.304502,0.079472,0.019766,0.083786,0.03966,238.113022,Spot
8,13.811375,7.49452,3.195625,1.08074,0.787914,-0.022061,-0.435046,15.964525,-72.670296,3.218155,7.758884,43.790398,8.841079,9.374623,7.28135,19.142857,13.480342,-0.331033,0.974511,0.700803,0.656683,-0.014325,0.000152,-0.004996,-0.001222,0.003559,-1.018631,2.88528,5.255421,0.685804,1.154054,0.902759,128.193176,10.185599,-3.625775,-3.294743,0.142853,0.104035,0.038084,-0.000937,-0.000136,0.000002,0,-0,-0.284972,0.353966,0.103467,0.01752,0.078129,0.043237,208.573959,Spot
50,36.734352,13.816914,7.583045,0.70589,-0.584386,-0.284074,-4.798065,0.101541,187.431534,-22.10585,11.558163,68.488594,44.15794,14.106061,10.731016,430.285706,19.964262,-16.77009,2.12943,1.826051,1.295925,-0.025776,-0.041892,0.00582,0.0041,-0.00369,-5.251406,1.758176,3.398976,2.090486,1.50702,1.256122,530.496216,10.844193,-25.89016,-9.120069,0.174277,0.140243,0.126675,-0.000043,-0.000366,0,0.000002,-0,-0.441195,0.109135,0.028849,0.018199,0.090493,0.036091,247.236588,Spot
70,38.368343,12.914201,11.362521,6.488581,-1.705174,-2.363838,4.966915,13.614688,-133.246658,-30.765305,11.373191,74.059608,39.025364,13.919023,10.586809,807.476196,19.640844,-18.727499,2.042647,1.871001,1.257063,-0.062541,-0.047051,0.007646,0.007154,-0.004421,-5.170711,1.98706,3.669865,2.019319,1.482265,1.252518,631.621216,10.789644,-27.578699,-8.8512,0.171691,0.137556,0.120566,-0.000477,-0.000349,0.000002,0.000002,-0,-0.429813,0.162644,0.035929,0.02185,0.089579,0.037826,252.936462,Spot
66,30.257185,11.816015,7.614664,1.888664,-1.349411,-1.627193,4.849599,0.099635,-91.039749,-21.319344,14.416997,72.175514,33.21104,12.527412,9.744802,1063.80957,17.624525,-12.63266,1.747388,1.303336,0.69965,-0.069877,-0.028473,0.004459,0.003581,-0.001187,-3.750374,2.918275,5.148158,1.646038,1.362195,1.189493,673.342773,10.603368,-19.653816,-7.021157,0.162766,0.125123,0.097455,-0.000823,-0.000278,0.000003,0.000001,-0,-0.385344,0.26348,0.064187,0.021838,0.085862,0.041222,249.593079,Spot
17,18.398922,6.730691,6.084282,3.880969,-0.348746,0.908863,-3.585443,-8.876321,135.146332,-3.23456,11.415242,57.280441,16.204033,10.302597,8.359432,425.619049,14.722009,-3.676913,1.224335,0.861394,0.28446,-0.054076,0.000025,0.000167,-0.002243,0.00205,-1.801269,3.116201,5.750282,0.970951,1.205889,1.037882,407.710236,10.311463,-8.087459,-4.410545,0.148926,0.108725,0.059451,-0.00104,-0.000168,0.000003,0,-0,-0.317102,0.342278,0.098045,0.019046,0.079859,0.045092,228.233032,Spot
39,31.717897,12.023606,2.912519,1.672459,1.66354,0.540345,-0.03716,-1.453947,-112.814247,-13.263667,12.605525,62.79211,41.792397,13.57597,10.334411,498.619049,19.181105,-12.536793,2.064131,1.436422,1.031289,0.057511,-0.025332,-0.0075,0.000127,0.005787,-4.531842,2.245689,3.607776,2.165475,1.444336,1.230888,555.808716,10.794602,-20.923294,-8.386502,0.170433,0.130585,0.129,0.000422,-0.000339,-0.000002,0.000001,0,-0.430017,0.158246,0.0328,0.02443,0.088264,0.038054,253.400986,Spot
68,40.223389,16.773802,11.7563,0.050105,0.557131,-0.458826,-2.087131,4.268815,38.720371,-28.479998,7.34337,70.447937,44.931572,14.620289,11.002167,534.619019,20.596609,-19.62678,2.341212,2.062165,1.344883,0.006681,-0.047389,-0.000784,0.004388,0.001119,-5.74826,0.780632,2.781043,2.184509,1.527905,1.288045,587.632568,10.881073,-29.342316,-9.715536,0.175352,0.144202,0.13461,0.000015,-0.000382,-0.000001,0.000002,0,-0.454164,0.039541,0.025693,0.016417,0.090259,0.037171,248.979446,Spot
86,41.036835,18.629044,11.259376,5.803011,-1.574123,-2.235376,1.35951,-8.496013,43.464931,-35.691433,6.35311,67.620277,49.128357,14.354389,10.915451,527.285706,20.168715,-20.86812,2.292295,1.890341,1.373323,-0.047436,-0.049442,0.006884,0.006495,-0.005301,-5.555959,1.47891,2.948352,2.496098,1.491034,1.302376,618.422363,10.825069,-30.211765,-9.343645,0.172971,0.137091,0.131688,-0.000403,-0.000362,0.000001,0.000002,-0,-0.44175,0.131952,0.029491,0.024122,0.089279,0.038853,252.519913,Spot
94,32.511833,14.39311,9.253714,3.731706,-2.361488,-3.084738,3.808914,36.50761,-61.930988,-27.378529,12.763815,63.473019,44.559425,12.843808,10.104434,1124.571411,18.013397,-14.498436,1.883864,1.258329,0.866922,-0.078231,-0.028664,0.009467,0.0038,-0.006524,-4.009115,2.81487,4.913308,1.863156,1.345228,1.265044,642.922363,10.633881,-21.877953,-7.379517,0.163635,0.122352,0.109246,-0.000763,-0.000286,0.000002,0.000001,-0,-0.395234,0.25408,0.061449,0.022522,0.085485,0.042476,250.547821,Spot
23,19.874712,7.031726,5.797508,5.465609,-1.359653,0.584281,0.47073,-13.228536,15.531739,-6.699827,11.599521,56.130821,19.246159,10.476236,8.72669,958.142883,14.977007,-4.897705,1.292826,0.874588,0.206815,-0.075946,0.000842,0.005881,-0.001425,-0.001657,-1.960599,3.134688,5.808428,1.059502,1.193923,1.102243,493.780304,10.334254,-9.540458,-4.642753,0.149142,0.106955,0.068125,-0.001013,-0.000172,0.000003,0,-0,-0.324222,0.342748,0.098847,0.019248,0.079408,0.046565,232.318909,Spot
21,26.570705,7.57355,1.910722,0.268999,1.156161,0.044421,0.244899,18.016518,98.5215,-5.931827,13.985254,72.280365,25.205143,13.055183,9.604026,462.285706,18.018093,-8.552612,1.721826,1.273729,0.664059,0.062455,-0.019362,-0.008232,0.001339,0.004491,-3.659614,2.774675,4.738821,1.580923,1.40738,1.15045,485.308716,10.697766,-15.872939,-7.320327,0.163191,0.131027,0.112786,0.000375,-0.000298,-0.000002,0.000001,0,-0.407004,0.219468,0.048629,0.022449,0.085429,0.038566,261.428406,Spot
22,31.39666,8.981155,3.973227,1.049504,1.729252,0.923439,-0.505516,-37.887253,-117.828407,-11.904879,14.477178,81.648056,31.527416,13.986786,10.285751,647.619019,19.157742,-12.238918,1.828856,1.642319,1.057684,0.03743,-0.02902,-0.007237,0.00106,0.005036,-4.528859,2.422158,4.316495,1.762402,1.47662,1.219808,523.297363,10.781902,-20.614758,-8.375839,0.167914,0.140431,0.1213,0.000076,-0.000333,-0.000001,0.000001,0,-0.429646,0.165134,0.033541,0.023261,0.087301,0.036366,256.763733,Spot
39,30.856796,11.079918,2.480647,0.924801,0.365123,0.232695,-1.873196,11.867959,25.590908,-14.485365,14.126348,78.234352,35.072094,13.672549,10.253378,667.285706,18.687544,-12.169252,1.903875,1.220686,1.138359,-0.00985,-0.026907,0.000019,0.000723,0.000134,-4.262919,2.666581,4.672266,1.867001,1.434926,1.244781,636.882568,10.727251,-20.129545,-7.960293,0.166175,0.134353,0.116818,-0.000265,-0.000314,0,0.000001,-0,-0.417346,0.203279,0.04391,0.023342,0.086311,0.038865,257.578674,Spot
53,24.865208,9.782188,5.292546,2.917423,-1.056809,-1.349222,-0.944046,15.845072,97.682945,-12.157311,12.986922,66.386826,28.236546,12.186394,9.521994,975.571411,16.757339,-8.107868,1.62116,1.015155,0.339983,-0.050539,-0.013992,0.006738,0.000753,-0.004465,-2.976297,3.110927,5.600546,1.497734,1.297197,1.20911,487.996216,10.541054,-14.324154,-6.216286,0.157465,0.119591,0.095541,-0.000587,-0.000246,0.000002,0.000001,-0,-0.372597,0.287777,0.073727,0.021228,0.082621,0.04325,253.242828,Spot
13,16.481443,6.6569,4.942537,4.110444,-1.016832,-0.30061,1.998172,-14.314055,-81.847214,-2.39608,9.004721,45.972324,13.163112,9.902171,8.237966,236.904755,14.106665,-2.374779,1.124206,0.737724,0.498153,-0.062196,0.001898,0.007111,0.000221,-0.00354,-1.363777,3.010756,5.60287,0.869824,1.159557,1.044317,289.564392,10.249333,-6.23211,-3.857331,0.143495,0.103014,0.058124,-0.000836,-0.000146,0.000003,0,-0,-0.304633,0.35832,0.106788,0.018054,0.076754,0.047487,222.35022,Spot
9,17.92091,7.119906,3.471034,0.955707,0.187347,0.19522,1.289331,-11.163571,-70.271309,2.693166,10.446758,58.855709,11.709863,11.57405,8.148281,26.809525,15.594151,-2.326759,1.215175,0.888788,0.112844,0.044507,-0.004676,-0.003315,0.000668,-0.000501,-1.991119,3.112094,5.677072,0.958544,1.30746,0.994261,302.842804,10.483442,-7.437468,-5.110708,0.150683,0.122589,0.080079,0.000297,-0.000211,-0.000002,0.000001,0,-0.353351,0.298026,0.076137,0.019618,0.080266,0.039034,245.694916,Spot
17,19.467783,6.611375,4.476664,0.00763,1.602991,0.062844,-0.096292,29.700075,48.871845,2.142341,11.681037,69.049004,15.458313,12.343241,8.771104,75.285713,16.341106,-3.126677,1.349045,0.919763,0.145857,0.053357,-0.001132,-0.008627,-0.002115,0.004415,-2.414665,3.201547,5.866606,1.132736,1.362338,1.065917,325.121216,10.561293,-8.90649,-5.779814,0.154938,0.129799,0.088457,0.00015,-0.000233,-0.000002,0.000001,0,-0.373195,0.271845,0.064971,0.020556,0.08195,0.035489,255.321594,Spot
17,18.457327,6.691141,5.050125,0.217826,1.563307,0.720287,-2.261809,-5.400999,18.32375,1.858842,10.820055,65.227615,15.810267,12.028511,8.769413,110.809525,15.91441,-2.542917,1.354178,0.807349,0.001933,0.030283,0.002521,-0.006507,-0.003704,0.004825,-2.16346,3.228288,5.970956,1.146847,1.327446,1.087518,366.3125,10.510777,-7.946549,-5.403632,0.153499,0.125482,0.083191,-0.000064,-0.000217,-0.000001,0.000001,0,-0.362171,0.289452,0.072416,0.020316,0.081002,0.039046,255.086426,Spot
9,15.463779,6.921692,4.098899,1.19367,0.504414,1.548395,-1.283555,-43.33345,-43.600056,1.629123,8.383379,48.953548,11.469033,10.706551,8.144257,261.666656,14.467063,-0.996716,1.1542,0.691594,0.475541,-0.004283,0.003383,-0.000111,-0.001957,0.001029,-1.370253,3.073656,5.748042,0.909937,1.222044,1.036315,284.308716,10.338732,-5.125048,-4.128331,0.145767,0.112967,0.063895,-0.000304,-0.000167,0.000001,0,-0,-0.32263,0.335397,0.093984,0.01857,0.07758,0.043752,236.172974,Spot
11,11.925287,5.641715,1.960421,1.315881,-0.185172,-0.459928,0.996104,26.193686,-6.772582,2.365412,4.812039,27.722767,5.362361,8.712026,7.017687,5.952381,12.536105,0.610818,0.863637,0.813266,0.512946,-0.024097,0.001812,0.003662,0.0011,-0.002152,-0.462575,2.593803,4.74667,0.540429,1.090717,0.892398,69.689392,10.069198,-1.85609,-2.466908,0.133156,0.096658,0.03303,-0.000518,-0.000096,0.000002,0,-0,-0.262844,0.376708,0.116674,0.015856,0.072175,0.047718,192.951721,Spot
14,21.292448,6.999458,3.596653,2.172285,0.149311,2.071037,4.372296,4.172704,-111.367249,1.23052,13.658418,87.181793,13.752231,17.310471,9.113964,108.571426,17.436695,-3.855753,1.376051,1.217097,0.075388,0.053182,0.001436,-0.001802,-0.004426,-0.004153,-2.51776,3.753467,8.467897,1.227968,2.04969,1.353303,354.090912,11.16713,-10.125318,-6.269565,0.190235,0.128053,0.097646,-0.001969,-0.000265,-0.000003,0,0,-0.415933,0.423315,0.155298,0.02955,0.126918,0.070369,315.733612,Spot
58,39.198532,16.376936,11.127786,5.19783,1.225424,-2.034843,-7.207759,-39.795933,157.720963,-32.702553,9.242681,74.770729,35.27689,18.970779,10.389603,485.904755,20.57723,-18.621302,2.327551,1.74436,0.824956,0.090747,-0.053635,-0.006712,0.013302,0.002467,-4.896866,2.837766,5.453141,2.65025,2.091071,1.543696,508.892059,11.439682,-27.75885,-9.137548,0.200869,0.15787,0.131633,-0.001365,-0.000369,-0.000004,0.000001,0,-0.490372,0.33272,0.106669,0.033016,0.126434,0.069793,320.110016,Spot
36,34.066895,7.416905,5.890276,1.27587,1.433462,1.575055,-0.142674,-9.463397,63.769299,-14.583052,15.799463,105.501205,25.230438,20.058064,10.800571,353.904755,20.868517,-13.198378,1.995935,1.771129,1.002405,0.067978,-0.030988,-0.008415,0.002169,0.003264,-4.769469,3.168969,6.860001,1.874129,2.241334,1.549552,673.467773,11.522812,-22.544083,-9.345705,0.203805,0.152454,0.145331,-0.002277,-0.000383,-0.000002,0.000001,0,-0.501591,0.302046,0.094669,0.032231,0.131061,0.066795,347.378906,Spot
12,23.578041,7.01981,3.601735,1.284124,0.208191,1.347249,8.90355,3.131008,-309.729095,4.702199,15.35123,111.505211,15.392694,19.554981,10.333692,87.619049,19.364798,-4.213243,1.548032,1.200959,0.67748,0.010315,0.004367,-0.003409,-0.008965,0.000658,-3.426471,3.860269,8.790465,1.508068,2.249964,1.474746,480.604156,11.456675,-12.121367,-7.908123,0.198009,0.159064,0.114153,-0.003296,-0.000337,0,0.000001,0,-0.471227,0.324478,0.101046,0.028655,0.13157,0.061876,354.49408,Spot
58,31.879122,9.045971,7.210926,2.163714,-0.666738,-0.805467,6.660717,0.833435,-213.707214,-18.420612,14.540886,83.334053,21.737154,17.864319,9.738059,843,19.537142,-12.34198,1.882888,1.54262,0.569811,0.048556,-0.028461,0.000824,0.003277,-0.005383,-3.995319,3.269004,6.63024,1.914334,2.00184,1.482428,519.829529,11.401044,-20.478077,-8.136098,0.194594,0.167128,0.116078,-0.001213,-0.000322,-0.000003,0.000001,0,-0.4778,0.332557,0.100792,0.032075,0.119849,0.064273,284.488586,Spot
64,42.373535,17.967522,9.572948,4.18211,0.651838,-2.742316,3.245483,24.256947,5.732107,-31.72258,7.2812,85.551949,31.19824,20.370928,11.16998,124.952377,22.189997,-20.183538,2.604154,1.939686,1.264261,0.066262,-0.053726,-0.006282,0.010343,0.001653,-5.808101,2.100899,4.105994,2.874304,2.224869,1.609534,533.689392,11.642676,-30.730858,-10.54732,0.207338,0.177727,0.150617,-0.001766,-0.000418,-0.000002,0.000002,0,-0.535682,0.219395,0.060747,0.03399,0.127941,0.06426,337.55481,Spot
58,43.214771,18.258986,7.968739,1.642701,2.831665,-1.300895,-9.103164,-37.270966,99.689705,-27.870424,7.963223,96.793816,33.436577,21.436871,11.781195,649.333313,23.036682,-20.178089,2.746859,2.047488,1.512173,0.059738,-0.052782,-0.01151,0.007844,0.010007,-6.30652,1.54314,4.421111,2.281278,2.336999,1.653648,592.905273,11.730607,-31.484165,-11.306075,0.210936,0.178913,0.162399,-0.002415,-0.000451,-0.000001,0.000002,0,-0.552247,0.150424,0.051987,0.029291,0.132156,0.063435,334.987854,Spot
19,34.484829,8.674534,2.381813,2.2695,2.00457,1.134747,-6.709693,9.25102,81.529793,-8.786847,15.998935,110.397057,28.913359,20.805511,11.425912,435.333344,21.747549,-12.73728,2.16819,1.611909,1.449051,0.01928,-0.027594,-0.007226,-0.00118,0.007537,-5.229151,2.917265,6.443319,2.138672,2.308048,1.596844,846.871216,11.656239,-22.82859,-10.091311,0.205875,0.174735,0.142829,-0.003111,-0.000412,0.000001,0.000001,-0,-0.523439,0.214862,0.063136,0.025734,0.132088,0.060732,348.068817,Spot
8,15.164352,7.752794,2.10974,1.501649,-0.28938,0.200698,-2.140941,5.981611,-76.190445,4.141405,7.466644,54.195576,5.375558,14.45316,7.50924,5.904762,15.443795,0.279443,0.988446,0.845758,0.681143,-0.013045,0.01946,0.003309,-0.004414,-0.001819,-1.153061,3.471929,7.704644,0.781119,1.802875,1.188091,103.172348,11.061122,-4.10323,-4.382673,0.173469,0.14689,0.067166,-0.001461,-0.000155,-0,-0,0,-0.387524,0.413148,0.141186,0.026345,0.107615,0.06026,231.384216,Spot
14,23.799456,6.365877,3.955055,1.822741,-0.753417,2.753952,-2.115478,-37.835064,312.71048,0.588082,13.675043,88.904106,12.661682,17.768208,9.499823,295.476196,18.830431,-4.969025,1.449241,1.343533,0.339996,-0.006117,0.002808,0.003148,-0.007297,-0.004386,-3.13277,3.668402,7.958364,1.369172,2.065835,1.414719,458.630676,11.425593,-12.373862,-7.404838,0.192301,0.16594,0.117518,-0.001791,-0.000295,0,0.000001,0,-0.475758,0.322786,0.094213,0.031568,0.118261,0.057,291.141571,Spot
32,34.90197,8.003984,2.270131,1.843501,-0.655824,0.431618,10.185417,16.875523,-309.698578,-12.117617,14.689988,98.607346,23.536598,20.173656,11.056452,397.952393,21.716312,-13.185658,2.078543,1.820857,1.256284,0.010205,-0.02583,-0.00087,-0.002008,-0.001681,-5.155684,2.815164,6.039643,1.929717,2.25175,1.576404,538.142029,11.67065,-23.231319,-10.045663,0.205524,0.177678,0.153657,-0.002111,-0.000402,0.000001,0.000002,-0,-0.53686,0.196694,0.050896,0.034462,0.125859,0.060592,340.814087,Spot
61,41.843372,17.447304,6.045071,0.622405,1.159611,-2.214765,0.418821,25.011581,-88.256165,-24.11478,8.398403,87.260788,39.205917,21.129272,11.834244,227.476196,23.015459,-18.827913,2.720683,1.925696,1.555893,0.021062,-0.0481,-0.005585,0.005962,0.005245,-6.202272,1.628454,4.267622,2.684098,2.316885,1.650991,602.496216,11.760777,-30.082596,-11.254682,0.210658,0.180094,0.166679,-0.002421,-0.000448,0.000001,0.000002,-0,-0.557431,0.103625,0.042336,0.028989,0.129554,0.062254,337.494232,Spot
28,38.997086,15.535969,5.5682,2.412417,1.965449,-0.332952,-11.9399,-7.082664,328.628418,-18.691751,11.709166,80.743126,50.879608,20.405289,11.653854,1242.904785,22.175491,-16.821594,2.598576,1.57663,1.501374,0.014785,-0.04711,-0.005535,0.007642,0.006597,-5.67658,2.336558,4.539196,3.204984,2.241962,1.626321,821.876892,11.685341,-27.311745,-10.49015,0.207104,0.172737,0.152563,-0.002719,-0.000422,0.000001,0.000002,-0,-0.532405,0.18861,0.053351,0.030981,0.12897,0.06188,343.679291,Spot
28,24.195988,5.174971,3.938779,0.86278,-0.885898,0.889865,-5.137921,-2.826712,262.145569,0.373412,13.409434,91.818352,14.457746,18.43186,10.077953,229.809525,19.37763,-4.818357,1.551709,1.176751,0.585806,-0.053261,0.006747,0.005476,-0.009374,-0.002498,-3.314265,3.748147,8.284498,1.491636,2.161263,1.445337,328.125,11.522079,-12.673909,-7.855552,0.195285,0.161033,0.137804,-0.00237,-0.000322,0.000003,0.000001,-0,-0.494122,0.291418,0.082699,0.032463,0.120067,0.062582,346.73526,Spot
52,31.441814,9.948868,2.208961,1.967103,-1.716162,-0.758436,7.189332,45.296272,-30.576685,-9.70701,13.673256,89.488609,31.581181,19.220383,10.954862,336,20.806562,-10.635252,2.046199,1.310049,1.134295,-0.031628,-0.021785,0.005265,-0.00038,-0.005854,-4.490543,3.242767,6.800637,2.120353,2.186381,1.542325,549.297363,11.610432,-19.831383,-9.196131,0.200905,0.160801,0.154817,-0.002326,-0.000373,0.000002,0.000001,-0,-0.516524,0.245682,0.067308,0.033973,0.123195,0.064505,343.457031,Spot
13,32.2099,11.199992,3.72295,2.981011,-0.762617,0.637732,8.469863,-44.127865,-329.092255,-10.458054,13.806576,76.248398,46.757465,18.464592,10.97606,413.666656,20.429728,-11.780172,2.209749,1.305561,0.938636,-0.001094,-0.038881,0.000999,0.00767,-0.002866,-4.453946,3.148102,6.174699,2.589475,2.071856,1.562315,832.176147,11.539845,-20.670055,-8.889883,0.198546,0.159553,0.13855,-0.002218,-0.000364,0.000001,0.000001,-0,-0.496649,0.281915,0.079733,0.033133,0.122239,0.065416,326.790588,Spot
14,25.970783,8.735343,5.329868,1.927894,0.993543,0.405628,-6.725828,-9.73769,223.248474,-5.333369,14.35627,74.56028,34.485775,16.35014,10.152543,854.619019,18.379494,-7.59129,1.859825,1.124392,0.240173,0.025471,-0.031755,-0.004101,0.007011,0.003071,-3.224389,3.450309,7.018097,2.02749,1.842836,1.508792,814.882568,11.322397,-14.648386,-7.057096,0.1885,0.145865,0.103849,-0.00208,-0.000296,-0.000001,0.000001,0,-0.438214,0.360053,0.113213,0.030233,0.117393,0.065724,309.827789,Spot
22,19.485527,6.016618,5.187454,0.744571,-2.252417,0.096263,0.026951,-25.00029,8.581074,1.573735,10.781948,72.871666,15.472123,16.163237,9.345997,218.142853,17.34856,-2.136967,1.402905,0.867641,0.11693,-0.068771,0.006559,0.010917,-0.004038,-0.008879,-2.153615,3.777892,8.458386,1.283887,1.975658,1.340047,257.655304,11.303786,-8.181741,-6.044774,0.18356,0.146193,0.109167,-0.002143,-0.000244,0.000003,0.000001,-0,-0.43892,0.375395,0.122779,0.029134,0.113629,0.069501,309.797668,Spot
24,20.484047,6.606658,5.579982,0.745205,-1.947324,-0.334155,6.295428,36.822933,5.987842,1.77188,11.660236,71.862793,20.508095,15.451276,9.540576,37.238094,17.284676,-3.199371,1.540285,0.909092,0.105943,-0.014455,-0.012198,0.00571,0.00123,-0.007937,-2.343433,3.61819,7.777904,1.493037,1.849539,1.391174,371.329559,11.241941,-9.242105,-6.042734,0.181711,0.144486,0.098347,-0.001687,-0.000249,0,0.000001,-0,-0.424544,0.389111,0.130261,0.028561,0.112459,0.070553,302.855469,Spot
8,17.467779,8.096437,4.074862,0.202238,0.750147,-0.045065,0.194504,11.583285,-15.015573,3.819337,10.600467,61.662796,15.896673,13.591724,9.017769,71.952377,15.926374,-1.541405,1.353997,0.803906,0.448107,0.044735,-0.018473,-0.004889,0.003659,0.002783,-1.709797,3.4147,7.192237,1.254112,1.613041,1.3845,324.551147,11.045466,-6.422313,-4.880908,0.173048,0.133274,0.070177,-0.00122,-0.000212,-0.000002,0.000001,0,-0.376499,0.425367,0.151166,0.026152,0.10777,0.071176,276.462982,Spot
14,12.56249,5.908625,2.07444,0.111106,-0.991241,-0.925498,-2.249114,5.679016,128.754349,3.945291,5.379711,38.600651,6.279489,12.004436,7.621856,38.666668,13.961338,1.398849,0.940462,0.916632,0.49938,-0.014819,0.011141,0.004809,-0.00299,-0.003379,-0.52321,3.122879,6.756537,0.705477,1.610833,1.12166,25.280304,10.834329,-1.728161,-3.127009,0.160271,0.12437,0.046914,-0.001179,-0.000106,-0.000001,-0,-0,-0.331555,0.459842,0.17494,0.022887,0.100625,0.075456,225.475494,Spot
17,20.196066,5.790534,4.513028,2.51256,-0.208178,1.027454,-0.333976,-0.828931,-1.694208,-3.790066,10.626612,42.823872,16.153471,6.932016,5.704618,185.619049,15.140534,-5.055532,1.151338,0.717468,0.365392,-0.011392,-0.009923,0.001665,-0.001106,-0.000853,-2.234198,2.299057,3.054518,0.754796,0.719912,0.612256,237.280304,10.420559,-9.775507,-4.719975,0.127586,0.08978,0.079772,0.000914,-0.000196,0,0.000001,-0,-0.297138,0.223439,0.047528,0.012487,0.068539,0.025765,162.141724,Spot
29,23.64645,8.604193,3.897663,1.978415,0.971876,-0.079479,-2.167373,-8.269645,36.131786,-10.523441,11.796453,46.18985,20.852762,7.367107,5.796348,494.333344,15.658274,-7.988176,1.24456,0.895043,0.54875,0.032952,-0.021728,-0.003941,0.002858,0.002683,-2.688354,2.178757,2.845793,0.825402,0.721599,0.629619,428.840912,10.45035,-13.1961,-5.207924,0.129626,0.09286,0.083483,0.001338,-0.000213,-0.000001,0.000001,0,-0.305969,0.210912,0.044024,0.012535,0.068845,0.025083,165.094727,Spot
77,33.803585,15.039698,9.708133,6.889156,-0.946212,-3.307963,4.100832,0.992776,-91.619049,-31.636988,7.775463,42.60511,32.986156,8.023801,6.242235,720.952393,17.19228,-16.611305,1.587876,1.403973,0.973831,-0.01184,-0.042836,0.003287,0.010001,-0.00347,-3.96568,1.291974,1.706409,1.157097,0.725113,0.691096,450.047363,10.580623,-23.222961,-6.611657,0.134789,0.103437,0.094762,0.001076,-0.000262,0,0.000001,-0,-0.332988,0.143665,0.030084,0.010067,0.070911,0.022056,159.346725,Spot
65,33.327362,11.611135,9.012028,7.745451,-1.566117,-2.405748,0.386374,21.448038,67.349968,-28.368614,9.429371,48.125626,25.104712,8.041384,6.1343,597.809509,17.28915,-16.038212,1.516189,1.457669,1.037016,-0.048308,-0.040185,0.007517,0.007563,-0.005177,-4.010874,1.210314,1.631941,1.07504,0.718463,0.684478,474.734863,10.610685,-22.716677,-6.678465,0.13638,0.101165,0.097105,0.000733,-0.000266,0.000002,0.000001,-0,-0.334651,0.119357,0.026322,0.00881,0.071131,0.020348,156.775269,Spot
30,22.413591,8.088242,5.52509,2.623289,0.990757,-1.198916,-0.148429,-10.011372,-7.176208,-10.990043,11.203656,43.757229,16.211023,7.166122,5.424181,852.952393,15.133221,-7.280371,1.144219,0.940587,0.28818,0.062762,-0.021654,-0.006316,0.004259,0.00347,-2.372987,2.204575,2.820069,0.72777,0.678393,0.605249,360.058716,10.391535,-12.022057,-4.741686,0.127908,0.095881,0.068645,0.00164,-0.000196,-0.000002,0.000001,0,-0.292434,0.224138,0.046704,0.01238,0.067458,0.023838,161.406738,Spot
94,31.459715,14.705178,9.79461,4.715901,0.265487,-4.649221,-1.122772,73.214973,46.91671,-29.215691,8.649385,42.614235,22.270779,7.770496,5.887494,778.571411,16.563076,-14.896639,1.431454,1.383675,0.741087,0.016276,-0.040493,-0.001187,0.009784,0.000717,-3.556216,1.63162,1.906,0.980166,0.680471,0.660686,494.496216,10.514528,-20.945187,-6.048548,0.133617,0.101575,0.082649,0.001259,-0.00024,-0.000001,0.000001,-0,-0.317842,0.17415,0.03363,0.011576,0.069408,0.02081,159.757172,Spot
40,30.97139,11.857203,7.718021,4.582049,-0.889041,0.144764,2.085847,-50.700886,-15.327078,-24.157274,9.844062,41.932949,24.693411,7.744081,5.846334,953,16.674961,-14.296429,1.495401,1.317163,0.818611,-0.03627,-0.037401,0.005147,0.00603,-0.002681,-3.631176,1.564304,1.782706,1.06907,0.678897,0.649814,475.1875,10.540923,-20.430466,-6.134038,0.135254,0.096538,0.087335,0.000762,-0.000243,0.000001,0.000001,-0,-0.319128,0.159984,0.029957,0.012232,0.069577,0.020093,157.985046,Spot
16,17.035067,5.132201,4.546455,3.358842,0.618958,-0.585275,0.240169,21.127476,-34.105675,-2.773096,8.965507,34.402115,8.141621,6.385106,4.675739,151.571426,13.796572,-3.238495,0.910651,0.768427,0.186761,0.067305,-0.01047,-0.00421,0.001707,0.001504,-1.492317,2.171072,2.753604,0.527655,0.599237,0.547743,262.376892,10.252689,-6.782377,-3.543882,0.122359,0.091117,0.04595,0.001772,-0.000149,-0.000003,0,0,-0.259426,0.250281,0.053916,0.011907,0.06449,0.022377,150.829987,Spot
37,22.873709,9.375245,4.813055,1.918307,1.251353,0.190683,-4.429721,-17.662649,110.159454,-12.269993,10.112473,36.137638,18.276215,6.887507,5.125717,861.333313,14.914216,-7.959493,1.14801,1.02465,0.187653,0.040039,-0.018933,-0.004506,0.001588,0.004015,-2.360312,2.092944,2.540875,0.716737,0.605471,0.589643,446.007568,10.362134,-12.511575,-4.552082,0.127817,0.093339,0.059907,0.001339,-0.000181,-0.000002,0.000001,0,-0.281063,0.223853,0.044731,0.012746,0.066237,0.019431,157.055359,Spot
17,22.986631,8.443859,3.810676,1.760857,0.094479,1.063237,1.708494,-8.31658,-111.492661,-10.493679,9.889336,32.086109,22.65797,6.822956,5.154387,239.809525,15.004278,-7.982353,1.174305,0.995732,0.267287,-0.005835,-0.01769,-0.000277,0.00019,0.001685,-2.437325,2.100103,2.579791,0.724937,0.61948,0.565612,400.189392,10.383204,-12.603428,-4.621075,0.129127,0.087714,0.064672,0.000768,-0.000182,0,0.000001,-0,-0.281512,0.218848,0.042696,0.013541,0.066337,0.020646,156.916458,Spot
18,22.094313,7.891472,6.206969,2.768788,-0.594165,1.777243,1.893946,0.810112,24.130215,-1.084285,13.00128,71.130203,19.284376,12.270036,7.422883,654.904785,17.095354,-4.998959,1.422796,1.136514,0.214883,-0.092848,-0.004521,0.00566,-0.005529,-0.001739,-2.774193,3.175372,5.871791,1.213781,1.361416,1.100602,383.155304,10.83928,-11.255033,-6.256074,0.161783,0.128756,0.102951,-0.001283,-0.000268,0.000005,0.000001,-0,-0.39349,0.337872,0.105039,0.017837,0.106607,0.038746,275.258209,Spot
79,33.964302,14.176586,9.128342,2.63615,-1.000032,-1.928503,-0.842651,57.540855,2.475535,-25.941078,15.151116,74.137177,41.824497,13.410701,8.385191,762.952393,18.861925,-15.102377,1.89067,1.490439,0.884162,-0.07189,-0.034643,0.006633,0.005305,-0.003305,-4.265271,2.746873,4.72979,1.876272,1.382788,1.225936,879.522705,10.94475,-23.019552,-7.917175,0.168111,0.139057,0.119865,-0.000887,-0.000328,0.000004,0.000001,-0,-0.427033,0.302141,0.091042,0.01837,0.108125,0.03992,288.915833,Spot
16,24.110298,7.349783,6.218241,4.502869,0.61782,1.661268,2.653703,-38.151814,-269.487091,-3.371326,12.404107,67.735359,17.20463,12.760111,7.764307,518.619019,17.9004,-6.209898,1.483044,1.302769,0.388884,-0.032469,-0.009804,-0.001088,-0.002193,0.004113,-3.174696,3.041299,5.470519,1.259873,1.414376,1.134125,481.882568,10.951977,-13.158321,-6.948423,0.16507,0.131606,0.121867,-0.000389,-0.000297,0.000002,0.000001,-0,-0.418543,0.302359,0.091273,0.01718,0.109617,0.03725,288.085052,Spot
77,36.275051,15.080485,9.523106,3.447363,0.261511,-3.763498,-9.270662,12.068547,274.07782,-28.050953,13.195472,66.779305,41.472218,13.957607,8.838726,946.476196,19.797916,-16.477135,2.035167,1.615029,1.124395,-0.050303,-0.037188,0.003017,0.006846,0.000836,-4.77459,2.339076,3.833714,2.076049,1.454558,1.252527,809.710205,11.061137,-25.213913,-8.736779,0.169975,0.144612,0.13904,-0.000391,-0.000361,0.000002,0.000001,-0,-0.453627,0.253436,0.076083,0.016555,0.111276,0.038448,288.646362,Spot
93,39.008224,15.058168,11.482708,9.174272,-0.774639,-5.056827,0.310461,62.553413,20.715252,-35.715145,12.708438,68.959038,49.129925,14.152654,9.132218,701.571411,19.832893,-19.175331,2.044677,1.667517,1.246255,-0.04363,-0.046931,0.004649,0.010651,-0.003386,-4.958449,2.370995,4.138671,1.997415,1.480782,1.24359,762.875,11.027735,-27.98049,-8.805159,0.172333,0.143026,0.135581,-0.000283,-0.000367,0.000002,0.000002,-0,-0.45094,0.26664,0.078991,0.018504,0.109663,0.038422,293.403778,Spot
44,28.657091,10.559153,6.716553,2.572366,-0.815272,-0.06508,9.09088,-19.523235,-259.182526,-14.70334,15.33511,80.885643,30.632845,13.295513,8.553004,815.619019,17.942963,-10.714128,1.581628,1.402165,0.574278,-0.0155,-0.030281,0.002267,0.004688,-0.003469,-3.558071,3.168427,5.985667,1.347446,1.467355,1.129129,800.217773,10.854953,-17.802139,-7.08801,0.168379,0.134574,0.108277,-0.000091,-0.000312,0,0.000001,-0,-0.41123,0.329149,0.100193,0.020787,0.104889,0.041446,289.661926,Spot
22,18.237787,5.381354,5.212661,3.899123,0.44045,0.899434,-1.921545,-15.535205,91.32235,-4.067816,9.264798,38.52832,11.715789,5.966557,5.253644,435.619049,14.050933,-4.186854,1.061893,0.803206,0.017933,0.031738,-0.003323,-0.001508,-0.001784,0.000155,-1.847167,2.422394,3.354291,0.662245,0.697385,0.600415,309.189392,9.925972,-8.311815,-4.124961,0.12909,0.083003,0.062089,0.000566,-0.000153,-0.000002,0,0,-0.274181,0.245381,0.05352,0.013285,0.070203,0.022107,155.095642,Spot
9,13.498169,6.041575,2.539099,2.382875,0.983996,1.03189,-1.316083,-16.532829,19.494383,1.119601,6.372661,26.928774,5.457977,5.044267,4.592225,96.571426,12.557668,-0.940501,0.747347,0.652341,0.441634,0.053051,0.003577,-0.00523,-0.002609,0.003817,-0.958054,2.246536,3.165016,0.400947,0.669835,0.511451,171.632568,9.708864,-3.789305,-2.848804,0.121816,0.080803,0.030387,0.001177,-0.000113,-0.000002,0,0,-0.233006,0.286073,0.069698,0.011454,0.070033,0.0209,132.776321,Spot
35,21.33359,7.257073,6.291575,3.162319,1.230347,-0.820621,-2.888276,5.302669,68.088142,-10.38633,10.804663,40.226471,15.178389,6.050963,5.527406,508.666656,14.570919,-6.762671,1.126081,0.96408,0.172507,0.047261,-0.015331,-0.005679,0.002541,0.004034,-2.262667,2.375357,3.240515,0.730009,0.716776,0.618337,333.354156,9.93251,-11.401079,-4.638409,0.129862,0.090042,0.064018,0.000855,-0.000181,-0.000002,0.000001,0,-0.283922,0.248311,0.056461,0.012246,0.072712,0.020644,154.063049,Spot
68,28.419195,10.566297,9.503422,1.656994,0.376173,-2.107048,1.057799,27.162565,-85.661842,-21.726711,11.150471,42.400646,23.847155,6.817763,5.996957,721.476196,16.039749,-12.379446,1.411467,1.195557,0.736379,0.023685,-0.031032,-0.001949,0.006269,0.000251,-3.343403,2.068195,2.662405,1.011988,0.732485,0.686684,420.155304,10.088945,-18.33025,-5.950804,0.135599,0.093927,0.08764,0.000454,-0.000225,-0.000001,0.000001,0,-0.317166,0.19406,0.040802,0.012349,0.073654,0.020493,155.302948,Spot
30,28.415546,9.171468,6.576402,2.081075,-0.763747,-0.068447,2.982045,-33.972763,-38.260983,-17.828945,12.332359,49.713573,20.365238,7.075289,5.984798,604.666687,16.299973,-12.115574,1.375695,1.225081,0.875795,-0.007158,-0.030728,0.003262,0.004677,-0.00348,-3.476572,2.007469,2.570119,0.982277,0.732714,0.688834,451.5,10.155463,-18.260082,-6.144509,0.1382,0.098007,0.089566,0.000003,-0.000232,-0,0.000001,-0,-0.325773,0.15372,0.03025,0.012464,0.072782,0.02023,153.932083,Spot
33,22.11095,5.77928,5.194373,3.109452,-0.940287,0.25841,-1.11375,7.858923,115.627769,-7.864201,12.122726,50.027882,13.694818,6.740083,5.509386,419.142853,15.251269,-6.859681,1.16773,0.991163,0.39859,-0.029617,-0.014116,0.00559,-0.000298,-0.003006,-2.557483,2.336615,3.037314,0.772008,0.705144,0.637761,364.897736,10.125117,-11.985833,-5.126152,0.135894,0.097216,0.075422,-0.000455,-0.000201,0.000001,0.000001,-0,-0.308533,0.159723,0.027032,0.014104,0.070205,0.019471,155.815048,Spot
4,14.256246,7.277102,2.907242,1.323612,-0.430014,0.614259,-1.197144,6.748397,-36.665218,3.046247,7.75252,35.452961,6.685943,5.905329,4.665126,96.666664,13.432545,-0.823701,0.871665,0.669456,0.335001,-0.035217,0.005782,0.003804,-0.003574,0.000116,-1.20612,2.321982,3.110015,0.500108,0.642961,0.552614,159.484848,10.007859,-4.248386,-3.424685,0.128515,0.089629,0.052291,-0.000883,-0.00014,0.000001,0,-0,-0.270434,0.195874,0.032649,0.014447,0.066207,0.018459,151.79538,Spot
7,10.071089,4.312112,0.805395,0.446677,-0.130612,0.24717,0.845886,-5.007611,-50.193153,3.953395,2.172002,15.160062,1.987764,4.772974,3.62195,9.809524,11.611311,1.540222,0.753947,0.553124,0.375879,-0.027801,0.015839,0.00062,-0.003096,0.001161,-0.175056,1.790654,2.329842,0.254547,0.55673,0.443942,29.0625,9.826718,-0.24437,-1.784593,0.117796,0.078051,0.024775,-0.001251,-0.000067,0.000001,-0,-0,-0.220622,0.226743,0.041617,0.012539,0.06121,0.018113,104.533653,Spot
12,14.871924,6.382644,3.740401,2.461282,0.473875,2.330238,-0.03569,-11.863563,-39.420094,0.180962,7.216942,30.512856,7.523658,5.415233,4.731901,188.476196,13.101311,-1.770614,0.838237,0.754766,0.341371,0.018784,0.008193,-0.00205,-0.005878,0.001124,-1.251632,2.290573,3.187352,0.472191,0.680275,0.539292,238.945068,9.768909,-5.103016,-3.332402,0.124682,0.086746,0.037738,0.000521,-0.000135,-0,0,0,-0.249167,0.277542,0.066555,0.011612,0.071084,0.020224,141.952026,Spot
45,24.64501,9.457779,7.322598,1.404756,0.466793,-0.178812,-1.263896,-5.663344,13.13137,-15.37562,11.611691,43.080402,19.792307,6.478066,5.732446,672.142883,15.344708,-9.300302,1.243857,1.130525,0.4207,0.015347,-0.019084,-0.002448,0.001009,0.002019,-2.795083,2.244776,2.936637,0.845582,0.727084,0.651028,490.905304,10.000059,-14.644951,-5.344649,0.132673,0.097712,0.072214,0.000385,-0.000212,-0,0.000001,0,-0.3026,0.228451,0.050909,0.011658,0.073978,0.019007,152.802231,Spot
88,34.384682,13.879359,12.454263,7.334413,0.436756,-3.214257,-1.851205,15.995447,50.531605,-33.668034,8.48725,38.648132,30.084898,7.212873,6.320138,634.952393,17.01099,-17.373692,1.566442,1.472805,1.07763,0.00756,-0.044967,-0.001353,0.009293,0.000963,-4.116878,1.505668,1.879962,1.183064,0.74064,0.724293,469.604156,10.160534,-24.224148,-6.850456,0.13827,0.104543,0.094389,0.000248,-0.000261,-0,0.000001,0,-0.337203,0.157275,0.034704,0.009824,0.075035,0.019402,151.339523,Spot
79,35.983574,14.967128,10.854736,9.213769,-0.232744,-2.854656,2.127187,9.873669,-32.690426,-35.035633,7.017114,39.574848,34.834171,7.400137,6.406385,488.952393,17.348089,-18.635485,1.630676,1.530749,1.198873,-0.000599,-0.049007,0.00065,0.0106,-0.001037,-4.360297,1.208851,1.568632,1.194614,0.742979,0.724965,423.859863,10.227282,-25.756292,-7.120808,0.141287,0.106482,0.098007,0.000103,-0.000269,-0,0.000001,-0,-0.345775,0.099302,0.025607,0.008896,0.07417,0.019756,150.777084,Spot
65,28.385954,10.511256,8.250269,2.803181,-0.690575,-1.410413,1.885795,12.675276,-47.849514,-21.564705,11.78353,46.607029,24.447266,6.978225,5.979997,565.952393,16.205883,-12.180071,1.401734,1.188713,0.74715,-0.006445,-0.026724,0.002015,0.00318,-0.001687,-3.337597,2.003318,2.433473,1.006002,0.706028,0.682443,462.9375,10.193246,-18.192707,-6.012637,0.139271,0.102829,0.084952,-0.000061,-0.000233,-0,0.000001,-0,-0.327053,0.117435,0.02211,0.011271,0.071503,0.019099,151.095871,Spot
8,17.292065,6.091122,4.639248,2.675132,-0.382938,1.720683,-0.888052,-22.95052,20.846945,-1.223258,10.016152,40.456436,10.702443,6.067937,5.118832,477.904755,14.155419,-3.136645,1.01889,0.79847,0.096949,-0.009206,0.00437,0.001879,-0.005564,-0.00062,-1.720412,2.327038,3.006281,0.640977,0.639119,0.599867,314.068176,10.069093,-7.222972,-4.086327,0.131631,0.09423,0.060412,-0.000251,-0.000164,-0,0,-0,-0.286273,0.174666,0.027033,0.014899,0.067345,0.017564,151.46701,Spot
5,10.730309,5.459918,0.893302,0.19373,-0.145163,1.802771,-0.921267,-3.225447,41.557854,4.760345,3.528371,19.569971,2.855729,4.889982,3.996452,6.571429,12.057503,1.327194,0.668982,0.621576,0.451938,-0.009312,0.022522,0.000931,-0.007842,0.000097,-0.404533,1.928553,2.497779,0.315089,0.558228,0.481591,110.109848,9.878993,-0.851315,-2.17851,0.120359,0.082129,0.030538,-0.000474,-0.00008,-0,-0,-0,-0.233026,0.218042,0.038481,0.013017,0.062151,0.017052,116.779518,Spot
15,13.651834,6.137908,2.95277,1.626952,-0.348305,0.029268,0.788344,12.176288,-9.704782,1.558185,5.702056,27.041927,6.299158,5.349987,4.52714,16.285715,12.843838,-0.807996,0.788703,0.696081,0.4357,-0.020999,0.007948,0.002328,-0.003325,-0.002503,-1.049084,2.216712,3.062483,0.430469,0.663,0.525504,94.945076,9.744397,-3.907436,-3.099441,0.12469,0.084085,0.03599,-0.0002,-0.000135,0.000002,0,-0,-0.244765,0.280614,0.06762,0.012032,0.070147,0.021794,130.680206,Spot
18,21.04254,6.794518,5.021444,4.342596,-0.582893,1.084262,2.531573,-5.787298,-55.346333,-6.115669,11.177527,44.607559,15.936421,6.382727,5.517559,250.571426,14.9328,-6.109739,1.165826,1.015358,0.232415,-0.02259,-0.011707,0.002396,-0.00141,-0.00177,-2.413599,2.313727,3.03925,0.76636,0.711154,0.633665,343.842804,9.972168,-11.070372,-4.960632,0.132947,0.094505,0.069303,-0.000141,-0.000208,0.000002,0.000001,-0,-0.296756,0.235688,0.052641,0.012546,0.073098,0.021249,151.603302,Spot
48,29.308094,9.555712,7.160497,3.022474,0.152388,-0.138603,-2.161022,-14.804996,77.414429,-19.738682,12.820642,51.331589,23.508219,7.048013,6.151303,817.952393,16.505642,-12.802452,1.420805,1.289746,0.919429,-0.013619,-0.032917,0.000323,0.003613,0.000901,-3.62998,1.875356,2.338476,1.029742,0.730973,0.700636,484.808716,10.129846,-19.178249,-6.375796,0.138594,0.099952,0.091653,-0.000004,-0.000253,0.000001,0.000001,-0,-0.330199,0.17269,0.036535,0.011883,0.074189,0.020924,149.773773,Spot
44,31.658543,9.91426,7.99931,5.778685,0.543315,-1.348796,-2.901022,12.783468,5.265574,-23.692255,11.829559,49.205353,26.737949,7.153817,6.316279,561.809509,16.857758,-14.800785,1.504721,1.332543,1.07496,0.003665,-0.039003,-0.002086,0.00638,0.002396,-3.912224,1.66433,2.075889,1.106254,0.732107,0.704531,456.507568,10.195094,-21.463448,-6.662663,0.14106,0.100859,0.096236,0.000166,-0.000259,0,0.000001,-0,-0.338155,0.126235,0.026879,0.011492,0.073342,0.020628,151.573898,Spot
36,25.893616,9.604924,5.251348,0.002699,0.089471,-0.4954,1.911841,-5.468884,-49.781017,-14.853573,12.027086,44.808159,24.284439,6.66115,5.982748,439.904755,15.822987,-10.070629,1.358447,1.093148,0.590554,0.01867,-0.023719,-0.002645,0.003094,0.001032,-3.042149,2.120648,2.613104,0.956745,0.694188,0.666557,365.382568,10.160994,-15.732622,-5.661993,0.138412,0.09922,0.08178,0.000311,-0.000225,-0.000001,0.000001,0,-0.319413,0.140284,0.023895,0.013979,0.070691,0.019792,150.068909,Spot
5,16.514652,6.420953,4.227783,1.693445,-0.077096,0.911796,1.748389,1.044124,30.305103,0.499725,9.06995,36.674671,11.03419,5.725339,5.192039,114.809525,13.909037,-2.605616,0.989441,0.76273,0.16074,0.022929,0.000664,-0.001326,-0.002801,-0.000934,-1.591431,2.302528,2.997162,0.609331,0.629257,0.586463,212.905304,10.0383,-6.476353,-3.870737,0.130456,0.09173,0.056945,0.000374,-0.00016,-0.000002,0,0,-0.27913,0.187458,0.030325,0.014888,0.066561,0.018424,146.807083,Spot
8,10.758806,4.983962,0.680634,0.070343,0.044456,0.465052,-0.443171,3.730376,-26.442177,4.232985,3.21759,17.762827,2.876977,4.602984,4.072076,15.142858,11.915759,1.156953,0.662469,0.592375,0.445456,0.017443,0.016119,0.000256,-0.005026,-0.00095,-0.375362,1.89224,2.443326,0.295182,0.550468,0.470869,38.121212,9.851021,-0.907785,-2.064738,0.119082,0.080485,0.027146,0.000316,-0.00008,-0.000002,-0,0,-0.226713,0.224437,0.040666,0.012741,0.061418,0.017503,98.406372,Spot
14,11.49837,4.037759,1.386096,0.813527,-0.631585,-1.528988,-1.174307,12.240247,126.595291,1.838137,3.047095,17.404238,3.147656,4.875844,3.987548,13,11.947525,0.449155,0.634806,0.629228,0.524924,-0.050432,0.003545,0.004125,0.001537,-0.003026,-0.530502,1.974725,2.697009,0.308789,0.620561,0.472844,11.255682,9.637835,-1.860536,-2.30969,0.121275,0.074756,0.025334,-0.000876,-0.000113,0.000003,0,-0,-0.221365,0.292286,0.072147,0.012113,0.067365,0.024093,122.774925,Spot
9,14.819337,7.06975,3.019682,1.289663,-1.090359,0.403528,1.669955,2.550723,-12.405188,2.760406,7.092903,34.500782,7.847992,5.808366,4.87764,10.904762,13.568316,-1.251021,0.922523,0.747102,0.261859,-0.052278,0.000538,0.005216,-0.002098,-0.004152,-1.407767,2.322687,3.161211,0.543781,0.671373,0.569247,152.738632,9.852069,-4.967268,-3.716247,0.129562,0.084166,0.054521,-0.000636,-0.000169,0.000003,0,-0,-0.268248,0.26308,0.060885,0.013347,0.070207,0.023867,150.439026,Spot
8,18.96137,6.603912,4.48464,2.148187,-0.576358,1.853426,3.612765,-11.461118,-150.064331,-0.028915,10.804065,47.267605,12.000188,6.384178,5.472465,216.142853,14.795057,-4.166313,1.109503,0.921408,0.202291,-0.032632,-0.005628,0.002293,-0.003976,-0.000908,-2.233202,2.369715,3.13032,0.721353,0.697613,0.62667,361.676147,10.000627,-8.960744,-4.794431,0.134968,0.089703,0.073514,-0.00025,-0.000203,0.000002,0.000001,-0,-0.298185,0.222609,0.046885,0.014159,0.071243,0.023276,149.909134,Spot
11,20.609629,5.056675,4.675035,2.753954,0.618204,1.312957,-3.225439,-3.459182,107.433678,-2.372315,11.661562,48.962318,13.531637,6.436305,5.665214,207.333328,15.0851,-5.524529,1.138978,0.957619,0.358386,0.003353,-0.010029,-0.002553,-0.002533,0.003104,-2.454983,2.349391,3.085205,0.751738,0.701094,0.630971,356.547363,10.062853,-10.546776,-5.022247,0.136501,0.091561,0.076883,0.000204,-0.000207,0,0.000001,-0,-0.304945,0.195316,0.037268,0.014873,0.070421,0.022454,151.632263,Spot
11,18.021002,5.592689,5.08604,1.617568,1.023272,0.67648,-2.883426,-6.327141,61.706326,-1.110918,9.714484,40.578506,12.347223,5.92908,5.432397,157.619049,14.299946,-3.721056,1.042044,0.827371,0.027888,0.036514,-0.008477,-0.005122,0.000196,0.003232,-1.897303,2.374873,3.165696,0.643584,0.672791,0.590562,251.797348,10.032218,-7.988784,-4.267728,0.133057,0.089606,0.064828,0.000626,-0.00018,-0.000001,0.000001,0,-0.287491,0.199375,0.035648,0.015178,0.067886,0.021363,149.728455,Spot
7,13.323786,6.1689,2.935951,0.362522,0.575382,-0.601462,1.515586,10.856062,-79.171356,2.870426,5.660413,26.215656,6.626916,4.987191,4.826987,8.285714,12.819304,-0.504482,0.796701,0.592661,0.450209,0.050477,-0.002762,-0.003861,0.001779,0.000483,-0.939154,2.187913,2.939795,0.427229,0.614002,0.51479,85.939392,9.918976,-3.40481,-2.900328,0.125009,0.083139,0.042452,0.00092,-0.000129,-0.000003,0,0,-0.2506,0.222713,0.040946,0.013914,0.063966,0.020088,134.532043,Spot
8,12.250445,5.717767,1.712622,0.166617,-0.699854,0.867416,0.433883,2.149298,41.968334,3.838527,4.704707,26.115707,3.997777,5.376181,4.418912,3.809524,12.662017,0.411572,0.727986,0.588792,0.507844,-0.042155,0.015464,0.003118,-0.00576,-0.002104,-0.808933,2.213125,3.046968,0.390083,0.637982,0.518197,69.126892,9.793022,-2.457423,-2.868995,0.126709,0.078832,0.043121,-0.000447,-0.000126,0.000002,0,-0,-0.248662,0.267354,0.060941,0.013714,0.066585,0.025502,145.959076,Spot
10,12.791335,5.648247,1.517102,0.616943,0.127698,0.943095,1.260593,-0.950186,-79.214386,3.514203,5.861807,29.136398,4.422687,5.420516,4.581084,20.904762,12.837101,0.045766,0.722779,0.608884,0.424603,0.001189,0.014852,-0.000803,-0.006327,0.000953,-0.90706,2.292649,3.170351,0.395642,0.644373,0.521549,77.047348,9.851041,-2.940294,-2.98606,0.127435,0.080891,0.045469,0.000223,-0.000127,0,0,-0,-0.253795,0.251379,0.053583,0.014133,0.065792,0.024495,135.662567,Spot
8,11.995321,4.712819,1.40816,0.548078,0.859003,0.445069,-1.075855,-3.353769,-3.047317,2.75658,5.087969,23.600685,3.924821,5.00479,4.391378,11.809524,12.323792,0.32847,0.643776,0.529041,0.524611,0.043529,0.006623,-0.003994,-0.001679,0.002632,-0.639346,2.175737,2.995024,0.328997,0.621629,0.485607,63.778408,9.826673,-2.168649,-2.497119,0.123641,0.077981,0.036928,0.000854,-0.000109,-0.000002,0,0,-0.23855,0.248882,0.051281,0.013624,0.063461,0.023203,132.319519,Spot
14,14.974135,3.943014,3.789052,2.759732,-0.848698,-0.096063,5.512274,1.538344,-140.855759,-2.913695,6.361638,20.393904,7.321659,9.591565,7.129551,84.285713,12.656734,-2.317401,0.882895,0.649207,0.580679,0.106234,-0.009092,0.002625,0.001896,-0.004873,-0.814366,2.20501,3.563545,0.560251,1.048597,0.906706,161.693176,10.103225,-4.870911,-2.55351,0.133153,0.110478,0.018584,0.003391,-0.000105,-0.000009,0,0,-0.262214,0.368285,0.111508,0.015583,0.073705,0.044899,139.542526,Spot
13,17.715883,5.220926,4.097929,1.742289,0.966772,0.353382,0.654304,-1.392657,68.603516,-2.865287,8.497032,35.846554,12.115542,12.362753,8.944528,137.952377,14.311528,-3.404355,1.113378,0.87477,0.5066,0.169128,-0.013635,-0.008496,0.000921,0.000905,-1.481548,2.684614,4.737359,0.835423,1.280301,1.034301,219.876892,10.359946,-7.355937,-3.951582,0.146818,0.122652,0.051702,0.002867,-0.00017,-0.000009,0.000001,0,-0.321172,0.345767,0.099006,0.018738,0.07952,0.045715,214.49115,Spot
17,19.039257,5.471755,5.462014,0.313184,2.983485,0.711303,-3.934159,1.613839,17.757179,-0.303443,10.361282,54.786842,16.561501,14.591578,10.469118,114.619049,15.592333,-3.446924,1.255332,1.086167,0.312527,0.184759,-0.011902,-0.01636,-0.001183,0.00703,-2.028972,3.050798,5.696963,1.01323,1.465836,1.133106,282.871216,10.528379,-8.510878,-5.063953,0.155787,0.128373,0.078731,0.001968,-0.000217,-0.000007,0.000001,0,-0.362891,0.319164,0.086853,0.020911,0.083839,0.046327,266.597656,Spot
11,18.940226,7.452832,5.369189,1.077051,2.32623,0.051568,-2.517547,-7.345059,6.484659,1.006592,11.280413,68.907326,19.277096,15.7513,11.390743,397.285706,16.035704,-2.904522,1.361376,1.022594,0.216918,0.121091,-0.005906,-0.012881,-0.001191,0.005724,-2.167052,3.322935,6.509429,1.166186,1.563129,1.196539,223.757568,10.581807,-8.358418,-5.453897,0.15877,0.127041,0.092631,0.000759,-0.000231,-0.000004,0.000001,0,-0.378442,0.312699,0.085128,0.021523,0.085953,0.046818,306.249756,Spot
23,18.779819,6.143262,4.623985,1.662233,0.370963,0.318304,-0.037469,-6.909704,74.942352,-9.105014,7.977296,26.193323,13.559876,11.207881,8.479241,197.476196,13.795918,-4.983901,1.151125,0.767401,0.549917,0.117967,-0.003831,0.000074,-0.000647,-0.004644,-1.368609,2.442596,4.113457,0.856183,1.131904,1.071194,204.422348,10.277276,-8.502543,-3.518642,0.143493,0.122603,0.034295,0.002564,-0.000131,-0.000007,0,0,-0.300391,0.346948,0.098516,0.017791,0.078273,0.041321,178.734039,Spot
42,25.072836,9.25975,7.303755,1.303385,1.693638,-0.127179,3.400107,-9.013357,-132.933609,-15.26012,8.852568,40.852646,24.982452,14.505613,10.63488,392.476196,16.141018,-8.931818,1.593748,1.240535,0.235368,0.170559,-0.019871,-0.011748,0.001968,0.002386,-2.598915,2.699452,4.59461,1.459466,1.40091,1.207298,300.772736,10.56188,-14.510956,-5.579138,0.158738,0.138131,0.073186,0.002139,-0.00023,-0.000007,0.000001,0,-0.370054,0.297451,0.075029,0.021553,0.084839,0.041407,261.029297,Spot
39,30.035828,11.682115,9.630769,3.718961,3.638975,-0.087156,-4.858707,-30.048349,54.709385,-17.593922,10.430186,61.966782,34.729229,17.180498,12.438365,334.809509,18.077682,-11.958145,1.878279,1.697967,0.16798,0.176766,-0.031342,-0.020626,0.00348,0.010521,-3.744226,2.713182,4.520329,1.785153,1.607623,1.319871,547.25,10.7509,-19.284927,-7.326782,0.168436,0.146779,0.104968,0.001429,-0.000304,-0.000006,0.000001,0,-0.420184,0.237797,0.054255,0.023744,0.089675,0.043008,308.013885,Spot
64,31.878643,13.915861,7.43174,2.808728,2.722703,-1.734096,-3.893025,53.707939,42.252857,-18.538874,13.88762,81.963326,49.431396,18.595066,13.529612,295.238098,18.904928,-12.973715,2.011725,1.725077,0.512073,0.109314,-0.032035,-0.016299,0.003641,0.0092,-4.248876,2.873178,5.09767,2.023083,1.707595,1.39925,695.246216,10.81391,-21.064734,-8.091019,0.171075,0.144614,0.124441,0.000477,-0.000335,-0.000002,0.000001,0,-0.440129,0.215526,0.051275,0.02349,0.092006,0.04423,342.010529,Spot
33,27.896599,11.638013,5.327333,3.791665,-0.575824,-1.226489,3.086532,-2.214944,-29.645977,-10.102345,15.611754,93.271362,49.080139,18.373058,13.652078,314.571442,18.227867,-9.668732,1.941066,1.329297,0.479281,-0.011884,-0.021036,0.000303,0.00235,-0.001161,-3.749644,3.312427,6.306419,2.021968,1.682227,1.418071,717.439392,10.737308,-17.15929,-7.49056,0.16701,0.135439,0.122673,-0.000611,-0.000313,0.000001,0.000001,-0,-0.425121,0.261492,0.067595,0.022474,0.091479,0.044918,350.570038,Spot
48,26.075193,11.774649,6.036201,2.21302,1.334645,-1.484147,-2.782396,8.579224,66.838501,-15.59783,9.411452,48.078915,34.267166,15.743379,11.489273,199.571426,16.760578,-9.314615,1.683685,1.328198,0.140304,0.095047,-0.013653,-0.006563,0.001965,0.001517,-2.871579,2.860128,5.062699,1.573988,1.508764,1.274694,299.166656,10.637069,-15.438125,-6.123509,0.164179,0.141442,0.08372,0.001132,-0.000252,-0.000004,0.000001,0,-0.389341,0.278074,0.067064,0.022912,0.087583,0.04068,291.771545,Spot
55,34.356319,16.515013,11.958565,4.759982,1.135354,-1.941275,1.839192,40.052593,-74.535194,-23.713594,9.082663,67.066765,47.786156,18.689987,13.425591,121.14286,19.152891,-15.203428,2.176843,1.903438,0.389687,0.086827,-0.034065,-0.009408,0.005688,0.003389,-4.469967,2.50826,3.964779,2.25211,1.707406,1.412447,606.121216,10.837836,-23.518482,-8.315055,0.172913,0.15386,0.117828,0.000704,-0.000344,-0.000002,0.000001,0,-0.444601,0.193339,0.043126,0.02262,0.092762,0.042457,346.763397,Spot
52,39.10479,18.133873,13.183754,2.252661,0.696691,0.33912,1.673461,-63.270241,-24.658348,-29.064968,13.084032,91.862953,61.727482,20.279615,14.578768,913.142883,20.335402,-18.769388,2.43417,2.072893,0.860119,0.044463,-0.043148,-0.007196,0.005117,0.003595,-5.367182,2.265448,3.62629,2.826559,1.798529,1.502856,801.653381,10.908009,-28.196781,-9.427393,0.172956,0.157224,0.13766,0.000136,-0.000386,-0,0.000002,0,-0.46784,0.1501,0.041185,0.019728,0.095258,0.043279,351.977844,Spot
39,35.674282,16.554478,5.90102,1.750019,-0.556079,1.168354,-0.28563,-16.393986,53.44149,-20.705479,17.526762,104.460197,71.697113,20.08596,14.6874,946,19.755589,-15.918694,2.327202,1.643179,1.010753,-0.021914,-0.03416,0.001419,0.001217,-0.000635,-4.981134,2.889564,5.253755,2.712985,1.753419,1.53267,899.801147,10.83269,-24.841591,-8.922898,0.168508,0.146197,0.138901,-0.000519,-0.000367,0.000002,0.000001,-0,-0.453606,0.213603,0.055871,0.020647,0.094688,0.042923,352.986938,Spot
40,26.407465,11.587701,6.877331,4.218748,-2.143823,-0.551554,1.364038,62.128197,-11.888792,-8.929117,15.847735,99.336082,49.748249,18.144012,13.712287,346.952393,17.580482,-8.826982,1.894162,1.246137,0.302126,-0.082701,-0.012424,0.010403,-0.002063,-0.00576,-3.442426,3.52311,6.939523,1.995559,1.579838,1.492118,587.297363,10.6199,-15.787565,-6.960583,0.160254,0.13648,0.107814,-0.001182,-0.00029,0.000003,0.000001,-0,-0.404548,0.311024,0.088679,0.020597,0.091179,0.044903,350.227539,Spot
23,19.378317,7.071014,4.875126,0.321347,-0.688909,-0.643392,-3.079721,6.409981,60.998657,-1.874541,10.966314,62.631443,22.840845,15.776717,11.266295,197.476196,15.84897,-3.529346,1.376925,0.964913,0.307482,-0.031063,0.000349,0.004334,0.001124,-0.001956,-2.034356,3.272128,6.436563,1.198767,1.565402,1.233791,242.354172,10.572399,-8.805918,-5.276571,0.162157,0.131235,0.081122,-0.000012,-0.000231,0.000001,0,-0,-0.374513,0.308672,0.081623,0.022356,0.08742,0.044802,301.414398,Spot
22,26.945414,10.282783,5.875234,2.945598,-2.418085,-0.754852,3.918191,-15.110906,14.873248,-7.353147,15.190932,95.305374,38.873978,18.746862,13.164881,346.619049,18.265274,-8.68014,1.78837,1.534628,0.303612,-0.048854,-0.016383,0.009456,0.002818,-0.007311,-3.62661,3.235497,6.208545,1.761215,1.742731,1.389366,636.820068,10.77361,-16.171803,-7.491664,0.169619,0.142799,0.118018,-0.0001,-0.000325,0.000002,0.000001,-0,-0.430436,0.241126,0.059974,0.022775,0.092742,0.044768,358.73288,Spot
39,32.415199,11.086993,5.83401,4.049811,-1.953414,0.007875,4.165626,30.278181,-14.962571,-12.871193,19.173843,126.178452,46.616871,20.380526,14.268167,788.333313,19.592731,-12.822468,2.060559,1.782597,0.833429,-0.043685,-0.028153,0.00752,0.001059,-0.005273,-4.676585,3.040266,5.846389,2.185581,1.820809,1.48186,949.854187,10.846965,-21.568233,-8.745767,0.167253,0.149752,0.138083,-0.000205,-0.000372,0.000002,0.000001,-0,-0.455089,0.206329,0.05476,0.020337,0.095337,0.043991,354.053772,Spot
17,30.982452,9.610737,5.483765,4.404417,0.128174,2.100981,-1.501321,-2.222429,-55.10878,-8.531389,20.539852,136.792206,47.323917,20.239347,14.334304,837.666687,19.218206,-11.764246,2.099346,1.456619,0.967268,-0.019818,-0.026649,0.000998,-0.002224,0.001052,-4.523233,3.293547,6.42697,2.295695,1.772754,1.50376,1049.818237,10.777116,-20.205338,-8.441091,0.160411,0.151695,0.130651,-0.000343,-0.000359,0.000001,0.000001,-0,-0.442757,0.248576,0.067301,0.018132,0.094797,0.041723,356.844849,Spot
11,23.960094,9.718714,7.803423,4.33092,0.937928,2.225289,-2.027509,-51.204304,24.676134,-2.415629,16.671028,114.465408,36.536526,18.344294,13.341893,427,17.235476,-6.724619,1.772907,1.213161,0.210737,0.00551,-0.013154,-0.004084,-0.002716,0.004171,-3.196805,3.652397,7.411547,1.809831,1.612401,1.444736,733.007568,10.571243,-13.388851,-6.664232,0.156025,0.138808,0.100893,-0.000514,-0.000289,0.000001,0.000001,-0,-0.395725,0.327719,0.096484,0.019393,0.091236,0.043671,351.341339,Spot
3,16.281261,9.995642,4.334981,0.378066,-3.416395,0.907835,2.094463,-9.960129,0.973393,6.038726,11.292033,85.582748,19.150093,17.3046,11.724419,51.476189,15.869902,-0.41136,1.354172,0.780427,0.323506,-0.156683,0.007062,0.019957,-0.001879,-0.009803,-1.811093,3.655338,7.710938,1.214316,1.691278,1.257515,318.422363,10.568213,-5.713049,-5.301689,0.160815,0.122835,0.097253,-0.000853,-0.000254,0.000005,0.000001,-0,-0.380904,0.327306,0.093814,0.021487,0.089696,0.047703,358.497284,Spot
7,19.868607,11.748096,5.825978,1.565083,-2.614802,0.212577,0.617823,-0.926115,-21.159075,4.357034,14.957935,114.970604,25.348585,18.833305,12.690755,317.571442,17.059877,-2.808729,1.586534,0.995902,0.095629,-0.105997,-0.000264,0.015211,-0.003461,-0.007945,-2.678065,3.761814,7.868867,1.527665,1.757776,1.343074,469.109863,10.639986,-9.228621,-6.419891,0.160157,0.130437,0.114127,-0.000488,-0.000298,0.000004,0.000001,-0,-0.404721,0.309119,0.088221,0.02056,0.092318,0.046097,361.916779,Spot
7,19.6891,13.057471,4.453586,2.546579,0.483062,0.465544,-1.797414,15.245351,44.214211,6.057306,15.329869,120.887505,23.721092,18.745714,12.713774,119.238098,16.88868,-2.800421,1.587874,1.067182,0.060728,-0.004929,-0.005857,-0.000754,-0.003328,0.001698,-2.715784,3.787607,7.944891,1.545335,1.716145,1.351778,537.433716,10.578785,-9.110315,-6.309895,0.154147,0.138561,0.102258,-0.000104,-0.000293,0.000001,0.000001,-0,-0.394966,0.328345,0.096942,0.018898,0.091873,0.0441,354.052948,Spot
8,16.200527,12.365806,3.051357,2.437794,2.832626,0.805886,-2.783014,-3.236543,36.593624,6.876654,11.674184,95.712059,16.995342,17.049822,11.790926,16.619047,15.384683,-0.815845,1.358823,0.977423,0.454834,0.091894,-0.006668,-0.015088,-0.000734,0.009401,-1.881413,3.672796,7.778712,1.232798,1.580597,1.276823,347.496216,10.390724,-5.809803,-4.993958,0.147737,0.13182,0.073914,0.000218,-0.00024,-0.000002,0.000001,0,-0.353472,0.371551,0.117252,0.017963,0.08845,0.044488,350.100159,Spot
11,14.740752,6.930051,2.447659,0.039085,-1.544231,-1.025033,0.575613,-0.891009,86.096603,4.443307,6.501899,53.759701,10.636879,15.034845,10.465891,29.571428,15.125335,0.384583,1.178164,0.735177,0.551642,-0.056075,0.003348,0.007264,0.003042,-0.004354,-1.361699,3.353025,6.871729,1.007732,1.56496,1.194939,41.632576,10.391311,-4.349442,-4.734024,0.146162,0.129755,0.08688,-0.000144,-0.0002,0.000002,0,-0,-0.362797,0.376454,0.125057,0.016549,0.103661,0.041966,307.288513,Spot
23,22.189829,9.840787,6.656837,1.029153,-2.278579,-0.814386,6.315717,34.243214,-101.554535,2.154796,12.635241,85.830338,28.279804,17.648252,12.623595,33.952381,17.862715,-4.327114,1.766452,1.098263,0.302446,-0.052977,-0.004193,0.009195,-0.000967,-0.006838,-3.167161,3.379904,6.48369,1.813517,1.690983,1.414176,495.505676,10.628383,-11.561446,-7.234332,0.156545,0.148131,0.120159,0.000005,-0.000302,0.000002,0.000001,-0,-0.424836,0.305599,0.093306,0.018132,0.106937,0.041917,349.181488,Spot
25,29.224688,9.838955,7.629059,4.907114,-0.746159,0.760899,2.459947,-29.75856,-103.384682,-7.117009,17.294872,112.750404,39.228859,19.335381,13.594769,398.571442,19.232231,-9.992456,1.905117,1.419966,0.98732,-0.025359,-0.020179,0.004045,-0.000192,-0.002344,-4.312404,3.284861,6.431552,1.961725,1.81307,1.445172,817.0625,10.712019,-18.512669,-8.520212,0.164276,0.147197,0.137313,0.000189,-0.000348,0.000001,0.000001,-0,-0.448786,0.268145,0.078799,0.019734,0.106207,0.043655,346.545471,Spot
11,29.446543,9.51146,6.462071,2.613723,-0.516387,1.868168,1.086958,-41.651802,-36.989788,-5.663112,16.659712,95.524231,48.90588,19.10478,13.826406,476.952393,19.495872,-9.95067,2.194077,1.310246,0.961449,-0.019351,-0.013285,0.002673,-0.004515,-0.001222,-4.465773,2.985535,5.327418,2.558547,1.752484,1.532354,705.967773,10.731359,-18.715183,-8.764513,0.164093,0.155124,0.135315,0.000214,-0.000361,0.000001,0.000001,-0,-0.454532,0.258199,0.07656,0.019504,0.108082,0.043064,346.1026,Spot
72,42.843864,17.183281,8.958825,5.97369,-0.028493,-2.289872,-3.703269,51.632896,110.662895,-32.115795,17.215029,110.609474,68.767387,20.967474,14.870013,1405.952393,21.32086,-21.523005,2.486199,1.952711,1.731364,-0.041372,-0.054118,0.003256,0.007123,0.000587,-6.170275,2.004797,4.197866,2.756646,1.873725,1.562917,883.496216,10.823052,-32.020813,-10.497808,0.171576,0.161938,0.148563,0.000023,-0.00042,0.000002,0.000002,-0,-0.482077,0.196448,0.058384,0.020247,0.107361,0.043977,342.339386,Spot
73,46.020184,16.462326,14.190183,10.614944,-0.114896,-2.021966,0.567994,-7.024549,-64.094147,-41.267452,16.347031,122.902405,65.244682,20.975883,14.859197,846.333313,21.16836,-24.851824,2.35057,2.201789,1.78956,-0.046011,-0.068905,0.002092,0.012676,0.001147,-6.341919,2.162839,4.635915,2.529568,1.853579,1.532592,952.195068,10.76155,-35.258633,-10.40681,0.172313,0.15492,0.142385,-0.000173,-0.000414,0.000002,0.000002,-0,-0.469618,0.233011,0.066102,0.021284,0.104706,0.044352,340.766266,Spot
29,29.706593,10.724184,6.366281,3.314939,1.935351,1.541809,-6.462993,9.084771,116.882347,-7.672841,16.189152,94.089363,52.336246,19.065765,13.741062,391.285706,19.236584,-10.470009,2.135007,1.352722,0.892425,0.02726,-0.017105,-0.006292,-0.003962,0.005687,-4.380153,3.127339,5.85631,2.36369,1.757083,1.50812,731.880676,10.682082,-19.024509,-8.554502,0.167627,0.141124,0.136184,0.000445,-0.000362,-0,0.000001,0,-0.444936,0.281312,0.083912,0.020881,0.106847,0.044824,351.038269,Spot
[truncated: 947,309 more chars]
