# Supplementary material for: Quantitative dissection of transcription in development yields evidence for transcription-factor-driven chromatin accessibility
Source: eLife. 2020 Oct 19;9:e56429. doi: 10.7554/eLife.56429 (PMC7738189; doi:10.7554/eLife.56429)
Supplement: Source code 1. [file elife-56429-code1.zip › src/classifiers/Labeled Data/Optogenetics-classifier-Bcdhets-ROI-V2.data]

@relation segment

@attribute original numeric
@attribute Gaussian_blur_1.0 numeric
@attribute Hessian_largest_1.0_true numeric
@attribute Hessian_middle_1.0_true numeric
@attribute Hessian_smallest_1.0_true numeric
@attribute Derivatives_1_1_1_1.0 numeric
@attribute Derivatives_2_2_2_1.0 numeric
@attribute Derivatives_3_3_3_1.0 numeric
@attribute Derivatives_4_4_4_1.0 numeric
@attribute Derivatives_5_5_5_1.0 numeric
@attribute Laplacian_1.0 numeric
@attribute Edges_1.0 numeric
@attribute Structure_largest_1.0_1.0 numeric
@attribute Structure_smallest_1.0_1.0 numeric
@attribute Structure_largest_1.0_3.0 numeric
@attribute Structure_smallest_1.0_3.0 numeric
@attribute Minimum_1.0 numeric
@attribute Maximum_1.0 numeric
@attribute Mean_1.0 numeric
@attribute Median_1.0 numeric
@attribute Variance_1.0 numeric
@attribute Gaussian_blur_2.0 numeric
@attribute Difference_of_Gaussian_1.0_2.0 numeric
@attribute Hessian_largest_2.0_true numeric
@attribute Hessian_middle_2.0_true numeric
@attribute Hessian_smallest_2.0_true numeric
@attribute Derivatives_1_1_1_2.0 numeric
@attribute Derivatives_2_2_2_2.0 numeric
@attribute Derivatives_3_3_3_2.0 numeric
@attribute Derivatives_4_4_4_2.0 numeric
@attribute Derivatives_5_5_5_2.0 numeric
@attribute Laplacian_2.0 numeric
@attribute Edges_2.0 numeric
@attribute Structure_largest_2.0_1.0 numeric
@attribute Structure_smallest_2.0_1.0 numeric
@attribute Structure_largest_2.0_3.0 numeric
@attribute Structure_smallest_2.0_3.0 numeric
@attribute Minimum_2.0 numeric
@attribute Maximum_2.0 numeric
@attribute Mean_2.0 numeric
@attribute Median_2.0 numeric
@attribute Variance_2.0 numeric
@attribute Gaussian_blur_4.0 numeric
@attribute Difference_of_Gaussian_1.0_4.0 numeric
@attribute Difference_of_Gaussian_2.0_4.0 numeric
@attribute Hessian_largest_4.0_true numeric
@attribute Hessian_middle_4.0_true numeric
@attribute Hessian_smallest_4.0_true numeric
@attribute Derivatives_1_1_1_4.0 numeric
@attribute Derivatives_2_2_2_4.0 numeric
@attribute Derivatives_3_3_3_4.0 numeric
@attribute Derivatives_4_4_4_4.0 numeric
@attribute Derivatives_5_5_5_4.0 numeric
@attribute Laplacian_4.0 numeric
@attribute Edges_4.0 numeric
@attribute Structure_largest_4.0_1.0 numeric
@attribute Structure_smallest_4.0_1.0 numeric
@attribute Structure_largest_4.0_3.0 numeric
@attribute Structure_smallest_4.0_3.0 numeric
@attribute Minimum_4.0 numeric
@attribute Maximum_4.0 numeric
@attribute Mean_4.0 numeric
@attribute Median_4.0 numeric
@attribute Variance_4.0 numeric
@attribute Gaussian_blur_8.0 numeric
@attribute Difference_of_Gaussian_1.0_8.0 numeric
@attribute Difference_of_Gaussian_2.0_8.0 numeric
@attribute Difference_of_Gaussian_4.0_8.0 numeric
@attribute Hessian_largest_8.0_true numeric
@attribute Hessian_middle_8.0_true numeric
@attribute Hessian_smallest_8.0_true numeric
@attribute Derivatives_1_1_1_8.0 numeric
@attribute Derivatives_2_2_2_8.0 numeric
@attribute Derivatives_3_3_3_8.0 numeric
@attribute Derivatives_4_4_4_8.0 numeric
@attribute Derivatives_5_5_5_8.0 numeric
@attribute Laplacian_8.0 numeric
@attribute Edges_8.0 numeric
@attribute Structure_largest_8.0_1.0 numeric
@attribute Structure_smallest_8.0_1.0 numeric
@attribute Structure_largest_8.0_3.0 numeric
@attribute Structure_smallest_8.0_3.0 numeric
@attribute Minimum_8.0 numeric
@attribute Maximum_8.0 numeric
@attribute Mean_8.0 numeric
@attribute Median_8.0 numeric
@attribute Variance_8.0 numeric
@attribute class {'class 1','class 2'}

@data
10,7.011681,1.418818,1.269567,0.181202,-0.112561,-0.587999,1.564705,6.270369,-78.729362,-2.869586,1.317821,0.6882,0.398176,0.167084,0.141582,7,10,8.571428,8,1.285714,5.565809,-1.445872,0.165683,0.102147,0.072896,0.000562,-0.004627,0.000535,0.001458,-0.000385,-0.340727,0.294634,0.055371,0.014085,0.027537,0.010251,1,17,6.818182,7,12.153409,5.095474,-1.916207,-0.470335,0.00542,0.003023,0.001353,0.000143,-0.000031,-0,0,0,-0.009796,0.127826,0.016963,0.000014,0.020137,0.000363,0,17,5.513618,5,6.532041,5.602768,-1.408913,0.036959,0.507294,0.006676,0.004317,0.004294,-0.000037,-0,-0,0,-0,0.006699,0.092616,0.008358,0.000042,0.006889,0.000316,0,17,4.93504,5,5.362476,'class 1'
9,7.455351,1.276224,1.163157,0.589154,0.064562,-0.027522,-0.081098,-2.062036,18.076441,-3.028535,1.268327,0.659682,0.475299,0.176647,0.142925,4,10,8.571428,9,4.619048,5.669044,-1.786307,0.186186,0.138981,0.098465,-0.002069,-0.005523,0.000216,0.000701,-0.000151,-0.423633,0.262594,0.04955,0.015839,0.028091,0.010652,3,17,7.787879,8,9.859848,5.122251,-2.333101,-0.546793,0.006253,0.002311,0.000579,0.000166,-0.000036,-0,0,0,-0.009144,0.126682,0.016785,0.000018,0.020564,0.000436,0,17,5.509727,5,6.821194,5.631099,-1.824252,-0.037945,0.508849,0.006268,0.004336,0.00421,-0.000021,-0,0,0,-0,0.006142,0.094868,0.00877,0.000036,0.007229,0.000275,0,17,4.971076,5,5.279523,'class 1'
9,6.783613,0.947373,0.677687,0.070587,0.088365,0.124108,-0.735887,-1.465464,35.82486,-1.695647,1.52547,0.830799,0.270579,0.176915,0.138585,4,12,7.857143,9,8.476191,5.605636,-1.177977,0.149556,0.126033,0.075694,-0.001471,-0.002822,-0.000098,-0.000472,0.000143,-0.351283,0.292323,0.054262,0.011667,0.028496,0.010564,2,17,6.909091,7,10.335227,5.144495,-1.639118,-0.461142,0.005193,0.001516,0.001104,0.00019,-0.000037,-0,0,-0,-0.004781,0.124986,0.016494,0.000015,0.021097,0.000555,0,17,5.498055,5,6.860348,5.665939,-1.117673,0.060303,0.521445,0.005794,0.004412,0.004043,-0.000007,-0,0,0,-0,0.005425,0.097267,0.009219,0.000031,0.007588,0.000235,0,17,4.970602,5,5.317921,'class 1'
12,7.182579,1.133955,0.994003,0.161973,0.003402,-0.245836,-0.071595,11.46002,-23.120134,-2.289931,1.314239,0.696963,0.317622,0.18006,0.139611,5,12,7.571429,7,5.952381,5.681839,-1.50074,0.18803,0.151422,0.071627,-0.006891,-0.004546,0.000468,0.000831,0.000793,-0.411079,0.229978,0.03689,0.013505,0.028896,0.010726,2,17,7.363636,7,11.051136,5.171385,-2.011194,-0.510454,0.005658,0.002581,0.000442,0.000101,-0.000037,-0,0,-0,-0.002634,0.125294,0.016746,0.000019,0.022065,0.000676,0,17,5.540856,5,7.046176,5.693672,-1.488907,0.011833,0.522287,0.005705,0.004622,0.00343,-0.000011,-0,0,0,-0,0.004513,0.097824,0.009317,0.00003,0.007621,0.00023,0,17,4.990991,5,5.330564,'class 1'
7,5.934466,0.525587,0.448246,0.238504,0.003362,-0.093191,-0.042031,-0.643144,15.074425,-0.315845,1.307253,0.707417,0.128946,0.169977,0.13179,3,12,6.714286,7,8.571428,5.49085,-0.443616,0.134633,0.092951,0.00855,-0.007248,-0.000354,0.000227,-0.000155,0.000288,-0.236133,0.283334,0.046332,0.009546,0.029565,0.010454,1,12,5.69697,6,5.905303,5.193021,-0.741445,-0.297829,0.006127,0.003695,0.002732,0.000083,-0.000035,-0,0,-0,0.005164,0.123793,0.016547,0.000055,0.022904,0.000856,0,17,5.583658,5,6.923638,5.73412,-0.200346,0.243269,0.541099,0.005195,0.00473,0.003157,0.000003,-0,0,0,-0,0.003623,0.100074,0.009749,0.000025,0.007955,0.000195,0,17,5.006164,5,5.35907,'class 1'
6,5.640924,0.908761,0.567923,0.108767,0.03903,0.154093,-0.867555,-4.238753,72.258286,-1.367917,0.442512,0.168025,0.095729,0.103133,0.071821,1,11,6.714286,7,9.238095,4.965751,-0.675172,0.08212,0.048547,0.007609,-0.006228,-0.001665,-0.000732,-0.000242,0.001018,-0.138277,0.148446,0.01877,0.002083,0.02721,0.005138,1,11,5.545455,6,8.068182,4.977892,-0.663031,0.012141,0.016095,0.007203,0.000472,-0.00006,-0.000026,0,0,-0,0.02377,0.121623,0.015337,0.000089,0.01701,0.001076,0,12,4.867704,5,5.35743,5.565791,-0.075133,0.600039,0.587898,0.00699,0.00678,0.005161,0.000037,0,-0,0,0,0.004952,0.080865,0.006404,0.000045,0.005469,0.000341,0,14,4.889047,5,5.215387,'class 1'
11,5.582808,0.731073,0.530193,0.073332,-0.164127,-0.144571,1.627529,9.45266,-50.168758,-1.187934,0.405318,0.134666,0.060202,0.102209,0.069203,1,11,6.428571,8,13.619047,4.994569,-0.588239,0.082271,0.059432,0.010909,-0.005874,-0.000855,0.000113,-0.000569,-0.000147,-0.130795,0.115507,0.013003,0.002339,0.027444,0.004593,1,11,5.363636,6,7.051136,5.00118,-0.581628,0.006611,0.016268,0.007949,0.001105,-0.000141,-0.000027,0,0,-0,0.023112,0.120887,0.015264,0.000089,0.017308,0.001081,0,12,4.972763,5,5.229724,5.580712,-0.002096,0.586143,0.579532,0.007038,0.006609,0.00498,0.000025,0,-0,0,0,0.004551,0.081853,0.00656,0.000043,0.00559,0.000322,0,14,4.886676,5,5.181174,'class 1'
8,5.539345,0.744292,0.423617,0.189667,-0.209149,-0.125186,1.032616,-2.950327,-7.549188,-1.357576,0.237716,0.116388,0.031183,0.101308,0.066443,3,11,6.857143,6,6.142857,4.986203,-0.553143,0.074979,0.049592,0.020961,-0.004847,-0.000587,0.001084,-0.000309,-0.001037,-0.10361,0.086821,0.008179,0.002293,0.02829,0.004118,1,11,5.242424,5,6.251894,5.027416,-0.511929,0.041214,0.016855,0.008917,0.001657,-0.000201,-0.000025,0,0,-0,0.024115,0.120518,0.015308,0.000095,0.017798,0.001101,0,11,4.883268,5,4.853508,5.602764,0.063418,0.616561,0.575347,0.00713,0.006371,0.004743,0.000013,0,-0,0,0,0.003983,0.083183,0.006771,0.00004,0.005751,0.000299,0,14,4.905643,5,5.168986,'class 1'
1,4.58308,0.635275,0.081744,0.039107,-0.059752,0.102569,0.903698,-8.71567,-1.431778,0.677912,0.687366,0.193608,0.065097,0.099328,0.077409,1,9,5,6,12.666667,4.91935,0.33627,0.101958,0.006663,0.004621,0.002898,0.001356,-0.000066,0.000232,-0.000139,0.099915,0.07557,0.009105,0.000624,0.021146,0.00534,1,10,4.454545,4,6.005682,5.273929,0.690849,0.354579,0.020789,0.008984,0.005372,0.000161,-0.000003,-0,-0,0,0.035144,0.080786,0.007151,0.000165,0.009946,0.001223,0,15,4.875486,4,5.273499,5.935623,1.352542,1.016273,0.661694,0.00745,0.007333,0.004354,-0.000058,0,-0,0,0,0.004237,0.072816,0.005232,0.000048,0.004689,0.000345,0,15,5.182077,5,5.236282,'class 1'
6,5.272659,0.561997,0.290295,0.135003,0.136045,-0.256368,-1.557127,5.808759,6.032064,-0.71729,0.994326,0.277602,0.115329,0.107922,0.081456,1,10,5.142857,4,8.142858,5.029323,-0.243336,0.070933,0.031339,0.020602,-0.001981,-0.00097,0.000067,0.000471,0.000778,0.018992,0.158735,0.018621,0.000938,0.024654,0.005753,1,14,5.333333,5,8.416667,5.315251,0.042592,0.285928,0.022262,0.009404,0.005389,0.000096,-0.000013,-0,0,-0,0.037054,0.093551,0.009434,0.000139,0.01215,0.001223,0,15,4.859922,5,5.019364,5.980559,0.7079,0.951236,0.665308,0.007667,0.006938,0.004026,-0.000061,0,-0,0,0,0.003297,0.077214,0.005873,0.000043,0.005195,0.000309,0,15,5.186819,5,5.352179,'class 1'
7,5.921124,0.956314,0.646456,0.103888,0.099147,-0.093455,-0.747648,0.663795,1.171096,-1.706659,0.894939,0.280467,0.143541,0.115594,0.085066,5,14,7.428571,6,10.285714,5.195088,-0.726036,0.054494,0.046374,0.020443,-0.003883,-0.0027,0.00023,0.000339,0.000706,-0.080424,0.198826,0.026535,0.001818,0.028598,0.006263,1,14,5.787879,6,7.359848,5.373124,-0.548,0.178036,0.022992,0.009504,0.005436,0.000028,-0.000022,-0,0,-0,0.037932,0.108161,0.012391,0.000111,0.014804,0.001197,0,15,5.101167,5,5.278788,6.032167,0.111043,0.837079,0.659043,0.007921,0.006485,0.003589,-0.000064,0,-0,0,0,0.002153,0.081528,0.006534,0.000039,0.005703,0.000279,0,15,5.217165,5,5.380711,'class 1'
9,6.005972,0.6334,0.473263,0.067856,-0.222883,0.191883,1.068494,-1.287424,8.652247,-1.038806,0.811224,0.252423,0.106283,0.122555,0.088054,3,9,6,7,5,5.362343,-0.643629,0.069218,0.057653,0.020157,-0.002968,-0.002527,0.000517,-0.000092,-0.000465,-0.147028,0.191757,0.026822,0.002703,0.033062,0.006884,2,15,6.393939,6,7.683712,5.447693,-0.558279,0.08535,0.023457,0.009308,0.005624,-0.000042,-0.000029,-0,0,-0,0.038389,0.123504,0.015932,0.000091,0.017842,0.001171,0,15,5.291829,5,5.785597,6.089581,0.083609,0.727238,0.641888,0.008212,0.005997,0.003017,-0.000067,0,-0,0,0,0.000803,0.085512,0.007175,0.000036,0.006182,0.000254,0,15,5.285917,5,5.505024,'class 1'
7,6.555512,1.230634,1.021637,0.405341,-0.014697,-0.060909,-0.040114,-8.062607,-13.271466,-2.657612,0.540734,0.273124,0.23378,0.128348,0.094775,5,15,9.285714,9,16.238094,5.36413,-1.191382,0.095714,0.05909,0.023474,-0.000926,-0.003466,0.000119,0.000049,-0.000116,-0.178278,0.183465,0.02512,0.004202,0.035878,0.00761,2,15,6.181818,6,10.403409,5.467138,-1.088374,0.103008,0.024336,0.01014,0.006148,-0.000072,-0.000023,-0,0,-0,0.040623,0.124124,0.016148,0.000102,0.017981,0.001168,0,15,5.159533,5,5.603356,6.101314,-0.454198,0.737185,0.634176,0.008309,0.0061,0.002645,-0.000083,0,-0,-0,0,0.000436,0.084618,0.007024,0.000038,0.006047,0.000263,0,16,5.342342,5,5.707224,'class 1'
5,5.077069,0.503449,0.357575,0.016835,0.003019,-0.183048,0.174701,-2.837674,-23.782179,0.129039,0.399513,0.117879,0.067887,0.185618,0.099182,3,12,5.285714,4,9.904762,5.307643,0.230574,0.105578,0.033154,0.000834,0.000784,0.000653,0.000016,0.000199,-0.000295,0.137898,0.164154,0.040947,0.001501,0.08662,0.015441,0,12,5,5,5.5,5.970243,0.893174,0.6626,0.027204,0.014937,0.010041,0.000092,0.000022,0,-0,-0,0.052181,0.228868,0.051856,0.000186,0.043028,0.001708,0,18,5.307393,5,6.260609,6.383778,1.306709,1.076135,0.413535,0.010287,0.003265,0.000416,0.000006,0,0,-0,0,-0.007437,0.110318,0.011892,0.000036,0.01002,0.000243,0,19,5.954481,6,7.31861,'class 1'
3,4.779081,0.806688,0.370267,0.064012,0.142414,-0.171309,1.14743,5.25063,-40.849823,1.240967,0.385385,0.143277,0.063674,0.181313,0.097558,0,6,3.714286,5,4.571429,5.256227,0.477145,0.095275,0.041143,0.002758,0.007196,0.001219,-0.000633,0.000013,0.000123,0.139175,0.145652,0.034859,0.001593,0.082246,0.014332,0,12,4.727273,5,7.079545,5.900642,1.121561,0.644416,0.027358,0.014345,0.010345,0.000192,0.000018,-0,-0,0,0.052048,0.221206,0.048631,0.000168,0.041031,0.001604,0,18,5.175097,5,6.16844,6.338152,1.559071,1.081925,0.43751,0.010138,0.003406,0.00015,0.00002,0,0,-0,0,-0.006582,0.109077,0.011629,0.000036,0.009817,0.000244,0,19,5.886202,6,7.144539,'class 1'
6,5.257244,0.523669,0.365809,0.2108,0.233048,-0.382604,-1.044934,11.667378,67.855026,-0.368661,0.608095,0.126141,0.091463,0.171661,0.087533,1,8,4.285714,4,5.238095,5.198674,-0.058569,0.055571,0.028095,0.005707,0.005939,-0.000573,-0.000461,0.0004,0.000649,0.077959,0.09311,0.019583,0.001127,0.071556,0.011785,0,18,5.30303,5,11.717803,5.75421,0.496966,0.555535,0.028823,0.014719,0.010176,0.000029,0.000012,0,-0,0,0.053717,0.202568,0.041453,0.000176,0.037512,0.001459,0,18,5.163424,5,6.301313,6.268655,1.011411,1.069981,0.514445,0.009665,0.003764,0.001335,0.000039,0,0,-0,0,-0.004566,0.108788,0.011574,0.000034,0.009798,0.000234,0,19,5.689426,5,6.661088,'class 1'
1,5.14277,0.464886,0.257784,0.099144,0.027984,-0.256878,1.362318,-9.235516,-83.275459,-0.107958,0.799583,0.139529,0.106108,0.167223,0.086911,1,18,6.285714,5,31.238094,5.178277,0.035507,0.055934,0.031701,0.008885,0.008498,-0.000388,-0.00064,0.000246,0.000286,0.07875,0.089804,0.017294,0.001192,0.067848,0.010767,1,18,4.818182,4,11.028409,5.702579,0.559809,0.524302,0.028357,0.013648,0.009665,0.000113,0.000007,-0,-0,0,0.051671,0.195915,0.038827,0.00015,0.035492,0.001407,0,18,5.101167,5,6.145975,6.225682,1.082912,1.047405,0.523103,0.00956,0.00399,0.001696,0.000054,0,0,-0,0,-0.003874,0.106744,0.011148,0.000035,0.009467,0.000241,0,19,5.651968,5,6.479385,'class 1'
18,5.797421,1.082818,0.914814,0.376007,-0.141622,-0.673731,-0.143942,23.778406,33.707527,-2.373638,0.364561,0.164654,0.099271,0.157696,0.078994,1,18,6.285714,4,30.904762,5.158216,-0.639205,0.036863,0.027288,0.00997,-0.001594,-0.002408,0.000674,0.001001,-0.000324,0.000395,0.07118,0.010294,0.000959,0.057582,0.00852,1,18,5.575758,5,10.001894,5.578713,-0.218709,0.420496,0.028258,0.013215,0.009244,-0.000041,0.000001,0,0,0,0.050717,0.176739,0.032094,0.000147,0.031565,0.001334,0,18,5.07393,5,6.146857,6.157491,0.360069,0.999274,0.578778,0.009113,0.004421,0.002707,0.000071,0,0,-0,-0,-0.001985,0.105328,0.010864,0.000034,0.009277,0.000239,0,19,5.488383,5,6.110515,'class 1'
8,5.531552,0.947492,0.597425,0.007632,-0.160164,-0.412309,0.516316,-11.166589,6.092398,-1.537285,0.597358,0.166085,0.082699,0.151669,0.079223,2,18,7.857143,8,28.142857,5.164518,-0.367034,0.038842,0.03841,0.010768,-0.002304,-0.001033,0.000653,0.000686,-0.000708,0.011201,0.08965,0.012104,0.000777,0.054543,0.007761,1,18,5.121212,5,11.922348,5.542748,0.011196,0.37823,0.027519,0.011894,0.008174,0.00004,-0.000003,0,-0,0,0.047588,0.171441,0.030197,0.000123,0.029748,0.001304,0,18,5.18677,5,6.402481,6.118721,0.587169,0.954203,0.575973,0.009049,0.004828,0.002751,0.000089,0,0,-0,-0,-0.00147,0.102617,0.010317,0.000035,0.008846,0.000253,0,19,5.44476,5,5.918793,'class 1'
1,5.175937,0.379172,0.199085,0.094873,-0.146073,0.056256,0.842213,-5.447752,0.75353,-0.085215,0.39444,0.063547,0.052356,0.097508,0.051065,1,9,5.142857,5,6.809524,5.031406,-0.144531,0.020052,0.012822,0.005557,-0.005372,-0.001274,0.000536,0.000582,-0.000585,-0.001672,0.1055,0.010355,0.000424,0.02932,0.002826,1,11,5.272727,5,5.767045,5.26719,0.091253,0.235784,0.016885,0.008287,0.006172,0.000534,-0.000018,-0,0,-0,0.031344,0.119115,0.014631,0.000073,0.015817,0.000941,1,13,5.070039,5,4.877888,5.864846,0.688909,0.83344,0.597656,0.008103,0.005465,0.004913,0.000142,0,-0,0,0,0.002275,0.082226,0.006637,0.000031,0.005732,0.000227,0,15,5.174016,5,5.39997,'class 2'
3,4.953311,0.480445,0.173581,0.09027,0.094882,-0.128837,-1.551523,3.13449,7.786238,0.563755,0.262496,0.059624,0.04997,0.098413,0.049111,1,7,4,3,6.666667,5.022881,0.06957,0.032673,0.02677,0.012672,-0.007714,0.00002,0.000645,-0.000169,0.00049,0.006769,0.116735,0.011988,0.000588,0.028204,0.00274,1,10,5.060606,5,4.871212,5.254523,0.301212,0.231642,0.015863,0.0087,0.006251,0.000502,-0.000018,-0,0,-0,0.030813,0.118021,0.014349,0.00008,0.015543,0.000952,1,13,4.918288,5,4.942516,5.85256,0.899249,0.829679,0.598036,0.008069,0.005828,0.0048,0.000149,0,-0,0,0,0.002559,0.081663,0.006548,0.000034,0.005667,0.000251,0,15,5.170223,5,5.286475,'class 2'
2,4.772396,0.66411,0.164385,0.092009,-0.176205,0.490444,-0.474126,0.983945,24.640488,0.736486,0.24626,0.051611,0.048111,0.094451,0.049005,1,7,3.714286,3,4.238095,4.934628,0.162231,0.035201,0.023751,0.013247,-0.008252,0.000444,0.001322,-0.000737,-0.001066,0.045704,0.099248,0.008857,0.000921,0.025763,0.002829,1,10,5.181818,5,5.778409,5.214382,0.441986,0.279755,0.014392,0.009178,0.006809,0.000595,-0.000016,-0,-0,-0,0.030379,0.112298,0.013031,0.000087,0.014416,0.0009,1,13,4.918288,5,5.114391,5.818102,1.045706,0.883474,0.60372,0.007843,0.006257,0.005012,0.000151,0,-0,0,0,0.003426,0.080192,0.006318,0.000039,0.005491,0.000285,0,16,5.126126,5,5.382566,'class 2'
1,4.577981,0.483878,0.346157,0.027546,-0.287329,0.162342,1.519476,-9.46705,-22.099636,0.802488,0.244026,0.053309,0.040383,0.090478,0.049707,1,7,4.285714,4,5.238095,4.875193,0.297211,0.050474,0.030587,0.000428,-0.003777,0.000264,0.000972,-0.000408,-0.001113,0.080634,0.076464,0.006063,0.001487,0.023986,0.002871,1,10,4.69697,5,5.217803,5.18393,0.605948,0.308737,0.013286,0.009274,0.007178,0.000674,-0.000014,-0,-0,-0,0.029738,0.10823,0.012143,0.000089,0.013658,0.000857,1,13,4.824903,5,4.934065,5.789692,1.211711,0.9145,0.605762,0.007671,0.00661,0.005167,0.00015,-0,-0,0,0,0.004106,0.078866,0.006113,0.000043,0.00533,0.000319,0,16,5.077762,5,5.389586,'class 2'
4,4.685171,0.275974,0.135409,0.094426,-0.172491,0.053955,1.494428,5.012652,-48.782719,0.316958,0.358848,0.065698,0.031432,0.091275,0.049518,1,7,3.857143,4,5.142857,4.878324,0.193153,0.048882,0.043232,0.015383,-0.00495,0.000323,0.000965,0.000143,-0.000886,0.076731,0.08565,0.007646,0.001279,0.023815,0.002757,1,8,4.727273,5,4.017045,5.179865,0.494694,0.301541,0.013142,0.009048,0.007479,0.000577,-0.000014,-0,-0,-0,0.02967,0.109412,0.012392,0.000097,0.013863,0.000899,1,13,4.770428,5,4.849434,5.784498,1.099327,0.906174,0.604633,0.007673,0.006814,0.005042,0.000152,-0,-0,0,0,0.004183,0.078694,0.006086,0.000046,0.005303,0.00034,0,16,5.093409,5,5.327608,'class 2'
6,4.693269,0.176222,0.130466,0.019189,0.044014,-0.326652,-1.814246,-2.961596,53.499054,-0.026568,0.33394,0.059151,0.032699,0.088213,0.050764,4,6,5.285714,6,0.904762,4.870285,0.177016,0.051748,0.037257,0.013251,-0.001205,-0.000366,0.000447,0.000592,-0.000503,0.075753,0.083956,0.007571,0.000897,0.023107,0.002629,1,13,4.575758,4,5.689394,5.159275,0.466006,0.28899,0.013317,0.008187,0.007087,0.000594,-0.000011,-0,-0,-0,0.02859,0.108136,0.012104,0.000093,0.013557,0.000891,1,13,4.910506,5,4.659928,5.763307,1.070038,0.893022,0.604032,0.007536,0.00705,0.005172,0.000147,-0,-0,0,0,0.004686,0.077898,0.005963,0.000049,0.0052,0.000368,0,16,5.111427,5,5.32107,'class 2'
6,4.819802,0.258643,0.242874,0.018085,-0.028762,-0.203848,-0.403067,4.918172,14.869681,-0.033854,0.350543,0.064292,0.032279,0.086986,0.052118,1,6,4.142857,4,3.142857,4.900316,0.080513,0.044999,0.017765,0.014067,-0.000434,-0.000348,-0.000075,0.000272,0.000022,0.041301,0.09826,0.00887,0.000468,0.023181,0.002466,1,13,4.909091,5,5.022727,5.146776,0.326974,0.24646,0.013854,0.007931,0.005464,0.000542,-0.000006,-0,-0,-0,0.027249,0.108827,0.012223,0.000094,0.013548,0.00091,1,13,4.902724,5,4.510032,5.748676,0.928874,0.848361,0.6019,0.007446,0.007215,0.00526,0.000141,-0,0,0,0,0.005028,0.07749,0.005901,0.000052,0.005147,0.000389,0,16,5.075865,5,5.325361,'class 2'
5,4.978341,0.31079,0.194307,0.078637,-0.152442,0.050711,1.259457,-0.513778,-60.288033,0.19512,0.277634,0.068778,0.034558,0.087724,0.05383,1,8,4.571429,5,5.952381,4.940258,-0.038083,0.03879,0.031651,0.00535,-0.002076,-0.000097,-0.000374,-0.000312,0.000285,-0.001788,0.105041,0.009893,0.000719,0.02387,0.002504,1,13,5.242424,6,5.626894,5.141148,0.162807,0.20089,0.014502,0.007655,0.0038,0.000411,-0.000001,0,-0,0,0.025957,0.110992,0.012675,0.0001,0.013792,0.000947,0,13,4.894942,5,4.836576,5.740774,0.762433,0.800516,0.599627,0.007402,0.007313,0.005304,0.000133,-0,0,0,0,0.005216,0.077518,0.005906,0.000054,0.00515,0.0004,0,16,5.075391,5,5.296495,'class 2'
8,5.052086,0.54507,0.262906,0.051703,-0.006984,-0.271263,-1.281857,3.586534,74.545494,-0.756273,0.246813,0.061978,0.029056,0.087839,0.052994,4,8,5.571429,6,1.952381,4.925791,-0.126296,0.036922,0.029256,0.005418,-0.002411,0.000058,-0.000116,-0.000065,0.000163,0.013084,0.109069,0.010936,0.000478,0.024668,0.002403,1,13,4.727273,5,5.454545,5.145693,0.093606,0.219902,0.014875,0.007884,0.003757,0.000303,-0.000001,0,-0,-0,0.026515,0.114876,0.013537,0.000096,0.014502,0.000936,1,13,4.96109,5,4.920355,5.744796,0.69271,0.819005,0.599103,0.007421,0.007331,0.005189,0.000128,-0,0,0,0,0.0051,0.078372,0.006034,0.000054,0.005247,0.000401,0,15,5.080607,5,5.317029,'class 2'
4,4.823408,0.473434,0.362205,0.094403,0.081195,-0.154674,-0.883878,-0.163053,-2.593739,0.205632,0.387377,0.072398,0.037832,0.088314,0.052409,2,8,4.571429,4,4.952381,4.916382,0.092974,0.039054,0.024365,0.018559,-0.000955,-0.000208,0.000264,0.000389,-0.000473,0.033248,0.114089,0.011826,0.000407,0.02579,0.002455,2,13,5.090909,5,5.772727,5.1601,0.336692,0.243718,0.015379,0.008159,0.003693,0.000189,-0.000001,0,0,-0,0.027231,0.119692,0.014659,0.000091,0.015468,0.000921,0,13,4.933852,5,5.007326,5.755099,0.931692,0.838717,0.594999,0.007508,0.007291,0.004989,0.000123,0,0,0,0,0.004773,0.079392,0.006188,0.000053,0.005363,0.000394,0,15,5.079659,5,5.292513,'class 2'
3,4.801373,0.343777,0.203499,0.174397,-0.140308,-0.061356,0.664739,2.966108,-34.717976,0.372879,0.346068,0.056785,0.0313,0.089187,0.052869,3,6,4.285714,4,1.904762,4.921813,0.12044,0.033029,0.017264,0.016117,-0.004545,0.00037,0.000264,0.000062,-0.000472,0.031882,0.115659,0.012295,0.000702,0.027018,0.002532,1,9,4.69697,5,3.405303,5.160998,0.359625,0.239185,0.015682,0.007771,0.003045,0.000077,0.000003,0,0,-0,0.026498,0.123348,0.015504,0.000092,0.016027,0.000939,0,13,4.863813,5,4.782162,5.756301,0.954928,0.834488,0.595303,0.007472,0.007244,0.005057,0.000112,0,0,0,0,0.004829,0.080462,0.006355,0.000052,0.005505,0.000385,0,15,5.086771,5,5.289906,'class 2'
2,5.579063,0.558622,0.417861,0.099186,0.048257,0.248995,-1.37391,-10.927355,77.245262,0.041575,0.502948,0.1422,0.073764,0.251816,0.175449,2,9,5.857143,7,8.809524,5.384866,-0.194197,0.078995,0.070423,0.005217,-0.005424,-0.00336,0.000295,0.000877,-0.000228,-0.013788,0.184467,0.045306,0.00397,0.066286,0.011706,2,9,5.757576,6,4.689394,5.553981,-0.025082,0.169116,0.01948,0.005034,0.000171,-0.000518,-0.000011,0,0,-0,0.014617,0.18477,0.033222,0.000045,0.027172,0.000703,0,11,5.237354,5,4.658287,5.95143,0.372367,0.566565,0.397449,0.008904,0.004811,0.003436,0.00003,0,-0,0,-0,-0.000657,0.093488,0.008572,0.000029,0.007384,0.000229,0,35,5.530109,5,7.726441,'class 2'
2,5.506767,0.35808,0.25646,0.163458,-0.062657,0.267775,-0.047821,-5.495634,-2.89984,0.451081,0.536692,0.134067,0.045995,0.239768,0.168112,2,8,4.571429,5,5.285714,5.39249,-0.114277,0.074464,0.064448,0.006385,-0.011724,-0.001331,0.000114,0.000083,-0.00059,-0.016401,0.172377,0.0398,0.003193,0.065873,0.011076,2,11,6.060606,6,5.621212,5.595635,0.088868,0.203145,0.020088,0.003738,0.002486,-0.001069,-0.000004,0.000001,0,-0,0.018836,0.184807,0.033356,0.000061,0.027775,0.000774,0,11,5.264591,5,4.523468,6.00303,0.496263,0.61054,0.407395,0.009101,0.004106,0.003287,0.000037,0,0,0,-0,-0.001707,0.095467,0.008935,0.000025,0.007676,0.000198,0,35,5.55524,5,7.787863,'class 2'
2,5.579063,0.558622,0.417861,0.099186,0.048257,0.248995,-1.37391,-10.927355,77.245262,0.041575,0.502948,0.1422,0.073764,0.251816,0.175449,2,9,5.857143,7,8.809524,5.384866,-0.194197,0.078995,0.070423,0.005217,-0.005424,-0.00336,0.000295,0.000877,-0.000228,-0.013788,0.184467,0.045306,0.00397,0.066286,0.011706,2,9,5.757576,6,4.689394,5.553981,-0.025082,0.169116,0.01948,0.005034,0.000171,-0.000518,-0.000011,0,0,-0,0.014617,0.18477,0.033222,0.000045,0.027172,0.000703,0,11,5.237354,5,4.658287,5.95143,0.372367,0.566565,0.397449,0.008904,0.004811,0.003436,0.00003,0,-0,0,-0,-0.000657,0.093488,0.008572,0.000029,0.007384,0.000229,0,35,5.530109,5,7.726441,'class 2'
7,5.507477,0.487035,0.364497,0.071849,0.016798,-0.056292,0.920334,11.201952,-84.325211,-0.194387,0.668175,0.165883,0.080014,0.252345,0.174334,2,8,4.714286,4,4.571429,5.372349,-0.135128,0.081117,0.078395,0.007771,0.004686,-0.003215,0.00039,0.000576,-0.000107,-0.00505,0.174828,0.044112,0.004353,0.065051,0.011831,2,11,5.787879,6,4.922348,5.513166,0.00569,0.140817,0.018864,0.006158,0.000964,0.000081,-0.000017,-0.000001,0,0,0.011742,0.183387,0.032653,0.000052,0.026473,0.000724,0,11,5.322957,5,4.90701,5.905005,0.397528,0.532656,0.391839,0.008748,0.005479,0.003562,0.000025,0,-0,0,0,0.000293,0.091244,0.008169,0.000033,0.007058,0.000267,0,35,5.469891,5,7.524354,'class 2'
5,5.81284,0.654243,0.390375,0.322691,-0.108993,0.15078,1.058469,-2.954386,-53.682888,-0.586558,0.465644,0.188269,0.072949,0.197517,0.135596,4,8,6,6,2.333333,5.318127,-0.494712,0.096257,0.015935,0.009642,0.011137,-0.002788,0.000481,0.00018,-0.00101,-0.102551,0.121693,0.02249,0.004135,0.053651,0.009515,2,11,5.909091,6,3.772727,5.411772,-0.401067,0.093645,0.019574,0.003045,0.000885,0.000717,-0.000019,-0.000001,0,0,0.017415,0.169054,0.028139,0.000047,0.024111,0.000783,0,11,5.108949,5,5.261521,5.857303,0.044463,0.539176,0.44553,0.008306,0.006132,0.003893,0.000019,-0,-0,0,0,0.00172,0.08977,0.007909,0.000038,0.006854,0.000307,0,35,5.367473,5,7.327424,'class 2'
8,5.827145,1.005692,0.566902,0.447813,0.06053,-0.102742,-0.888457,6.942033,21.189541,-1.124781,0.430789,0.234658,0.099291,0.160708,0.114014,3,11,6.285714,5,6.904762,5.220037,-0.607108,0.07391,0.025437,0.002683,0.007796,-0.00323,0.000236,0.000854,-0.000507,-0.10203,0.143776,0.019197,0.002575,0.045831,0.008531,0,11,5.666667,6,5.854167,5.356521,-0.470624,0.136484,0.020331,0.00317,0.000937,0.000725,-0.000014,-0.000001,0,0,0.024438,0.157114,0.024703,0.000068,0.022589,0.000866,0,11,5.101167,5,4.69285,5.854119,0.026975,0.634083,0.497599,0.008053,0.006163,0.004044,0.000015,-0,-0,0,0,0.002154,0.090449,0.008031,0.000038,0.006958,0.000305,0,35,5.324799,5,7.045784,'class 2'
5,5.994702,0.821427,0.460517,0.129483,-0.063716,0.333142,-0.548915,-9.347736,26.534615,-1.411427,0.275815,0.181584,0.123164,0.150308,0.105298,5,9,7,8,2.666667,5.209845,-0.784857,0.07495,0.047212,0.001286,0.005937,-0.002592,0.00088,0.000838,-0.000866,-0.120876,0.154979,0.021482,0.002525,0.043218,0.00798,1,11,6.454545,6,6.005682,5.322803,-0.6719,0.112957,0.019158,0.00426,0.000081,0.001068,-0.000014,-0.000001,0,-0,0.023337,0.154049,0.023725,0.000073,0.021804,0.000885,0,11,5.03891,5,4.920355,5.820095,-0.174608,0.61025,0.497292,0.00796,0.006712,0.004089,0.000011,-0,-0,0,0,0.002842,0.0882,0.007639,0.000044,0.006634,0.000355,0,35,5.288763,5,6.981567,'class 2'
8,5.605375,0.92489,0.531812,0.031017,0.032733,-0.390298,0.129418,-0.417261,-24.682577,-1.487719,0.670471,0.221053,0.112915,0.126849,0.092762,4,10,6.428571,5,4.952381,5.064477,-0.540898,0.056344,0.015544,0.001695,-0.000479,-0.002389,0.000881,0.001143,-0.000223,-0.042495,0.169333,0.020201,0.001547,0.037778,0.007705,1,10,5.484848,6,6.445076,5.279786,-0.325589,0.215309,0.019069,0.007556,0.002522,0.000936,-0.000007,-0,0,-0,0.029147,0.143704,0.020963,0.000119,0.020549,0.000996,0,11,4.894942,5,4.852201,5.82093,0.215555,0.756453,0.541144,0.007774,0.00673,0.004145,0.000005,-0,-0,0,0,0.0031,0.088763,0.007736,0.000044,0.006714,0.000353,0,31,5.222855,5,5.922798,'class 2'
8,5.107601,0.679426,0.548791,0.198493,0.021257,-0.408703,-0.442463,6.987703,4.888638,-1.029724,0.58557,0.180657,0.070537,0.112562,0.083072,4,8,6,6,2.666667,4.921579,-0.186022,0.051205,0.029955,0.029923,-0.003246,-0.001029,0.000325,0.000441,0.000404,0.051174,0.138656,0.014446,0.001506,0.03449,0.007373,0,10,4.848485,4,6.132576,5.248422,0.140821,0.326843,0.018339,0.011209,0.004213,0.000737,0.000001,0,0,-0,0.03376,0.135562,0.018913,0.000172,0.019625,0.001137,0,13,4.949416,5,5.204463,5.826101,0.7185,0.904522,0.577679,0.007665,0.006742,0.004119,-0.000003,0,-0,0,0,0.003196,0.089191,0.00781,0.000044,0.006773,0.000352,0,13,5.132764,5,5.120885,'class 2'
6,4.721526,0.229528,0.089635,0.011298,0.095428,0.156912,-1.202426,-3.78872,47.476631,-0.330462,0.591124,0.133022,0.044473,0.106525,0.074715,3,8,4.857143,4,2.809524,4.825051,0.103526,0.065679,0.052324,0.003338,-0.00195,0.0005,-0.000268,-0.000486,0.000401,0.114664,0.084497,0.007595,0.002694,0.03369,0.006614,2,9,4.787879,4,4.922348,5.23072,0.509194,0.405668,0.017529,0.014249,0.005216,0.000495,0.000006,0.000001,0,-0,0.036994,0.130919,0.017813,0.000207,0.019176,0.001264,0,11,4.782101,5,4.772647,5.835578,1.114052,1.010527,0.604858,0.007634,0.006747,0.004004,-0.000013,0,-0,0,0,0.003117,0.089483,0.00786,0.000044,0.006808,0.00035,0,15,5.130867,5,5.160285,'class 2'
3,4.459812,0.434555,0.353365,0.347433,0.042307,0.0245,-0.615372,2.951373,24.849047,0.428623,0.425014,0.088907,0.039843,0.105252,0.066154,1,9,4,3,6.333333,4.791089,0.331277,0.069154,0.055634,0.008328,-0.000463,0.000688,-0.000815,-0.000196,0.000137,0.133116,0.070221,0.008302,0.002155,0.03535,0.004905,1,10,4.424242,4,4.501894,5.207294,0.747482,0.416205,0.019301,0.012895,0.004881,0.000225,0.000009,0.000001,-0,-0,0.037076,0.13131,0.017894,0.000177,0.018979,0.001187,0,10,4.70428,4,4.670021,5.822752,1.362941,1.031664,0.615458,0.007628,0.007183,0.003828,-0.000026,0,-0,0,0,0.003383,0.087691,0.007547,0.000051,0.006539,0.000396,0,15,5.105737,5,5.210351,'class 2'
1,4.447919,0.672978,0.330247,0.228487,-0.02071,0.118188,-0.865116,-10.834571,67.745926,0.774738,0.111386,0.072291,0.033165,0.105301,0.063254,1,7,4.142857,4,4.142857,4.802395,0.354475,0.070713,0.049096,0.005275,-0.001696,0.000247,-0.000491,0.00058,0.000137,0.114534,0.078742,0.01049,0.001678,0.035909,0.004253,1,10,4.727273,4,4.517045,5.192128,0.744208,0.389733,0.019499,0.011458,0.004748,0.000229,0.000007,0.000001,-0,-0,0.035705,0.132828,0.018202,0.000144,0.018833,0.001048,0,11,4.743191,4,4.699416,5.804127,1.356207,1.001732,0.611999,0.007606,0.007532,0.003858,-0.000028,0,-0,0,0,0.003785,0.086194,0.007294,0.000056,0.006329,0.000436,0,15,5.10953,5,5.268358,'class 2'
3,5.097981,0.501365,0.361022,0.146588,-0.207611,0.115001,-0.501509,-15.498254,31.238691,-0.286931,0.949818,0.323498,0.072791,0.113505,0.078686,2,11,6.428571,7,9.952381,4.968807,-0.129174,0.045032,0.038902,0.022216,-0.007161,-0.000087,0.001147,0.000395,-0.000659,-0.016086,0.168745,0.019373,0.001431,0.022728,0.003392,1,11,5.030303,5,7.405303,5.103927,0.005945,0.135119,0.013659,0.008327,0.00323,-0.000319,-0.000009,-0,-0,0,0.025215,0.102887,0.010822,0.000082,0.011736,0.000827,1,13,4.945525,5,5.582958,5.709026,0.611045,0.740219,0.6051,0.007497,0.00727,0.005349,0.000141,-0,0,0,-0,0.005122,0.074321,0.005454,0.000048,0.004931,0.000357,0,17,4.977715,5,5.316865,'class 2'
6,4.641771,0.361328,0.308394,0.204221,-0.291381,-0.03455,0.124883,2.943333,-18.904263,0.257154,0.883579,0.311744,0.056265,0.110252,0.073556,3,6,4.285714,4,1.904762,4.886757,0.244986,0.056671,0.015611,0.005268,-0.005363,0.0021,0.001471,-0.000615,-0.000991,0.046328,0.165972,0.019797,0.000709,0.021331,0.003286,1,11,4.606061,4,6.308712,5.071301,0.42953,0.184545,0.012985,0.009004,0.001626,-0.000334,-0.000003,-0,-0,0,0.023616,0.099594,0.010091,0.000094,0.010742,0.000823,0,13,4.914397,5,5.656706,5.671643,1.029872,0.784886,0.600342,0.007424,0.0073,0.005587,0.000135,-0,0,0,0,0.005711,0.071147,0.005001,0.00005,0.004543,0.000376,0,13,4.955903,5,5.211053,'class 2'
6,4.905893,0.364658,0.296835,0.082134,-0.29401,-0.046085,0.151757,2.509134,-15.992283,-0.149958,0.870336,0.284616,0.065452,0.105858,0.070649,2,9,5.285714,6,5.238095,4.893907,-0.011987,0.04345,0.031365,0.010577,-0.008867,-0.000723,0.001928,-0.000657,-0.001679,0.022661,0.157432,0.018294,0.00091,0.022199,0.00281,1,9,4.757576,5,5.314394,5.07539,0.169497,0.181484,0.014024,0.0085,0.001909,-0.00023,-0.000004,-0,0,-0,0.024433,0.100631,0.010331,0.000083,0.011027,0.000828,0,13,4.774319,4,5.620744,5.689901,0.784008,0.795995,0.614511,0.00727,0.007228,0.00564,0.000129,0,0,0,0,0.005598,0.073598,0.005351,0.000046,0.004854,0.000342,0,14,4.941679,5,5.194415,'class 2'
5,4.440662,0.608604,0.447294,0.142221,-0.102026,0.06062,-0.750038,-0.953176,18.216541,0.913677,0.80605,0.248613,0.072742,0.10074,0.066759,1,6,3.571429,4,3.952381,4.825857,0.385194,0.057861,0.022772,0.020013,-0.007176,0.000278,0.001294,-0.000472,-0.001072,0.06062,0.131462,0.014774,0.000762,0.021241,0.002723,1,13,4.69697,5,5.592803,5.048059,0.607397,0.222203,0.013608,0.009186,0.001214,-0.000244,-0,0,0,-0,0.024009,0.098129,0.009794,0.000094,0.010288,0.000856,0,13,4.875486,5,5.820374,5.658034,1.217372,0.832178,0.609975,0.007376,0.007152,0.005751,0.000125,-0,0,0,0,0.005975,0.07049,0.00491,0.000048,0.004468,0.000362,0,14,4.97155,5,5.260101,'class 2'
5,5.195376,0.575596,0.385764,0.012801,-0.066857,-0.072639,0.494111,-2.928003,-48.215981,-0.974162,0.959698,0.229769,0.073636,0.096558,0.065143,3,13,6.285714,5,10.904762,4.865542,-0.329834,0.04322,0.036725,0.001307,-0.008594,-0.003006,0.000859,0.000428,-0.00072,0.007802,0.125068,0.013258,0.000973,0.022378,0.002762,1,13,5.090909,5,6.960227,5.062715,-0.132661,0.197173,0.014626,0.009076,0.001032,-0.000209,-0.000001,0.000001,0,-0,0.024734,0.100132,0.01021,0.000089,0.010745,0.000887,0,13,4.758755,4,5.441574,5.682477,0.487102,0.816935,0.619762,0.007185,0.007144,0.005705,0.000119,0,0,0,-0,0.005664,0.07324,0.005298,0.000044,0.004806,0.000329,0,15,4.972973,5,5.36407,'class 2'
5,4.963068,0.616059,0.503888,0.13376,0.089845,-0.03341,-1.319117,7.503357,25.487709,-0.245931,0.778759,0.178407,0.069377,0.091294,0.0637,1,6,4.428571,5,2.619048,4.832023,-0.131045,0.034155,0.028585,0.010152,-0.007481,-0.00107,0.000132,0.000406,-0.000055,0.015721,0.110804,0.011255,0.000775,0.021774,0.002804,0,13,5,5,7.375,5.042442,0.079374,0.210419,0.014331,0.009343,0.001067,-0.000214,-0,0.000001,0,-0,0.02474,0.098474,0.009863,0.000093,0.010257,0.0009,0,13,4.731517,5,5.150292,5.656343,0.693276,0.824321,0.613902,0.007284,0.007148,0.005682,0.000116,0,0,0,-0,0.005818,0.070306,0.004883,0.000047,0.004435,0.000351,0,15,4.981982,5,5.36495,'class 2'
3,5.278584,0.707401,0.195307,0.084684,0.004924,0.270825,-0.442189,-16.737806,45.582218,-0.818024,0.349729,0.102845,0.077942,0.082953,0.065579,3,9,6.714286,8,5.904762,4.934905,-0.343679,0.049003,0.026339,0.001652,0.005403,-0.000615,-0.000035,-0.000344,-0.000394,-0.024316,0.108004,0.00745,0.001315,0.025758,0.003991,1,9,5.242424,5,5.001894,5.16328,-0.115303,0.228376,0.018342,0.011091,0.006379,-0.000001,-0.000009,-0.000001,0,0,0.035811,0.09924,0.010422,0.000148,0.012645,0.001376,0,13,4.856031,5,4.514348,5.770452,0.491868,0.835547,0.607172,0.008352,0.004998,0.004919,0.000098,0,0,0,0,0.001564,0.075359,0.005584,0.000031,0.004867,0.000222,0,16,5.059744,5,5.278213,'class 2'
4,5.223151,0.396131,0.209364,0.068134,-0.182408,0.249537,1.591308,1.104537,-68.36232,0.118633,0.563677,0.115123,0.046626,0.081002,0.063362,3,7,4.714286,5,2.238095,4.981588,-0.241562,0.066656,0.028045,0.012827,0.001137,-0.000041,0.000684,-0.000981,-0.000654,-0.081874,0.11023,0.008476,0.002016,0.02415,0.003771,1,13,5.515152,5,6.820076,5.128108,-0.095043,0.14652,0.017645,0.010502,0.00502,0.000108,-0.000012,-0,0,-0,0.033167,0.096145,0.009731,0.000138,0.011672,0.001327,0,13,4.879377,5,4.661175,5.732271,0.50912,0.750682,0.604163,0.008224,0.005521,0.004973,0.000107,0,0,0,0,0.002271,0.072333,0.00515,0.000034,0.004523,0.000243,0,16,5.019441,5,5.17372,'class 2'
5,4.929007,0.385247,0.314428,0.101022,0.016988,-0.052035,0.193738,-0.632908,-26.289284,0.030204,0.579812,0.134854,0.036356,0.077067,0.065859,3,8,5,5,3.333333,4.864014,-0.064993,0.042171,0.0094,0.008716,0.001441,-0.000418,0.000603,0.000004,-0.000596,-0.024055,0.137658,0.012222,0.001044,0.02122,0.003854,2,9,4.969697,5,3.217803,5.065583,0.136577,0.20157,0.016142,0.010968,0.00447,0.000217,-0.000011,0,0,-0,0.031579,0.088251,0.008155,0.000154,0.00978,0.001275,0,13,4.871595,5,5.307667,5.673349,0.744343,0.809336,0.607766,0.007857,0.006295,0.005279,0.000114,0,0,0,0,0.003717,0.06797,0.004556,0.000039,0.004057,0.000286,0,16,4.98862,5,5.24655,'class 2'
8,4.989503,0.498904,0.366254,0.177175,0.213178,-0.095143,0.331967,6.510788,-16.866055,-0.687983,0.546255,0.122135,0.048648,0.07757,0.065958,2,8,5.428571,5,3.619048,4.803831,-0.185672,0.029159,0.018693,0.009912,0.000622,-0.00117,-0.000764,0.000344,0.000877,-0.000554,0.143967,0.013934,0.000799,0.021076,0.003901,2,9,4.757576,4,3.501894,5.039661,0.050158,0.23583,0.01599,0.010851,0.005076,0.000226,-0.000011,0.000001,0,-0,0.031917,0.087746,0.008027,0.000144,0.009413,0.001224,0,13,4.821012,5,5.0069,5.647681,0.658178,0.84385,0.60802,0.007792,0.006654,0.005244,0.000119,0,0,0,0,0.004107,0.065184,0.004193,0.000042,0.003749,0.000319,0,13,4.950687,5,5.224322,'class 2'
2,4.427687,0.500078,0.338441,0.071838,0.16956,0.154314,-0.090302,-4.782739,-19.906563,0.76668,0.522588,0.111746,0.042808,0.076822,0.06488,2,8,4.142857,4,4.809524,4.70709,0.279403,0.054721,0.014837,0.008159,0.005071,-0.001213,-0.000851,0.000081,0.000205,0.061399,0.118025,0.010172,0.00153,0.019427,0.004126,2,8,4.484848,4,3.007576,5.016609,0.588922,0.309519,0.014929,0.011839,0.005535,0.000238,-0.000007,0,0,-0,0.032303,0.083091,0.007215,0.000171,0.008646,0.001192,0,13,4.688716,5,5.457411,5.627809,1.200121,0.920719,0.6112,0.007568,0.006894,0.005485,0.000119,0,0,0,0,0.004811,0.064013,0.004046,0.000045,0.003635,0.000345,0,13,4.921764,5,5.119588,'class 2'
4,4.325498,0.607809,0.359256,0.204325,0.247084,-0.196639,-2.040215,5.761169,75.67926,0.76274,0.391961,0.094865,0.039733,0.077824,0.063374,2,6,3.571429,3,3.285714,4.646724,0.321226,0.057157,0.031826,0.009278,0.000776,-0.000874,-0.001242,-0.000033,0.00118,0.079705,0.097515,0.008549,0.001575,0.019696,0.004033,0,11,4.272727,4,5.454545,4.995234,0.669736,0.34851,0.014804,0.01199,0.006805,0.000225,-0.000006,0.000001,0,-0,0.033599,0.082871,0.007178,0.000159,0.008485,0.001141,0,13,4.618677,4,5.174337,5.609589,1.284091,0.962865,0.614355,0.007522,0.007152,0.005435,0.000123,0,0,0,0,0.005065,0.061804,0.003771,0.00005,0.003391,0.00038,0,13,4.914651,5,5.158746,'class 2'
7,4.460841,0.330773,0.275263,0.199963,0.041355,-0.258457,-1.052226,5.680691,22.714539,-0.144453,0.476196,0.091302,0.035959,0.078857,0.059753,1,9,4.857143,6,8.476191,4.585527,0.124686,0.052573,0.039036,0.007079,-0.003835,-0.000542,0.000153,0.000021,0.000549,0.08453,0.052536,0.003993,0.001681,0.019011,0.003892,0,9,4.181818,4,5.028409,4.968924,0.508083,0.383397,0.013953,0.012343,0.008314,0.000192,-0.000001,0,0,-0,0.034611,0.080984,0.006877,0.000151,0.008122,0.001022,0,11,4.564202,4,4.949964,5.586591,1.125751,1.001064,0.617667,0.007478,0.007322,0.005568,0.000124,0,0,0,0,0.005724,0.059812,0.003532,0.000056,0.003177,0.000434,0,13,4.9156,5,5.234809,'class 2'
9,4.559496,0.427445,0.257219,0.202132,-0.180987,-0.204845,-0.497081,6.635463,48.593994,-0.482532,0.462809,0.085209,0.037211,0.079274,0.058906,2,9,4.571429,4,6.952381,4.572908,0.013412,0.042741,0.038082,0.003269,-0.004906,-0.000952,0.000459,0.000195,0.00006,0.077553,0.040143,0.003261,0.001214,0.019727,0.003831,0,10,4.363636,4,6.176136,4.963599,0.404102,0.39069,0.014502,0.011788,0.009018,0.000204,0.000002,0,0,-0,0.035308,0.082305,0.00712,0.000138,0.008291,0.000972,0,11,4.486382,4,5.227353,5.583625,1.024128,1.010716,0.620026,0.007584,0.007334,0.005453,0.000124,0,0,0,0,0.005703,0.059254,0.003465,0.000058,0.003112,0.00045,0,13,4.92698,5,5.19106,'class 2'
3,4.643065,0.372008,0.30968,0.062676,0.103069,0.19358,0.12902,2.959558,-12.431121,0.125004,0.470605,0.08805,0.03465,0.080345,0.057248,2,5,3.285714,3,0.904762,4.615317,-0.027749,0.032405,0.017596,0.004126,0.000499,-0.002063,-0.000215,0.000445,0.000604,0.054126,0.058785,0.0039,0.000958,0.019854,0.003425,2,10,5.212121,5,5.109848,4.967542,0.324477,0.352225,0.014615,0.010298,0.008205,0.000128,0.000004,-0,-0,-0,0.033118,0.085541,0.007625,0.000111,0.008543,0.000891,0,11,4.610895,4,5.098006,5.585243,0.942178,0.969926,0.617701,0.007664,0.007216,0.005532,0.000122,0,0,0,0,0.005979,0.060268,0.003585,0.000058,0.003229,0.000454,0,15,4.934566,5,5.295527,'class 2'
3,4.945161,0.651325,0.337124,0.318942,0.25251,0.161344,-1.974069,-8.330509,59.200409,-0.633142,0.365787,0.086432,0.046786,0.084005,0.058871,3,10,5.714286,5,7.904762,4.667269,-0.277893,0.024432,0.018779,0.015386,0.003354,-0.002546,-0.000678,0.000613,0.000963,0.027824,0.058481,0.00466,0.000679,0.019548,0.003029,0,10,5.121212,5,6.422348,4.976384,0.031222,0.309115,0.014091,0.010348,0.006026,0.000008,0.000004,-0,0,-0,0.030464,0.087726,0.007944,0.000116,0.008672,0.000884,0,12,4.568093,5,4.871322,5.588996,0.643835,0.921727,0.612612,0.007674,0.007111,0.005703,0.000122,0,0,0,0,0.006266,0.06153,0.003739,0.000058,0.003382,0.000447,0,15,4.945472,5,5.341902,'class 2'
6,4.825965,0.6308,0.210051,0.120531,0.00813,0.29986,0.534663,0.781685,-8.003518,-0.54128,0.15586,0.072023,0.039607,0.083229,0.05853,2,7,5.142857,6,3.809524,4.693592,-0.132374,0.041575,0.02022,0.016786,0.00117,0.00009,-0.000828,-0.000174,0.000877,0.045009,0.074767,0.007052,0.00059,0.02055,0.003046,0,10,4.909091,5,6.210227,4.990106,0.164141,0.296515,0.014393,0.00976,0.005133,-0.000009,0.000003,-0,-0,-0,0.029286,0.091202,0.008555,0.0001,0.009128,0.000883,0,13,4.673152,4,5.384941,5.603148,0.777183,0.909556,0.613042,0.007598,0.007162,0.005573,0.000118,0,0,0,-0,0.006009,0.06319,0.003943,0.000055,0.003569,0.000423,0,15,4.935988,5,5.334136,'class 2'
2,4.593864,0.667839,0.072382,0.052382,0.031153,0.282293,1.555868,-8.375548,-55.688427,0.687839,0.427947,0.093762,0.065234,0.088331,0.061422,0,9,4,4,10.333333,4.737957,0.144092,0.042487,0.021248,0.019873,-0.000028,0.000232,-0.000969,0.000191,0.000812,0.043862,0.078546,0.007998,0.00064,0.020489,0.002805,0,9,4.969697,5,5.155303,5.004606,0.410741,0.266649,0.013899,0.009817,0.003063,-0.000126,0.000003,0,-0,-0,0.026778,0.093479,0.008925,0.000103,0.009371,0.000884,0,13,4.638132,4,5.036509,5.614534,1.020669,0.876577,0.609928,0.007555,0.007098,0.005715,0.000119,0,0,0,0,0.006172,0.065214,0.004202,0.000053,0.003818,0.000405,0,15,4.952584,5,5.35259,'class 2'
1,4.314616,1.016965,0.380156,0.028739,0.008912,-0.066383,-0.777469,3.991428,29.894348,1.42586,0.459167,0.173214,0.068051,0.094512,0.064191,1,5,3.428571,4,2.285714,4.775221,0.460605,0.049171,0.031123,0.017386,-0.003083,0.000479,-0.000133,0.000125,0.000178,0.062908,0.098868,0.01052,0.000837,0.020698,0.002729,0,9,4.272727,5,4.954545,5.024532,0.709916,0.249311,0.01359,0.009638,0.001662,-0.000207,0.000002,0,0,-0,0.02489,0.095798,0.009339,0.000101,0.009752,0.000875,0,13,4.762646,5,5.127037,5.632833,1.318216,0.857612,0.608301,0.007482,0.007095,0.005775,0.000121,0,0,0,0,0.006163,0.067663,0.004525,0.00005,0.00412,0.000384,0,15,4.971076,5,5.300396,'class 2'
5,4.440662,0.608604,0.447294,0.142221,-0.102026,0.06062,-0.750038,-0.953176,18.216541,0.913677,0.80605,0.248613,0.072742,0.10074,0.066759,1,6,3.571429,4,3.952381,4.825857,0.385194,0.057861,0.022772,0.020013,-0.007176,0.000278,0.001294,-0.000472,-0.001072,0.06062,0.131462,0.014774,0.000762,0.021241,0.002723,1,13,4.69697,5,5.592803,5.048059,0.607397,0.222203,0.013608,0.009186,0.001214,-0.000244,-0,0,0,-0,0.024009,0.098129,0.009794,0.000094,0.010288,0.000856,0,13,4.875486,5,5.820374,5.658034,1.217372,0.832178,0.609975,0.007376,0.007152,0.005751,0.000125,-0,0,0,0,0.005975,0.07049,0.00491,0.000048,0.004468,0.000362,0,14,4.97155,5,5.260101,'class 2'
6,4.905893,0.364658,0.296835,0.082134,-0.29401,-0.046085,0.151757,2.509134,-15.992283,-0.149958,0.870336,0.284616,0.065452,0.105858,0.070649,2,9,5.285714,6,5.238095,4.893907,-0.011987,0.04345,0.031365,0.010577,-0.008867,-0.000723,0.001928,-0.000657,-0.001679,0.022661,0.157432,0.018294,0.00091,0.022199,0.00281,1,9,4.757576,5,5.314394,5.07539,0.169497,0.181484,0.014024,0.0085,0.001909,-0.00023,-0.000004,-0,0,-0,0.024433,0.100631,0.010331,0.000083,0.011027,0.000828,0,13,4.774319,4,5.620744,5.689901,0.784008,0.795995,0.614511,0.00727,0.007228,0.00564,0.000129,0,0,0,0,0.005598,0.073598,0.005351,0.000046,0.004854,0.000342,0,14,4.941679,5,5.194415,'class 2'
9,5.340759,0.831077,0.416867,0.194536,-0.255232,0.047767,0.718726,9.435532,2.759201,-1.053409,0.606236,0.253239,0.067733,0.109007,0.075219,2,9,5.285714,5,8.238095,4.959069,-0.38169,0.054025,0.030118,0.002141,-0.005267,-0.001839,0.00093,0.000153,-0.000341,-0.021766,0.156879,0.018148,0.001474,0.023676,0.003218,1,11,5.393939,5,8.246212,5.106289,-0.234469,0.147221,0.014916,0.007759,0.003787,-0.000175,-0.000009,-0,0,-0,0.026462,0.103721,0.011035,0.000072,0.012049,0.000852,1,13,4.859922,5,5.558426,5.728242,0.387484,0.769174,0.621953,0.007447,0.007035,0.005437,0.000134,0,0,0,-0,0.005025,0.076893,0.005837,0.000044,0.005264,0.000325,0,14,4.970602,5,5.197428,'class 2'
2,5.384875,0.984638,0.223718,0.215574,0.137939,0.09738,-0.365171,-27.752087,21.637629,-0.992782,0.430005,0.18639,0.089331,0.110021,0.079131,2,11,7.714286,9,13.571428,4.995124,-0.389751,0.06405,0.049496,0.024082,0.001987,-0.001965,-0.000683,0.001126,0.001475,-0.038636,0.128853,0.014472,0.00175,0.025828,0.003929,1,11,5.424242,6,8.564394,5.143252,-0.241623,0.148128,0.016263,0.00761,0.006225,-0.000089,-0.000015,-0.000001,0,0,0.030097,0.107959,0.012047,0.000071,0.013456,0.001085,1,13,4.879377,5,5.668987,5.772746,0.38787,0.777621,0.629494,0.007683,0.006795,0.005133,0.00014,0,0,0,-0,0.004245,0.080239,0.00635,0.000042,0.005683,0.00031,0,14,5.012802,5,5.378868,'class 2'
11,5.142313,0.705028,0.185207,0.097167,0.276774,-0.677936,-0.179777,25.028242,-51.242142,-0.422653,0.336785,0.11869,0.094695,0.109675,0.081989,2,11,4.142857,2,12.476191,4.993533,-0.14878,0.065325,0.050651,0.038926,0.007835,-0.000918,-0.001261,0.00092,0.001185,-0.024252,0.088702,0.009942,0.001537,0.028898,0.005072,1,11,4.878788,4,8.547348,5.188253,0.045941,0.194721,0.018094,0.010624,0.006364,0.000013,-0.00002,-0.000001,0,0,0.035081,0.114215,0.013574,0.00012,0.015352,0.001322,1,12,4.988327,5,5.378769,5.82307,0.680758,0.829537,0.634817,0.007976,0.006513,0.004714,0.000144,0,-0,0,-0,0.003251,0.083504,0.006868,0.00004,0.006091,0.000297,0,14,5.056425,5,5.430875,'class 2'
2,5.107057,0.640011,0.522358,0.070297,0.143195,0.087552,-0.063487,-13.375426,29.629711,0.047356,0.439815,0.169036,0.100559,0.112316,0.085532,2,11,6.285714,6,13.904762,5.012832,-0.094225,0.070857,0.061482,0.051448,-0.001291,-0.001496,-0.000719,0.000471,0.001053,-0.042073,0.091369,0.010048,0.001789,0.02773,0.00511,1,11,4.969697,5,7.780303,5.186209,0.079152,0.173377,0.016581,0.009616,0.007366,-0.00015,-0.000019,-0,0,-0,0.033562,0.112992,0.013232,0.000103,0.014799,0.001288,0,12,5.023346,5,5.58539,5.801948,0.694891,0.789116,0.615739,0.008064,0.006819,0.0046,0.00015,0,-0,0,-0,0.003356,0.080763,0.006427,0.000044,0.005725,0.000324,0,13,5.056425,5,5.382488,'class 2'
11,5.142313,0.705028,0.185207,0.097167,0.276774,-0.677936,-0.179777,25.028242,-51.242142,-0.422653,0.336785,0.11869,0.094695,0.109675,0.081989,2,11,4.142857,2,12.476191,4.993533,-0.14878,0.065325,0.050651,0.038926,0.007835,-0.000918,-0.001261,0.00092,0.001185,-0.024252,0.088702,0.009942,0.001537,0.028898,0.005072,1,11,4.878788,4,8.547348,5.188253,0.045941,0.194721,0.018094,0.010624,0.006364,0.000013,-0.00002,-0.000001,0,0,0.035081,0.114215,0.013574,0.00012,0.015352,0.001322,1,12,4.988327,5,5.378769,5.82307,0.680758,0.829537,0.634817,0.007976,0.006513,0.004714,0.000144,0,-0,0,-0,0.003251,0.083504,0.006868,0.00004,0.006091,0.000297,0,14,5.056425,5,5.430875,'class 2'
7,5.007051,0.503473,0.312888,0.108127,0.135541,-0.220637,-0.866242,-4.375268,41.665577,-0.708234,0.479784,0.105254,0.065662,0.108361,0.078307,2,11,6.142857,6,10.142858,4.937404,-0.069647,0.062023,0.026961,0.007978,0.013105,0.000665,-0.000625,0.000561,-0.00035,0.027085,0.100087,0.011196,0.001264,0.030997,0.005206,1,11,4.69697,4,6.717803,5.197002,0.189952,0.259599,0.01994,0.011838,0.00606,0.000155,-0.000018,-0.000001,0,0,0.037838,0.116228,0.014098,0.000145,0.016073,0.001369,1,12,5.023346,5,5.436953,5.850686,0.843635,0.913282,0.653683,0.007933,0.006123,0.004794,0.000135,0,0,0,-0,0.002984,0.086367,0.007341,0.000037,0.006478,0.00027,0,14,5.066856,5,5.353687,'class 2'
3,4.621101,0.31392,0.301891,0.219831,-0.082337,0.09074,0.879964,-10.907923,-14.553003,0.207802,0.51924,0.085454,0.070202,0.10812,0.074173,3,8,5.142857,4,4.476191,4.870614,0.249512,0.067965,0.018051,0.005543,0.013832,0.002144,0.000334,-0.000224,-0.001431,0.080472,0.108717,0.013314,0.001409,0.033862,0.005559,1,11,4.606061,4,5.933712,5.212344,0.591243,0.341731,0.022027,0.013169,0.006651,0.000249,-0.000012,-0.000001,-0,0,0.041848,0.118679,0.014751,0.000176,0.016925,0.001428,1,13,4.953308,5,5.677499,5.88427,1.263168,1.013656,0.671926,0.00794,0.005653,0.004838,0.000125,0,0,0,-0,0.002551,0.089223,0.007829,0.000034,0.006871,0.000245,0,14,5.094357,5,5.31225,'class 2'
8,4.887811,0.587553,0.396517,0.223099,0.083869,-0.25919,-0.169075,17.061354,19.836311,-0.414135,0.469539,0.097415,0.0742,0.105044,0.072204,1,9,4.285714,4,9.904762,4.882633,-0.005178,0.050193,0.012095,0.009388,0.013343,0.000841,-0.000384,-0.000528,-0.000517,0.047486,0.126602,0.015338,0.000834,0.030048,0.004226,1,9,4.878788,5,5.859848,5.16679,0.27898,0.284158,0.019938,0.010128,0.006521,0.000146,-0.000007,-0.000001,-0,0,0.036587,0.111291,0.012904,0.000114,0.014714,0.001225,1,13,4.883268,5,5.416008,5.832717,0.944907,0.950085,0.665927,0.007682,0.005996,0.005239,0.000122,0,0,0,-0,0.003554,0.086043,0.007292,0.000035,0.00646,0.000253,0,14,5.038407,5,5.188752,'class 2'
5,4.538684,1.206635,0.360041,0.056225,-0.080974,0.217005,0.377897,-1.64959,21.036308,-0.79037,2.49204,3.63168,0.500475,1.600862,0.404319,2,8,5,5,6,4.243128,-0.295556,0.206073,0.114225,0.034251,0.006241,-0.002116,0.000067,0.000127,-0.000503,-0.1261,1.236897,1.202391,0.024739,0.614515,0.088704,0,16,4.69697,4,13.530303,5.02049,0.481806,0.777362,0.067139,0.04364,0.011547,0.000431,-0.000013,-0.000002,0,0,0.099232,0.431407,0.16757,0.003671,0.10894,0.017558,0,16,4.076596,3,13.241971,6.12149,1.582806,1.878362,1.101,0.012028,0.006871,0.000096,0.000063,0,-0,0,0,0.018995,0.044591,0.001872,0.00015,0.00143,0.00089,0,16,4.954931,5,13.331954,'class 2'
8,4.649738,1.381683,0.555148,0.131375,-0.012867,-0.060643,-1.108803,1.271354,23.840141,-1.805456,2.312999,3.372419,0.50882,1.560632,0.424293,1,12,6,7,14,4.137019,-0.512719,0.210163,0.132295,0.056101,0.000027,-0.002051,0.000849,-0.000074,-0.000219,-0.13397,1.21118,1.161466,0.0258,0.602477,0.092708,0,12,4.606061,4,7.746212,4.947077,0.297339,0.810058,0.0673,0.044144,0.006052,0.000348,-0.000021,-0.000001,0,0,0.105392,0.434647,0.170506,0.003703,0.111243,0.017344,0,16,4.046809,3,12.959338,6.111236,1.461498,1.974217,1.164159,0.012069,0.006944,0.000501,0.000077,0,-0,0,0,0.019514,0.046579,0.002046,0.000152,0.001592,0.000854,0,16,4.90921,5,13.209399,'class 2'
12,6.225162,1.863603,0.601026,0.4289,-0.071102,-0.34477,0.135809,15.228527,10.829947,-2.893529,2.267793,3.925116,0.590951,1.821848,0.411061,4,12,7,7,6.666667,4.976294,-1.248868,0.281429,0.078929,0.020408,0.008959,-0.004352,-0.000085,0.00077,0.000277,-0.380766,1.293478,1.308053,0.038811,0.653968,0.081028,0,16,6.212121,7,14.797348,5.261162,-0.964,0.284868,0.062009,0.022017,0.010393,0.000899,-0.000022,-0.000001,0,0,0.073633,0.448802,0.180429,0.002819,0.113249,0.013713,0,16,4.885107,5,15.09358,6.146816,-0.078345,1.170522,0.885654,0.011018,0.006031,0.000023,0.000085,0,-0,0,0,0.017025,0.050667,0.002411,0.00013,0.001843,0.000665,0,16,5.145657,5,14.142822,'class 2'
5,5.852725,1.398851,0.497562,0.197787,-0.076025,-0.060023,-0.225123,-7.021557,27.153229,-2.094199,2.297658,3.644475,0.581981,1.760677,0.429815,1,12,7.142857,7,17.142857,4.795472,-1.057253,0.272617,0.081232,0.011523,0.004459,-0.003435,0.000425,0.000403,-0.000126,-0.342325,1.27376,1.275397,0.036676,0.642555,0.085092,0,12,6.060606,6,10.121212,5.184554,-0.668171,0.389082,0.06286,0.023102,0.003911,0.00073,-0.000027,-0.000001,0,-0,0.082051,0.452356,0.183633,0.002883,0.115558,0.013637,0,16,4.570213,4,14.699109,6.142601,0.289876,1.347129,0.958046,0.010979,0.006039,0.00043,0.000102,0,-0,0,0,0.017447,0.053344,0.002682,0.000129,0.00207,0.000631,0,16,5.09079,5,14.106131,'class 2'
12,7.119452,1.876268,1.000211,0.336899,-0.089255,-0.10925,0.818725,7.347424,-31.383005,-3.213377,2.044675,3.80106,0.57669,2.017532,0.412473,5,12,8.285714,8,7.571429,5.588395,-1.531057,0.315503,0.114063,0.076511,0.012569,-0.004161,-0.000131,0.000892,-0.000279,-0.506078,1.282524,1.312797,0.049763,0.681036,0.080953,0,16,7.333333,7,12.416667,5.531303,-1.588149,-0.057092,0.057737,0.009887,0.002089,0.001173,-0.000025,-0.000001,0,0,0.04994,0.454943,0.18532,0.002352,0.115226,0.010829,0,16,5.297873,5,14.757047,6.191253,-0.928199,0.602858,0.65995,0.009822,0.00511,0.00034,0.000107,0,-0,0,0,0.014592,0.05776,0.003143,0.000107,0.002365,0.000495,0,17,5.389288,5,14.898029,'class 2'
5,7.370371,1.711729,0.913135,0.053595,0.152227,0.075557,-0.558088,-14.451458,8.437005,-2.678459,1.83156,3.472248,0.561132,2.181098,0.402064,5,16,9,8,13.333333,6.029735,-1.340636,0.319852,0.162698,0.028001,0.018176,-0.002205,-0.000792,0.000849,-0.000022,-0.510551,1.258876,1.288246,0.053289,0.699595,0.082156,0,16,7.787879,8,12.234848,5.802783,-1.567588,-0.226952,0.054516,0.016882,0.005983,0.001238,-0.000022,-0.000001,-0,0,0.031651,0.450409,0.181979,0.002155,0.114243,0.008941,0,16,5.774468,6,14.799345,6.252329,-1.118042,0.222594,0.449546,0.008526,0.004159,0.000857,0.000129,0,-0,0,0,0.011828,0.064473,0.003932,0.000085,0.002929,0.000373,0,17,5.548008,6,14.83217,'class 2'
9,6.538301,1.603854,0.333481,0.315431,0.161503,-0.097484,0.037049,3.22946,-10.920369,-1.621904,1.827187,3.210476,0.637992,2.086605,0.416206,1,10,7,9,11.666667,5.753152,-0.785149,0.296129,0.112483,0.005034,0.014748,-0.00046,-0.001287,-0.000087,0.00015,-0.413645,1.278652,1.315359,0.046587,0.692671,0.082807,0,16,6.606061,7,11.496212,5.717496,-0.820805,-0.035656,0.056703,0.011375,0.00082,0.000941,-0.000021,-0,-0,0,0.044509,0.454979,0.185592,0.002206,0.11605,0.009094,0,16,5.595745,6,15.113657,6.259971,-0.278329,0.506819,0.542475,0.008368,0.003972,0.000293,0.000149,0,-0,-0,0,0.012048,0.067443,0.004312,0.000083,0.003225,0.000352,0,18,5.487916,5,14.86309,'class 2'
10,7.42067,1.824065,1.024255,0.603935,0.412802,-0.14984,-1.106268,-7.153427,32.876053,-2.244385,1.480939,3.283148,0.524606,2.3148,0.379578,5,16,9.142858,9,14.476191,6.374782,-1.045888,0.323722,0.184757,0.006064,0.020671,-0.001667,-0.002024,0.000561,0.000886,-0.514543,1.254696,1.285926,0.053796,0.715843,0.080325,0,16,7.393939,7,14.371212,6.056138,-1.364532,-0.318645,0.052235,0.026352,0.005288,0.001154,-0.000016,-0.000001,0,0,0.020596,0.439132,0.173147,0.002068,0.110568,0.007762,0,16,6.234043,7,15.769776,6.32746,-1.09321,-0.047322,0.271322,0.007208,0.003216,0.001541,0.000151,0,-0,-0,0,0.008883,0.070017,0.004658,0.000066,0.003471,0.000286,0,18,5.776617,6,15.096473,'class 2'
14,8.178137,1.90511,1.184088,0.502565,0.200961,-0.372393,-0.322783,-1.852552,-1.544044,-3.591763,1.52588,3.536519,0.482635,2.421769,0.348589,5,14,10.571428,11,10.285714,6.650489,-1.527648,0.329596,0.19431,0.062446,0.012261,-0.0037,-0.001356,0.001248,0.000812,-0.586352,1.27562,1.319635,0.050983,0.733891,0.074127,0,14,8.212121,8,10.797348,6.282181,-1.895956,-0.368308,0.050517,0.030303,0.003335,0.001012,-0.000009,-0.000001,0,0,0.016878,0.425526,0.162347,0.001963,0.105013,0.006962,0,16,6.531915,7,16.788507,6.413781,-1.764356,-0.236708,0.1316,0.005917,0.002318,0.002293,0.000172,0,-0,-0,-0,0.005891,0.073943,0.005219,0.00005,0.003927,0.000222,0,18,6.052253,6,15.227333,'class 2'
11,8.299519,1.666369,0.610234,0.478776,-0.17653,-0.207793,1.862098,8.666442,-56.233025,-2.755378,1.455938,3.732128,0.224751,2.606272,0.298327,5,14,9.142858,10,12.142858,6.968824,-1.330695,0.318139,0.194553,0.07629,0.003704,-0.003737,0.000568,0.001022,-0.000162,-0.588982,1.286875,1.339877,0.038542,0.75387,0.066166,0,14,8.272727,9,9.892045,6.562354,-1.737165,-0.40647,0.046636,0.037517,0.00449,0.001092,-0.000001,-0.000001,0,0,0.004629,0.401944,0.144556,0.001916,0.095981,0.006398,0,16,6.825532,7,17.12755,6.48822,-1.811299,-0.480604,-0.074134,0.00484,0.003716,0.00175,0.000168,0,-0,-0,-0,0.002873,0.073712,0.005207,0.000038,0.003973,0.000195,0,18,6.392554,7,15.447762,'class 2'
5,8.263648,1.769473,0.905302,0.09728,-0.082086,0.097883,-1.37415,-10.947293,51.991959,-2.577494,1.567133,3.887267,0.359766,2.504236,0.316872,5,13,9.428572,9,7.952381,6.756716,-1.506932,0.308292,0.191613,0.091084,0.002709,-0.005208,0.000074,0.000911,0.000043,-0.590988,1.3114,1.381654,0.040681,0.75353,0.065203,0,14,8.666667,8,11.666667,6.480901,-1.782747,-0.275815,0.048992,0.029549,0.000362,0.000904,-0.000002,-0.000001,0,0,0.019081,0.412857,0.152078,0.001784,0.098498,0.006309,0,16,6.480851,7,16.549845,6.508067,-1.755581,-0.248649,0.027166,0.004689,0.003101,0.001375,0.000191,0,-0,-0,-0,0.002962,0.076081,0.005549,0.000037,0.004242,0.000178,0,18,6.293926,6,15.150152,'class 2'
12,8.169794,1.707706,0.667752,0.005899,-0.200417,0.10178,1.109053,8.330516,-48.049931,-2.381357,1.494241,3.858349,0.256,2.676177,0.27494,5,13,8.142858,8,10.476191,6.966861,-1.202933,0.290714,0.185695,0.041599,-0.001172,-0.003994,0.000791,0.000792,-0.000406,-0.518008,1.324557,1.410443,0.029753,0.774418,0.056912,0,13,8.606061,9,9.121212,6.734356,-1.435438,-0.232505,0.045382,0.034635,0.001111,0.000967,0.000005,-0.000001,0,0,0.009637,0.391544,0.136134,0.001712,0.089505,0.005879,0,16,6.706383,7,16.798037,6.584506,-1.585289,-0.382356,-0.149851,0.004419,0.003692,0.000866,0.000186,0,-0,-0,-0,0.000138,0.07459,0.005355,0.000028,0.004171,0.000169,0,18,6.541476,7,15.353017,'class 2'
8,7.77693,1.67885,0.380316,0.1399,-0.039397,-0.145276,0.331206,-0.066185,-22.931402,-1.919265,1.645966,3.720757,0.137065,2.830933,0.236796,5,12,8.714286,9,5.238095,7.070871,-0.706059,0.281501,0.141221,0.025421,-0.00257,-0.001031,0.000794,0.000372,-0.000384,-0.3973,1.335089,1.436184,0.018418,0.791174,0.047976,0,13,7.848485,8,9.257576,6.954237,-0.822692,-0.116633,0.041883,0.03806,0.000104,0.000999,0.000012,-0.000001,0,-0,0.003719,0.369529,0.120437,0.001641,0.080072,0.005559,0,16,6.982979,8,17.281761,6.658501,-1.118429,-0.41237,-0.295736,0.005558,0.002734,0.000381,0.000177,0,0,-0,-0,-0.002444,0.072039,0.005018,0.000021,0.004,0.000181,0,21,6.753756,7,15.545206,'class 2'
9,7.767777,1.743432,0.984337,0.162909,-0.116928,-0.271989,1.735025,-3.291435,-46.390411,-2.890678,1.548354,3.61085,0.278306,2.740541,0.263268,8,13,9.857142,9,2.809524,6.884298,-0.883479,0.260157,0.170227,0.060844,0.005342,-0.002171,-0.001116,0.001505,0.000469,-0.36954,1.343417,1.456356,0.022544,0.791348,0.049053,0,13,7.575758,8,9.251894,6.89297,-0.874807,0.008672,0.044001,0.030374,0.001693,0.001001,0.000007,-0.000001,0,0,0.01532,0.383331,0.129374,0.00148,0.083309,0.005325,0,18,6.8,7,18.032478,6.683259,-1.084517,-0.201038,-0.209711,0.00497,0.002666,0.000077,0.000203,0,0,-0,-0,-0.00238,0.073727,0.005257,0.00002,0.004192,0.000155,0,21,6.695624,7,15.360889,'class 2'
9,7.250016,1.431046,0.906396,0.085794,0.075671,0.169504,-0.337474,3.082265,1.771527,-0.610444,1.356804,3.413065,0.163763,2.904071,0.235976,5,9,7,7,2.333333,7.075713,-0.174303,0.268564,0.129154,0.078589,0.003422,0.00039,-0.000574,0.00018,0.000861,-0.319129,1.336629,1.454778,0.014807,0.805443,0.041764,0,13,7.454545,7,8.318182,7.099304,-0.150712,0.023591,0.040693,0.034061,0.001536,0.001087,0.000011,-0.000001,0,0,0.008168,0.363787,0.115689,0.001422,0.074784,0.005018,0,18,7.008511,8,17.581123,6.756062,-0.493954,-0.319651,-0.343242,0.005916,0.001823,0.000601,0.000193,0,0,-0,-0,-0.004694,0.070268,0.004797,0.000016,0.003922,0.000179,0,21,6.904637,7,15.773907,'class 2'
6,7.306229,1.253012,1.233212,0.803823,0.047427,0.179592,1.135231,-3.213771,-70.993004,-0.823624,1.438372,3.610638,0.251821,2.815807,0.264465,4,9,7.285714,8,3.904762,6.916927,-0.389301,0.244692,0.15744,0.078542,0.010688,-0.001646,-0.001075,0.000603,0.000652,-0.323589,1.35876,1.486416,0.017308,0.802156,0.043232,0,15,7.606061,7,8.121212,7.048153,-0.258076,0.131226,0.042453,0.02576,0.002211,0.001205,0.000005,-0.000001,0,0,0.018903,0.375746,0.123321,0.001263,0.077513,0.004756,0,18,6.629787,7,16.772614,6.78179,-0.524438,-0.135137,-0.266363,0.00535,0.001802,0.001073,0.000219,0,-0,-0,-0,-0.004621,0.071227,0.004928,0.000014,0.004037,0.000148,0,21,6.900065,7,15.835105,'class 2'
9,7.91172,1.456742,0.473251,0.054203,-0.025778,0.085844,0.340959,2.07479,-22.907557,-1.87579,1.621587,3.64677,0.19259,2.994809,0.245133,6,15,8.571428,8,9.619047,7.227588,-0.684133,0.274436,0.1269,0.032704,0.006364,-0.001426,0.000925,0.000238,-0.000272,-0.368632,1.341189,1.465503,0.012635,0.813033,0.037112,0,15,8.090909,8,7.585227,7.244789,-0.666931,0.017201,0.039334,0.029873,0.000114,0.001338,0.000004,-0.000001,-0,0,0.009575,0.357817,0.111144,0.001221,0.06998,0.004458,0,18,7,8,17.512821,6.851776,-1.059944,-0.375812,-0.393013,0.006076,0.001661,0.001096,0.000207,0,0,-0,-0,-0.006641,0.067011,0.004381,0.000016,0.003685,0.000179,0,21,7.093403,7,16.062511,'class 2'
15,8.322757,1.627881,0.994056,0.94944,-0.168679,-0.512297,1.411218,7.147401,-15.316767,-3.571377,1.813828,4.022177,0.282995,2.909468,0.27514,4,15,10.142858,11,12.476191,7.110148,-1.212608,0.250763,0.156514,0.011936,0.01433,-0.004118,0.000359,0.001742,-0.001194,-0.395341,1.372018,1.505097,0.015515,0.806387,0.039032,0,18,8.121212,8,13.484848,7.201201,-1.121555,0.091053,0.040735,0.021486,0.000058,0.001517,-0.000002,-0.000001,0,0,0.019191,0.36733,0.117101,0.001078,0.072105,0.004218,0,18,6.825532,7,17.811312,6.877115,-1.445642,-0.233033,-0.324086,0.005574,0.00206,0.00112,0.000232,0,-0,-0,-0,-0.006515,0.067175,0.004403,0.000011,0.003721,0.000145,0,21,7.069236,7,16.218733,'class 2'
8,8.621222,1.709608,0.778343,0.412696,-0.063739,-0.168305,0.817151,0.347253,-46.900951,-2.900647,1.321187,3.725053,0.24635,3.101128,0.259657,8,15,9.571428,9,6.285714,7.454671,-1.166551,0.286902,0.135827,0.013898,0.01082,-0.002884,0.000651,0.001438,-0.000453,-0.436626,1.340873,1.466258,0.012443,0.814316,0.03355,0,15,8.878788,9,10.922348,7.387177,-1.234046,-0.067494,0.037824,0.025681,0.004016,0.001645,-0.000005,-0.000001,0,0,0.008127,0.350571,0.106128,0.00104,0.065584,0.003922,0,18,7.170213,8,18.620476,6.9428,-1.678423,-0.511872,-0.444377,0.006068,0.002719,0.000556,0.00022,0,-0,-0,0,-0.008232,0.062345,0.00381,0.000016,0.003315,0.000178,0,21,7.197257,7,16.48394,'class 2'
9,8.3026,1.562087,0.858412,0.343491,0.200778,-0.344021,0.273916,10.973333,-10.062082,-2.077008,1.548857,3.92692,0.313415,3.015933,0.287974,3,11,7.857143,8,6.809524,7.340905,-0.961695,0.263526,0.157674,0.018467,0.018218,-0.002785,-0.001397,0.001262,0.000684,-0.439667,1.369338,1.498721,0.015468,0.804954,0.035809,0,15,8.727273,9,13.142045,7.346404,-0.956196,0.005499,0.038931,0.018434,0.003565,0.001822,-0.000009,-0.000001,0,0,0.016932,0.357416,0.110377,0.000918,0.067131,0.00375,0,18,7.059575,8,18.61182,6.966084,-1.336516,-0.374821,-0.38032,0.005709,0.00291,0.000627,0.000243,0,-0,-0,0,-0.007992,0.061737,0.00374,0.000011,0.003282,0.000143,0,21,7.222077,7,16.554571,'class 2'
10,8.420951,1.558355,0.876733,0.445166,0.128078,0.005633,0.730532,-7.088254,-21.525885,-1.989922,1.156672,3.647582,0.296378,3.211634,0.271301,6,12,9.571428,10,4.285714,7.656684,-0.764267,0.295246,0.140992,0.013421,0.013587,-0.000626,-0.001209,0.000147,0.001486,-0.449658,1.340665,1.459168,0.012537,0.810687,0.030639,0,13,8.575758,9,8.001894,7.517717,-0.903234,-0.138967,0.036316,0.021738,0.009126,0.001884,-0.000013,-0.000001,0,0,0.005452,0.342029,0.1007,0.000874,0.061684,0.003442,0,18,7.429787,8,18.733297,7.026489,-1.394462,-0.630195,-0.491228,0.005968,0.003632,0.000197,0.000228,-0,-0,0,0,-0.009403,0.056449,0.003142,0.000016,0.002849,0.000176,0,21,7.286741,8,16.603348,'class 2'
11,8.522354,1.808081,1.215872,0.420331,0.065849,-0.507389,0.781956,9.467231,-47.41235,-2.603623,1.672412,3.960174,0.419058,3.123633,0.293104,7,11,9.571428,10,1.952381,7.532051,-0.990304,0.283776,0.14767,0.027905,0.018285,-0.001233,-0.001291,0.00022,0.000045,-0.459351,1.360074,1.475108,0.015141,0.799814,0.033014,0,17,8.30303,9,15.905303,7.471942,-1.050412,-0.060109,0.037315,0.018084,0.005243,0.002012,-0.000014,-0.000001,0,0,0.013987,0.346835,0.103632,0.000778,0.062845,0.003391,0,21,7.293617,8,20.071541,7.046232,-1.476122,-0.485819,-0.42571,0.005883,0.003427,0.000319,0.000248,0,-0,0,0,-0.008991,0.055208,0.003009,0.000011,0.002763,0.000141,0,21,7.271065,8,16.464384,'class 2'
9,8.794875,1.528957,0.674003,0.05818,-0.165097,-0.191418,0.899492,4.108583,0.280775,-2.144781,1.664267,3.882671,0.392283,3.313804,0.271118,6,14,8.857142,9,8.476191,7.820513,-0.974362,0.312454,0.14601,0.031273,0.012932,-0.001649,-0.000117,0.000799,-0.000861,-0.489738,1.338559,1.443145,0.012527,0.804297,0.028081,0,17,9.212121,9,13.047348,7.622519,-1.172357,-0.197995,0.03514,0.018966,0.012714,0.001958,-0.000017,-0.000001,0,0,0.00346,0.333752,0.095728,0.000718,0.058632,0.003046,0,17,7.578723,8,19.680742,7.100464,-1.694411,-0.720049,-0.522054,0.005957,0.004153,0.000014,0.000231,-0,-0,0,0,-0.010096,0.049632,0.002445,0.000016,0.002333,0.000172,0,21,7.333116,8,16.483732,'class 2'
14,9.1458,1.783266,1.597618,0.604643,-0.062611,-0.563709,0.217207,8.68779,-16.105652,-3.985526,1.631755,4.002003,0.56138,3.221779,0.283387,6,16,10.714286,9,11.904762,7.656797,-1.489003,0.310216,0.129497,0.046086,0.018062,-0.003107,-0.000389,0.001568,-0.00135,-0.4858,1.344887,1.443164,0.013778,0.793421,0.030444,0,17,9.212121,9,14.672348,7.564488,-1.581312,-0.092309,0.036236,0.020249,0.003891,0.002013,-0.000015,-0.000001,0,0,0.012096,0.337577,0.098069,0.00065,0.059763,0.003242,0,17,7.259574,8,18.799854,7.115464,-2.030336,-0.541333,-0.449024,0.006155,0.003492,0.000193,0.000247,-0,-0,0,0,-0.009453,0.047949,0.002285,0.000012,0.002217,0.000139,0,21,7.314827,8,16.751801,'class 2'
6,9.135761,1.431646,1.169589,0.092659,0.228798,-0.081538,-1.019686,-9.226182,26.375166,-2.693893,1.353783,3.880648,0.415987,3.397831,0.255719,6,14,10.428572,11,9.619047,7.910585,-1.225176,0.340972,0.142328,0.044349,0.013516,-0.003246,-0.000629,0.001334,0.000486,-0.527648,1.322549,1.412897,0.011636,0.797343,0.025967,0,16,9.30303,9,9.592803,7.690001,-1.44576,-0.220584,0.034627,0.02008,0.01136,0.001823,-0.000017,-0.000001,0,0,0.003186,0.328141,0.092542,0.000569,0.057012,0.003131,0,21,7.561702,8,20.084852,7.162672,-1.973089,-0.747913,-0.527329,0.006163,0.004099,0.000004,0.000227,-0,-0,0,0,-0.010258,0.042301,0.001789,0.000017,0.001816,0.000167,0,21,7.433703,8,17.037922,'class 2'
11,8.655615,1.399223,1.018876,0.016467,0.31037,-0.47549,-0.292469,7.013955,-28.814676,-2.401633,1.527385,3.841084,0.464676,3.300965,0.259967,6,12,9.285714,10,5.904762,7.6772,-0.978415,0.32917,0.098299,0.028722,0.015331,-0.001999,-0.001441,0.000472,0.001045,-0.456191,1.329155,1.412471,0.010671,0.787503,0.028518,0,16,8.878788,9,12.359848,7.611908,-1.043707,-0.065292,0.035985,0.022846,0.001074,0.001811,-0.000012,-0.000001,0,0,0.012066,0.332349,0.09516,0.00054,0.058574,0.003518,0,21,7.404255,8,20.600836,7.172445,-1.48317,-0.504755,-0.439463,0.006378,0.003205,0.000243,0.000238,-0,-0,0,0,-0.00934,0.04049,0.001639,0.000014,0.001693,0.000139,0,21,7.352057,8,16.998198,'class 2'
12,8.799199,1.477613,1.005799,0.452194,0.246913,-0.152785,-1.640454,13.653459,41.454597,-2.031217,1.337854,3.95511,0.277768,3.455002,0.230637,3,12,8.857142,10,10.476191,7.897289,-0.90191,0.366662,0.122347,0.016592,0.010555,-0.001967,-0.000969,-0.000298,0.000624,-0.505601,1.301135,1.377576,0.009524,0.791052,0.025023,0,21,8.939394,9,15.183712,7.710929,-1.08827,-0.18636,0.034948,0.022782,0.007424,0.001498,-0.000013,-0.000001,0,0,0.004741,0.327434,0.092418,0.000549,0.05747,0.003627,0,21,7.638298,8,20.907074,7.212318,-1.586881,-0.684971,-0.49861,0.006336,0.003685,0.000156,0.000215,-0,-0,0,0,-0.009864,0.035058,0.001234,0.000018,0.001341,0.000164,0,21,7.438929,8,16.97715,'class 2'
3,8.065029,1.184579,0.847786,0.348284,-0.072573,0.506756,0.499078,-12.9914,-12.461972,-0.685077,1.803935,4.092744,0.244335,3.348704,0.232064,3,12,8.285714,9,13.238095,7.627648,-0.437381,0.348418,0.067513,0.000916,0.005821,-0.000395,-0.000447,-0.000671,-0.000679,-0.415015,1.31395,1.385302,0.007845,0.782123,0.028309,0,15,8.424242,10,13.064394,7.60611,-0.45892,-0.021538,0.036681,0.025195,0.00255,0.00145,-0.000008,-0,0,0,0.014036,0.33334,0.096112,0.000656,0.059871,0.00385,0,21,7.382979,8,20.553555,7.216212,-0.848817,-0.411436,-0.389897,0.006376,0.002723,0.000455,0.000221,-0,-0,0,-0,-0.008644,0.03353,0.001124,0.000017,0.00123,0.000141,0,21,7.376225,8,16.9198,'class 2'
12,8.878967,2.320721,0.560608,0.31011,0.027209,-0.323556,-0.754763,15.706236,21.932383,-2.571219,1.536925,4.357636,0.18911,3.473063,0.207073,3,15,9,10,16,7.837293,-1.041674,0.387174,0.109773,0.002644,0.004088,-0.001973,-0.000321,0.00065,-0.000559,-0.494303,1.278936,1.344757,0.008689,0.785178,0.026506,0,21,9.030303,9,18.467804,7.678172,-1.200795,-0.159121,0.036154,0.025322,0.002924,0.001059,-0.000009,-0,0,0,0.007908,0.333138,0.096203,0.000758,0.060386,0.003956,0,21,7.548936,8,20.48798,7.248762,-1.630205,-0.588531,-0.42941,0.006251,0.003126,0.000457,0.000195,-0,-0,0,-0,-0.008919,0.028709,0.000822,0.000022,0.000941,0.000163,0,21,7.416721,8,16.938648,'class 2'
15,8.640239,2.476047,0.600878,0.236375,0.091671,-0.447361,-0.13805,12.180151,-37.433552,-3.313299,1.816737,4.482839,0.192232,3.34548,0.211605,4,19,10.285714,11,31.238094,7.567914,-1.072325,0.370821,0.053091,0.017042,-0.001239,-0.001263,-0.00066,0.000726,0.000172,-0.440954,1.291579,1.354569,0.008328,0.775847,0.031038,0,19,8.363636,9,15.113636,7.540347,-1.099892,-0.027566,0.038326,0.026618,0.006777,0.00102,-0.000005,0,0,0,0.018485,0.341523,0.101534,0.000861,0.063754,0.004081,0,21,7.425532,8,20.348063,7.247101,-1.393138,-0.320813,-0.293246,0.006082,0.002142,0.000809,0.000196,-0,-0,0,-0,-0.007415,0.027844,0.000763,0.000021,0.000853,0.000147,0,21,7.284781,8,16.794664,'class 2'
19,9.284151,3.081857,0.620296,0.484443,0.023269,-0.365288,-1.575135,2.581287,74.477173,-4.186596,1.264136,4.541707,0.195875,3.434492,0.195281,5,19,11.142858,10,23.476191,7.775808,-1.508343,0.400349,0.117009,0.023006,-0.00076,-0.002239,-0.000856,0.000801,0.000206,-0.540363,1.259464,1.318416,0.012029,0.77829,0.031232,0,21,9.606061,10,19.183712,7.587552,-1.696599,-0.188256,0.038185,0.026517,0.001646,0.00062,-0.000008,0,0,0,0.013314,0.345321,0.104099,0.000947,0.06554,0.004185,0,21,7.53617,8,20.548901,7.272198,-2.011953,-0.50361,-0.315354,0.005864,0.002511,0.000882,0.000166,-0,-0,0,-0,-0.007492,0.024114,0.000562,0.000025,0.000632,0.000167,0,21,7.311561,8,17.056461,'class 2'
7,8.703424,2.649447,0.308886,0.023641,0.063536,0.547176,1.663913,-11.593124,-87.143303,-2.934693,1.604013,4.440326,0.233768,3.27002,0.206548,7,19,10.571428,10,16.285715,7.466691,-1.236733,0.384994,0.090325,0.022814,-0.004893,-0.001566,-0.001047,-0.000648,0.000199,-0.498134,1.268301,1.323069,0.01434,0.766713,0.036801,0,19,9,9,13.4375,7.412769,-1.290655,-0.053922,0.040837,0.025447,0.011253,0.000631,-0.000006,0.000001,0,0,0.026643,0.356037,0.11106,0.001028,0.06957,0.004452,0,21,7.161702,7,19.469467,7.265384,-1.438041,-0.201308,-0.147386,0.005518,0.001509,0.001272,0.000162,-0,-0,0,-0,-0.005754,0.024119,0.000552,0.000023,0.000572,0.000157,0,21,7.129981,7,16.292244,'class 2'
10,9.131471,2.710074,0.567084,0.353909,-0.063982,-0.09988,0.188285,12.596898,-3.174336,-2.923249,1.289047,4.436736,0.267442,3.322721,0.19984,6,13,9.428572,10,8.285714,7.65192,-1.479551,0.404921,0.136001,0.051706,-0.006222,-0.002695,-0.00031,-0.000256,-0.000694,-0.592627,1.250369,1.30181,0.020062,0.768526,0.03825,0,19,9.393939,10,12.433712,7.441002,-1.690468,-0.210917,0.040907,0.024424,0.005859,0.000281,-0.000012,0.000001,0,0,0.022342,0.36227,0.115253,0.001079,0.072007,0.004523,0,21,7.27234,8,19.540899,7.28387,-1.847601,-0.36805,-0.157133,0.005243,0.001855,0.001397,0.000129,-0,-0,0,-0,-0.0057,0.021846,0.000439,0.000024,0.000416,0.000177,0,21,7.126715,7,16.529032,'class 2'
13,9.514516,2.759947,0.687761,0.526126,-0.001381,-0.664527,-2.545035,4.234826,102.41835,-3.973834,1.188996,4.460451,0.239892,3.355538,0.19399,7,17,11.571428,11,9.285714,7.765661,-1.748855,0.414492,0.149507,0.06042,-0.007788,-0.003427,0.000154,0.001199,-0.000245,-0.624419,1.246686,1.29711,0.023515,0.770879,0.039734,0,17,9.484848,10,10.945076,7.470253,-2.044262,-0.295407,0.040903,0.024207,0.001486,0.000037,-0.000017,0.000001,0,0,0.018182,0.366492,0.118228,0.001128,0.073882,0.004575,0,21,7.408511,8,19.798218,7.297613,-2.216903,-0.468048,-0.17264,0.005021,0.00218,0.001516,0.000096,-0,-0,0,-0,-0.005685,0.020227,0.000366,0.000024,0.000302,0.000198,0,21,7.172436,7,16.751945,'class 2'
11,9.289871,2.444848,0.821477,0.162774,0.11895,-0.03303,0.250704,-1.347841,-48.025692,-3.429099,1.609926,4.562637,0.212631,3.368836,0.187768,6,13,9.857142,10,7.142857,7.795074,-1.494797,0.412268,0.128787,0.044928,-0.007102,-0.002963,-0.000007,0.001527,0.000631,-0.585983,1.261724,1.316385,0.02252,0.774494,0.040426,0,18,9.878788,10,13.797348,7.499163,-1.790709,-0.295911,0.040935,0.024788,0.00168,-0.000076,-0.000021,0.000001,0,0,0.014466,0.368616,0.119788,0.001167,0.07507,0.004611,0,19,7.438298,8,19.554937,7.306656,-1.983215,-0.488418,-0.192506,0.004886,0.002458,0.001632,0.000062,-0,-0,0,-0,-0.005711,0.019326,0.000327,0.000023,0.000227,0.00022,0,21,7.195951,7,16.973343,'class 2'
10,8.7173,2.373021,0.43292,0.089589,-0.161562,-0.67202,0.231166,0.789839,7.200981,-2.89553,1.662506,4.231761,0.265363,3.141907,0.215892,7,17,10.714286,10,11.571428,7.450296,-1.267004,0.401927,0.125872,0.034716,-0.011062,-0.003328,0.000045,0.001785,-0.00014,-0.562514,1.245284,1.283474,0.029618,0.756547,0.0461,0,17,8.484848,8,11.445076,7.270636,-1.446664,-0.17966,0.044281,0.015948,0.004262,-0.000092,-0.000027,0.000001,0,0,0.032596,0.383729,0.129886,0.00119,0.079915,0.0051,0,19,7.238298,8,18.780579,7.293286,-1.424014,-0.15701,0.02265,0.004434,0.002092,0.001356,0.000052,-0,-0,0,-0,-0.003699,0.021184,0.000393,0.000019,0.000242,0.000195,0,21,6.955585,7,16.649006,'class 2'
11,7.936591,3.190697,0.145607,0.001252,-0.198685,-0.20554,0.419894,10.087454,15.26551,-3.043838,0.829326,3.570839,0.28056,3.17603,0.11048,3,13,9.142858,11,14.142858,6.807889,-1.128703,0.495373,0.041034,0.015217,-0.003219,0.00008,0.000117,-0.000264,-0.000487,-0.469555,0.872604,0.682908,0.015531,0.488896,0.013805,0,18,7.636364,8,15.488636,6.57976,-1.356831,-0.228128,0.009558,0.004323,0.002078,0.000593,-0.000005,-0,-0,0,0.007314,0.166044,0.023124,0.000227,0.015136,0.00264,0,21,6.425532,7,15.553191,6.359803,-1.576788,-0.448086,-0.219957,0.006379,0.004924,0.0001,-0.000087,-0,-0,-0,0,0.001355,0.045013,0.002025,0.000012,0.002029,0.000141,0,21,6.150229,6,12.968266,'class 2'
9,7.735779,2.594129,0.524439,0.101266,-0.032813,0.244452,0.98408,-8.661851,-26.467987,-1.968424,1.096508,3.547988,0.304003,3.143927,0.115352,7,11,8.857142,9,1.809524,6.838208,-0.897572,0.497067,0.024811,0.020657,-0.002872,0.000027,-0.000398,-0.000999,0.000129,-0.501221,0.903922,0.715946,0.015874,0.49622,0.014173,0,16,8.030303,8,12.780303,6.540406,-1.195373,-0.297801,0.009998,0.006737,0.001824,0.000443,-0.000014,-0,0,0,0.005085,0.16943,0.024012,0.00024,0.015412,0.002557,0,21,6.553192,7,16.273869,6.326339,-1.409441,-0.511869,-0.214067,0.006984,0.004867,0.000119,-0.000095,-0,-0,-0,0,0.002236,0.04092,0.001687,0.000012,0.001783,0.000144,0,21,6.137165,6,13.039997,'class 2'
10,8.314435,2.716333,0.36371,0.200553,0.2717,0.072355,-0.143277,10.008671,-17.873894,-2.15207,1.776178,4.323936,0.299627,3.299246,0.116361,2,12,8.142858,9,11.809524,7.102462,-1.211973,0.526858,0.046403,0.02653,-0.000408,-0.002516,-0.000915,-0.000005,0.001251,-0.599791,0.960428,0.792241,0.016963,0.526659,0.015042,0,21,8.909091,8,20.772728,6.641044,-1.673391,-0.461419,0.007883,0.004593,0.000143,0.000429,-0.000016,-0,0,0,-0.003147,0.172525,0.025011,0.000208,0.016288,0.002809,0,21,6.791489,7,17.285397,6.359694,-1.954741,-0.742768,-0.281349,0.006249,0.004779,0.000193,-0.000085,-0,-0,-0,0,0.001663,0.045979,0.002107,0.000011,0.002079,0.000136,0,21,6.195297,6,12.959873,'class 2'
7,8.424625,2.20538,0.530842,0.213107,0.236022,0.716241,-1.766658,-12.281656,54.520699,-2.523115,1.661156,4.156731,0.226205,3.253831,0.1177,6,16,9.714286,9,13.238095,7.088242,-1.336383,0.520722,0.076988,0.021489,-0.00219,-0.001753,-0.000675,-0.000766,0.000657,-0.619199,0.983074,0.82334,0.015445,0.537537,0.015296,0,16,8.969697,9,15.530303,6.595224,-1.829401,-0.493018,0.010392,0.005399,0.000756,0.000246,-0.000022,-0,0,0,-0.004237,0.17673,0.0262,0.000218,0.016851,0.00273,0,21,6.812766,7,18.118639,6.325749,-2.098876,-0.762493,-0.269475,0.006876,0.004669,0.000419,-0.000093,-0,-0,-0,0,0.002627,0.041796,0.001754,0.00001,0.001819,0.000138,0,21,6.11953,6,12.75237,'class 2'
9,8.333721,2.102668,0.625645,0.021067,0.038679,0.120808,-0.29867,-1.807731,-17.502878,-2.749381,1.335846,3.887542,0.158035,3.179193,0.117864,6,14,9.571428,9,9.619047,6.994953,-1.338768,0.505159,0.079348,0.011243,-0.002501,-0.000747,-0.000217,-0.000682,-0.000137,-0.59575,1.003971,0.852698,0.013902,0.548676,0.015612,0,16,8.515152,8,13.945076,6.541542,-1.79218,-0.453411,0.012029,0.007037,0.001705,-0.000001,-0.000022,-0,0,-0,-0.003287,0.181926,0.027718,0.000238,0.01766,0.002703,0,21,6.757447,7,17.868267,6.295156,-2.038566,-0.699797,-0.246386,0.007474,0.004521,0.000661,-0.000101,-0,0,0,0,0.003614,0.037142,0.001402,0.00001,0.001561,0.000139,0,21,6.131287,6,12.912818,'class 2'
6,8.279949,1.986724,0.605788,0.303187,-0.29599,0.43603,1.72497,-7.275501,-0.922575,-1.684122,1.62676,4.261559,0.106984,3.32907,0.114743,6,13,8.571428,9,6.285714,7.191126,-1.088823,0.51682,0.061241,0.042123,-0.003269,0.000555,0.000599,-0.001291,-0.00068,-0.620184,1.052741,0.925461,0.011804,0.580053,0.015995,0,16,8.909091,8,12.022727,6.641793,-1.638156,-0.549333,0.013819,0.001595,0.000504,0.000063,-0.000022,-0,0,-0,-0.01172,0.184513,0.028665,0.000219,0.018855,0.002925,0,21,6.944681,7,17.872995,6.32632,-1.953629,-0.864806,-0.315473,0.006728,0.004381,0.000788,-0.000088,-0,0,0,0,0.003135,0.042465,0.001805,0.000009,0.001832,0.000131,0,21,6.231221,6,13.171338,'class 2'
9,7.788871,1.833613,0.195275,0.112817,0.049404,0.293272,-1.249274,-4.641579,23.694078,-1.52552,1.678738,4.023948,0.114316,3.230738,0.11467,4,14,8.857142,9,10.809524,7.0137,-0.775172,0.491879,0.052773,0.0024,-0.000737,0.002666,0.000608,-0.001412,-0.000217,-0.542251,1.082117,0.961556,0.012437,0.591227,0.01645,0,14,7.848485,8,9.570076,6.573535,-1.215336,-0.440164,0.015349,0.004442,0.001494,-0.000186,-0.000019,-0,0,-0,-0.009413,0.191445,0.030822,0.000236,0.020189,0.0029,0,20,6.86383,7,18.2036,6.295626,-1.493246,-0.718074,-0.27791,0.007366,0.00418,0.0011,-0.000094,-0,0,0,0,0.004286,0.037781,0.001444,0.000008,0.00157,0.000129,0,21,6.177662,6,13.104363,'class 2'
10,7.490348,1.674071,0.513875,0.498164,0.134752,-0.175263,-0.526697,5.735909,-8.821919,-1.689782,1.808415,3.954788,0.13401,3.103627,0.114797,4,10,7.428571,8,4.952381,6.798921,-0.691428,0.460142,0.04279,0.038152,0.00503,0.002686,0.000225,-0.000179,-0.000029,-0.46478,1.111439,0.995287,0.012561,0.600463,0.016817,0,15,7.69697,7,11.155303,6.494117,-0.996232,-0.304804,0.016811,0.008142,0.003046,-0.000483,-0.000014,-0,-0,-0,-0.005623,0.199199,0.033349,0.000278,0.02188,0.002965,0,20,6.825532,7,18.418148,6.268839,-1.221509,-0.530081,-0.225277,0.007975,0.003941,0.001461,-0.0001,-0,0,0,-0,0.005495,0.032634,0.001097,0.000007,0.001325,0.000126,0,21,6.127367,6,13.146512,'class 2'
4,7.428312,1.569295,0.876254,0.509986,-0.091934,0.152415,1.432282,-5.469603,-41.427635,-0.183055,1.774223,4.235677,0.121441,3.236847,0.111463,4,13,7.571429,7,9.619047,7.02721,-0.401102,0.478202,0.070872,0.028175,0.001411,0.003038,0.000102,-0.001287,-0.000105,-0.520899,1.135221,1.041126,0.011294,0.629259,0.016935,0,15,7.515152,8,9.445076,6.582861,-0.84545,-0.444348,0.020103,0.006089,0.000353,-0.000357,-0.000017,0,-0,-0,-0.014368,0.203755,0.035187,0.000281,0.024058,0.003085,0,20,6.902128,7,18.430552,6.298106,-1.130206,-0.729104,-0.284756,0.007235,0.003739,0.001693,-0.000082,-0,0,0,-0,0.005189,0.038339,0.001479,0.000006,0.001567,0.000118,0,21,6.192031,6,13.425845,'class 2'
7,7.627827,1.598674,0.587324,0.316043,-0.073531,-0.061188,1.730559,-0.288612,-6.948342,-1.327392,2.070546,4.318897,0.122564,3.086746,0.111535,4,10,7.285714,8,4.571429,6.854126,-0.773701,0.448037,0.056595,0.003538,0.006595,0.000786,-0.000624,0.000493,0.000176,-0.501094,1.154937,1.063785,0.010919,0.636642,0.017186,0,20,8.212121,8,14.797348,6.48299,-1.144837,-0.371136,0.022859,0.009952,0.002781,-0.000644,-0.000015,0,-0,-0,-0.010126,0.214346,0.039017,0.000371,0.02671,0.003181,0,20,6.765957,7,17.231316,6.272016,-1.355811,-0.58211,-0.210974,0.007888,0.003432,0.002152,-0.000084,-0,0,0,-0,0.006608,0.033236,0.001131,0.000007,0.001324,0.000113,0,21,6.13194,6,13.275391,'class 2'
8,8.194223,1.846368,0.409171,0.202095,0.168353,0.251753,-1.082485,-6.184477,8.34436,-2.053443,2.146921,4.563786,0.121316,3.191989,0.111359,3,13,9.285714,10,12.571428,7.090422,-1.103801,0.468352,0.084697,0.034612,-0.001144,0.000011,-0.000507,-0.000395,0.000589,-0.587661,1.156297,1.081447,0.009958,0.661794,0.017265,0,20,8.242424,8,15.064394,6.557233,-1.636991,-0.533189,0.026527,0.010112,0.001302,-0.000496,-0.000024,0.000001,-0,-0,-0.017717,0.221706,0.042173,0.000474,0.029899,0.003221,0,20,6.970213,7,17.678596,6.302971,-1.891253,-0.787451,-0.254262,0.007091,0.003172,0.002442,-0.000062,-0,0,0,-0,0.006361,0.038898,0.001514,0.000009,0.001558,0.000108,0,21,6.190725,6,13.589744,'class 2'
12,8.50598,1.910331,0.741608,0.428302,0.195595,-0.011789,-1.321186,19.071196,7.379553,-2.223637,1.967218,4.61235,0.118613,3.262357,0.117459,5,12,8,8,7.333333,7.24903,-1.25695,0.479313,0.099719,0.054444,-0.009499,-0.000835,0.000374,-0.000754,0.000361,-0.633477,1.153359,1.0907,0.008802,0.683013,0.017975,0,20,8.909091,8,15.210227,6.62325,-1.88273,-0.62578,0.029406,0.012273,0.005718,-0.000357,-0.000033,0.000001,0,-0,-0.022851,0.230226,0.045909,0.000567,0.033486,0.003274,0,20,7.055319,8,17.197781,6.338994,-2.166986,-0.910036,-0.284256,0.006166,0.002876,0.002731,-0.000037,-0,0,0,-0,0.00602,0.043897,0.001902,0.000012,0.001792,0.000107,0,21,6.239059,6,13.596408,'class 2'
5,8.39994,1.882901,0.213338,0.007482,-0.210529,0.354932,0.597211,-17.684454,-22.119043,-1.662081,1.76966,4.522174,0.083479,3.295012,0.125922,5,15,9.714286,9,14.904762,7.320367,-1.079574,0.480423,0.111947,0.036613,-0.014543,-0.001471,0.001435,-0.000357,-0.00076,-0.628983,1.156619,1.10558,0.008771,0.701044,0.019507,0,16,8.666667,8,11.416667,6.676754,-1.723187,-0.643613,0.031156,0.015883,0.009737,-0.000208,-0.00004,0.000001,0,-0,-0.02501,0.240587,0.050505,0.000649,0.037422,0.00333,0,20,7.174468,8,17.854046,6.379365,-2.020576,-0.941002,-0.297389,0.005158,0.002985,0.002546,-0.00001,-0,0,0,-0,0.005598,0.048096,0.002264,0.000014,0.002007,0.000115,0,21,6.337035,6,13.979144,'class 2'
9,8.416796,2.21734,0.440234,0.43032,-0.215825,-0.047367,-0.916538,-5.625919,60.269718,-2.207426,1.592811,4.512168,0.087106,3.289514,0.133178,5,16,9.571428,9,13.285714,7.331138,-1.085658,0.47495,0.116047,0.015218,-0.013831,-0.001888,0.001406,0.000306,-0.001156,-0.606216,1.169694,1.131606,0.009271,0.716683,0.020874,0,16,8.575758,8,11.939394,6.71607,-1.700726,-0.615067,0.03154,0.020584,0.013129,-0.000027,-0.000044,0.000002,0,-0,-0.024085,0.253243,0.05617,0.000732,0.041643,0.003392,0,20,7.246809,8,17.964466,6.42347,-1.993326,-0.907668,-0.2926,0.00423,0.003053,0.002182,0.000019,-0,0,0,-0,0.005101,0.051407,0.002572,0.000017,0.002189,0.000126,0,21,6.410842,6,14.34417,'class 2'
11,7.169516,1.79754,0.268756,0.2652,-0.094788,-0.267119,0.946149,15.162972,-51.903381,-1.793984,2.006261,4.017549,0.471342,2.657691,0.36001,3,12,7.142857,8,12.809524,6.417747,-0.75177,0.272438,0.105347,0.017189,0.004121,-0.003108,0.000218,0.000776,-0.000619,-0.360597,1.338529,1.399529,0.022811,0.718223,0.071498,0,14,7.242424,6,12.876894,6.596758,-0.572758,0.179012,0.051677,0.032709,0.021152,-0.00068,0.000004,-0,0,0,0.040119,0.399384,0.141879,0.002122,0.090806,0.007644,0,19,6.221277,6,17.788435,6.664954,-0.504562,0.247208,0.068196,0.003754,0.002232,0.000645,-0.000036,0,0,-0,-0,0.000877,0.06486,0.004006,0.000031,0.002924,0.000111,0,19,6.359896,6,15.690652,'class 2'
8,6.961151,1.342007,0.61494,0.234307,-0.174617,-0.084373,-0.060922,-9.51298,67.95842,-1.72264,1.857213,3.807079,0.417337,2.52414,0.410441,4,12,8.142858,8,12.809524,6.175488,-0.785663,0.266044,0.110811,0.010627,0.002428,-0.001909,0.001018,0.000407,-0.001296,-0.366227,1.340736,1.403019,0.029633,0.70844,0.082305,0,14,7.151515,8,11.195076,6.384742,-0.576409,0.209254,0.05534,0.030741,0.024284,-0.000411,0.000006,-0.000001,0,0,0.048882,0.419562,0.156994,0.002472,0.099025,0.008768,0,19,5.834043,6,18.130461,6.603045,-0.358106,0.427557,0.218303,0.004481,0.0011,0.000043,-0.000031,0,0,-0,-0,0.003338,0.066181,0.004154,0.000038,0.002972,0.000135,0,19,6.173743,6,15.716199,'class 2'
4,7.82298,1.308966,0.464679,0.196892,-0.178342,0.222315,0.695239,11.568742,-37.699593,-0.647395,2.017526,4.187261,0.415718,2.789634,0.409479,4,11,6.142857,4,8.142858,6.890844,-0.932136,0.336222,0.171544,0.080864,-0.00032,-0.001946,0.001002,-0.0002,-0.000728,-0.58863,1.319406,1.377638,0.040457,0.715424,0.079367,0,19,8.454545,8,16.443182,6.60223,-1.22075,-0.288614,0.050945,0.035921,0.009445,-0.000198,-0.000006,-0.000001,0,-0,0.024468,0.412639,0.15193,0.002296,0.0965,0.008192,0,19,6.642553,7,19.444336,6.629545,-1.193435,-0.261299,0.027315,0.004215,0.002229,0.000078,-0.000037,0,0,-0,-0,0.001908,0.065327,0.004048,0.000035,0.002894,0.000134,0,19,6.32789,6,16.098953,'class 2'
8,8.733387,1.710702,0.890538,0.727218,0.179698,0.091659,-1.248729,-1.080458,4.179917,-1.874022,1.654207,4.201459,0.349039,3.053594,0.39146,4,14,8.857142,8,10.809524,7.463154,-1.270233,0.394285,0.227562,0.083387,0.002337,-0.000908,0.000256,-0.000698,0.000528,-0.705234,1.248622,1.275056,0.045525,0.713766,0.07856,0,19,9.212121,9,15.609848,6.83109,-1.902297,-0.632064,0.04578,0.042438,0.002765,-0.000023,-0.000015,-0.000001,0,-0,0.000577,0.395056,0.139759,0.002184,0.091268,0.007701,0,19,7.302128,8,19.767303,6.654695,-2.078692,-0.808459,-0.176395,0.003847,0.003569,0.000116,-0.000042,0,0,-0,-0,0.000394,0.063488,0.003827,0.000031,0.002749,0.00014,0,19,6.503592,7,16.52466,'class 2'
14,8.744301,2.293135,1.191859,0.373245,0.140455,-0.115595,-1.308458,2.577658,41.496696,-3.111749,1.550586,4.031455,0.628036,2.915082,0.462671,4,15,10.714286,10,15.571428,7.197046,-1.547255,0.389105,0.241164,0.072636,0.006242,-0.002034,-0.000174,-0.00027,0.000156,-0.702905,1.241129,1.271587,0.05802,0.709537,0.088167,0,15,8.606061,9,12.621212,6.61472,-2.12958,-0.582326,0.048917,0.039351,0.000187,0.000308,-0.000012,-0.000002,0,-0,0.009379,0.420173,0.158162,0.002355,0.100219,0.008431,0,19,6.897872,7,19.801491,6.594268,-2.150033,-0.602778,-0.020452,0.00462,0.002915,0.001279,-0.000034,0,0,-0,-0,0.002983,0.063991,0.003872,0.000039,0.002732,0.000164,0,19,6.314827,6,16.604088,'class 2'
14,9.178535,2.52723,0.701321,0.147207,0.07376,-0.339681,0.34846,9.781669,-15.17759,-3.081344,1.028379,4.037849,0.353926,3.177413,0.425834,6,14,9.857142,10,10.142858,7.623538,-1.554996,0.432591,0.230814,0.0596,0.011912,-0.001998,-0.000037,0.000133,0.000055,-0.723004,1.1603,1.151536,0.052643,0.702445,0.087399,0,15,9.181818,9,10.403409,6.854489,-2.324046,-0.76905,0.048839,0.043172,0.00815,0.000393,-0.000018,-0.000002,0,0,-0.013817,0.393906,0.139864,0.002262,0.09268,0.007836,0,19,7.302128,8,19.86132,6.618211,-2.560323,-1.005327,-0.236278,0.004298,0.004166,0.001518,-0.000038,0,0,0,0,0.001386,0.061328,0.003562,0.000033,0.002536,0.000176,0,19,6.491182,7,16.880152,'class 2'
10,8.921701,2.50932,0.514097,0.478318,0.071523,0.081617,-1.157237,1.830388,-11.09977,-2.545099,0.960378,3.920798,0.237704,3.264819,0.437265,5,13,9.428572,10,8.619047,7.605697,-1.316004,0.445088,0.195128,0.007971,0.016126,-0.002064,0.000716,0.000133,-0.000023,-0.648186,1.1018,1.067883,0.050601,0.693235,0.092265,0,15,9.30303,10,13.280303,6.862194,-2.059507,-0.743503,0.055037,0.040619,0.009804,0.000657,-0.000017,-0.000002,0,0,-0.024222,0.387848,0.136285,0.002306,0.0918,0.007829,0,19,7.268085,8,20.333807,6.584183,-2.337519,-1.021514,-0.278011,0.004996,0.00467,0.002705,-0.000032,0,0,0,0,0.002378,0.057261,0.003099,0.000036,0.002211,0.000221,0,19,6.548661,7,17.050407,'class 2'
12,8.441512,2.253013,0.725169,0.07848,-0.074343,0.123123,1.062592,-1.491328,-7.926808,-1.606324,1.345544,4.019195,0.151549,3.483087,0.362865,5,13,8.857142,10,10.476191,7.749864,-0.691648,0.459968,0.11076,0.028633,0.01777,0.001099,0.000496,-0.000952,0.000097,-0.542095,1.100796,1.050594,0.026976,0.683226,0.084893,0,15,8.939394,10,11.996212,7.061949,-1.379563,-0.687915,0.061937,0.034952,0.011818,0.000531,-0.000019,-0.000002,0,0,-0.038803,0.34889,0.110877,0.002342,0.0804,0.007445,0,18,7.6,8,19.788034,6.60373,-1.837782,-1.146134,-0.458219,0.006123,0.004389,0.002572,-0.000036,0,0,0,0,0.000837,0.053034,0.002668,0.000031,0.001947,0.00025,0,19,6.758981,7,16.866709,'class 2'
5,8.059372,2.075807,0.925445,0.565791,-0.210886,0.310525,1.133101,-1.472995,-65.843323,-0.584571,1.002059,3.655746,0.203102,3.313539,0.422004,4,12,7.857143,8,8.809524,7.545229,-0.514143,0.440026,0.168993,0.049773,0.014093,0.000298,0.000889,-0.001222,-0.000604,-0.559245,1.090886,1.049842,0.043989,0.689333,0.092323,0,14,8.212121,9,13.547348,6.84785,-1.211522,-0.697379,0.059412,0.038557,0.009817,0.000769,-0.000016,-0.000002,0,0,-0.030673,0.378305,0.129934,0.002335,0.08867,0.007776,0,18,7.468085,8,19.69449,6.554663,-1.504709,-0.990566,-0.293187,0.005648,0.005578,0.003235,-0.000022,0,-0,0,0,0.003304,0.051405,0.002496,0.000039,0.001814,0.000273,0,19,6.544089,7,17.167173,'class 2'
6,7.991773,1.895182,1.204032,0.591768,0.015407,0.357818,0.352348,-1.457397,8.263703,-0.099383,1.207459,3.906704,0.175449,3.511192,0.340955,4,12,7.571429,7,8.285714,7.712661,-0.279112,0.457609,0.109013,0.047159,0.014172,0.0023,0.000026,-0.001189,-0.000014,-0.519463,1.109012,1.059959,0.023358,0.680866,0.082772,0,15,8.212121,9,13.172348,7.026625,-0.965148,-0.686037,0.064359,0.033066,0.010926,0.000547,-0.000019,-0.000001,-0,0,-0.042218,0.337704,0.103905,0.002387,0.07637,0.007402,0,17,7.514894,8,19.592726,6.572976,-1.418797,-1.139685,-0.453649,0.006539,0.005577,0.002748,-0.000026,0,0,0,0,0.001785,0.046538,0.002055,0.000037,0.001548,0.000296,0,19,6.741345,7,16.832401,'class 2'
9,8.501809,2.393488,0.504349,0.038474,0.128015,-0.054993,-0.561675,-8.699547,-21.583878,-1.850665,1.227022,3.870914,0.238853,3.319394,0.387345,5,13,9.571428,10,9.952381,7.565195,-0.936615,0.434816,0.180039,0.015135,0.007898,0.000083,0.000039,-0.000228,0.000187,-0.59972,1.126525,1.09511,0.038685,0.690705,0.087768,0,17,8.757576,10,15.814394,6.808383,-1.693426,-0.756812,0.06096,0.037213,0.008981,0.000789,-0.000017,-0.000001,0,-0,-0.032727,0.367212,0.122165,0.002332,0.083671,0.007733,0,17,7.268085,8,18.709875,6.531979,-1.96983,-1.033216,-0.276404,0.006796,0.005999,0.003292,-0.00001,0,-0,0,0,0.004089,0.044127,0.00184,0.000045,0.001394,0.000327,0,19,6.491836,7,16.957287,'class 2'
11,8.984191,2.56194,0.237976,0.149163,0.163112,0.029016,1.010038,0.951285,-43.941872,-2.650753,1.502758,4.336664,0.220512,3.487207,0.310382,3,17,9.857142,11,24.809525,7.756087,-1.228104,0.461145,0.140861,0.025706,0.004605,0.000905,-0.00055,0.000169,0.001058,-0.627712,1.13961,1.102518,0.022905,0.682713,0.076994,0,17,9.272727,10,15.579545,6.961488,-2.022703,-0.794599,0.063889,0.031968,0.009039,0.000519,-0.000022,0,0,-0,-0.040961,0.327554,0.097292,0.002349,0.07122,0.007301,0,17,7.625532,8,19.816439,6.548847,-2.435344,-1.20724,-0.412641,0.006763,0.006724,0.002657,-0.000015,0,-0,0,0,0.002618,0.038693,0.001425,0.000045,0.00115,0.000338,0,19,6.635532,7,16.46969,'class 2'
17,9.544287,2.825547,1.330121,0.495008,0.073734,-0.383335,-1.865937,3.915777,41.368263,-4.650676,1.299292,4.450079,0.299426,3.270637,0.345434,5,17,11.428572,11,12.619047,7.596799,-1.947488,0.43065,0.206543,0.078329,-0.003368,-0.001162,0.000175,0.000487,0.000506,-0.715522,1.179194,1.166643,0.035274,0.69443,0.079523,0,17,9.878788,11,15.734848,6.742373,-2.801914,-0.854426,0.059308,0.036723,0.006223,0.00079,-0.000019,0,0,-0,-0.028808,0.356306,0.114218,0.002255,0.077431,0.007736,0,17,7.293617,8,18.883507,6.517337,-3.02695,-1.079462,-0.225036,0.007749,0.006233,0.003153,0.000005,0,-0,0,0,0.004669,0.036009,0.001227,0.000055,0.001006,0.000383,0,19,6.408883,7,16.494143,'class 2'
11,9.587934,2.767149,0.935883,0.536766,0.043766,-0.040094,-0.662331,-11.034925,2.156326,-4.239798,1.473617,4.74953,0.201567,3.400669,0.280786,11,17,13.285714,13,3.904762,7.73994,-1.847995,0.460197,0.174843,0.093802,-0.005813,-0.000405,0.000726,-0.000352,0.00033,-0.728842,1.168684,1.144334,0.024616,0.685024,0.068774,0,17,9.272727,11,18.079546,6.871315,-2.716619,-0.868625,0.060804,0.031728,0.004572,0.000504,-0.000024,0,0,-0,-0.033649,0.319162,0.091476,0.002195,0.065487,0.007143,0,17,7.446808,8,19.478996,6.53319,-3.054744,-1.206749,-0.338125,0.007584,0.006784,0.002459,-0.000001,0,-0,0,0,0.003258,0.030166,0.000872,0.000053,0.000804,0.000376,0,19,6.518615,7,16.202757,'class 2'
14,9.071797,2.240714,0.708384,0.004312,-0.16409,-0.040799,0.002175,11.565954,-50.928074,-2.95341,1.811068,4.623862,0.28716,3.157886,0.307607,3,14,9.142858,10,16.476191,7.459989,-1.611809,0.412122,0.216347,0.10701,-0.007651,-0.001927,0.001485,-0.000908,-0.00047,-0.735479,1.222035,1.225106,0.033024,0.696728,0.069418,0,17,9.575758,11,14.064394,6.656343,-2.415455,-0.803646,0.054729,0.037176,0.000043,0.000809,-0.000018,0,0,-0,-0.01751,0.346184,0.106581,0.002096,0.070685,0.007864,0,17,7.2,8,18.921368,6.512655,-2.559143,-0.947334,-0.143688,0.008344,0.006276,0.002909,0.000021,0,-0,0,0,0.004976,0.028082,0.000748,0.000066,0.000691,0.000441,0,19,6.296538,6,16.113316,'class 2'
3,8.926908,2.355794,0.780275,0.363494,-0.09108,0.340604,-0.924213,-14.447639,56.33017,-1.939014,1.642937,4.566114,0.22833,3.25353,0.258276,3,14,10,12,21.666666,7.52402,-1.402887,0.438308,0.202428,0.067214,-0.001529,-0.002195,0.000846,-0.000288,-0.000168,-0.707949,1.187409,1.169167,0.028254,0.684849,0.059844,0,16,9.30303,10,13.530303,6.767588,-2.159319,-0.756432,0.055768,0.032403,0.003485,0.000514,-0.000023,0,0,-0,-0.01988,0.311625,0.086098,0.001964,0.059722,0.007039,0,17,7.191489,8,18.531551,6.527263,-2.399644,-0.996757,-0.240325,0.008056,0.006611,0.0022,0.000014,0,-0,0,0,0.003645,0.022079,0.000472,0.000062,0.000543,0.000414,0,18,6.405617,7,15.562819,'class 2'
10,8.423018,2.429573,0.46317,0.2779,0.084228,-0.146777,-1.700517,3.331625,-5.345806,-2.614843,1.502401,4.119428,0.438682,2.993731,0.279638,3,16,9,9,16.666666,7.08135,-1.341668,0.369762,0.198451,0.047473,0.004789,-0.003427,0.00019,0.000616,0.000064,-0.615686,1.245445,1.256185,0.029241,0.69552,0.060237,0,16,8.787879,9,13.484848,6.565184,-1.857833,-0.516166,0.048102,0.03865,0.009625,0.000843,-0.000013,-0.000001,0,-0,0.000173,0.33584,0.099056,0.001923,0.064184,0.008223,0,17,6.919149,7,19.262667,6.518236,-1.904781,-0.563114,-0.046948,0.008509,0.006131,0.002601,0.000038,0,-0,0,0,0.004979,0.022082,0.000466,0.000072,0.000515,0.000464,0,18,6.22469,6,15.451443,'class 2'
16,8.772478,2.672607,0.926556,0.819699,0.270558,-0.642726,0.053839,7.359052,3.317132,-4.418863,1.28826,3.989181,0.411591,3.075207,0.241242,7,16,11.428572,12,9.285714,7.114785,-1.657693,0.387121,0.193919,0.005028,0.012658,-0.003229,-0.001046,0.00172,0.000711,-0.576012,1.200475,1.179948,0.02592,0.682241,0.05222,0,16,8.424242,9,14.939394,6.669418,-2.10306,-0.445367,0.049566,0.034135,0.013397,0.000535,-0.000016,-0.000001,0,0,-0.002033,0.303613,0.080708,0.001748,0.054485,0.007162,0,17,6.93617,7,17.83779,6.53159,-2.240888,-0.583195,-0.137828,0.008095,0.006261,0.00191,0.000031,0,0,0,-0,0.003744,0.016686,0.000277,0.000064,0.000472,0.00037,0,18,6.322665,6,15.053989,'class 2'
7,8.404469,2.159461,0.896359,0.050089,0.333776,0.014435,-0.049112,-13.998292,-6.755686,-3.005731,1.409115,3.846868,0.275153,3.136701,0.206112,4,16,10.142858,9,18.142857,7.111747,-1.292723,0.400405,0.17453,0.045699,0.016613,-0.001584,-0.001156,0.001004,0.000705,-0.529235,1.159612,1.105548,0.020406,0.665191,0.044951,0,17,8.848485,9,15.132576,6.746713,-1.657756,-0.365034,0.049587,0.029914,0.016925,0.000221,-0.000017,-0.000001,0,0,-0.002748,0.27251,0.064751,0.001594,0.045753,0.006267,0,17,6.944681,7,16.967012,6.540393,-1.864076,-0.571353,-0.20632,0.007667,0.00617,0.001267,0.000023,-0,0,0,-0,0.002765,0.011876,0.000156,0.000054,0.000442,0.000299,0,18,6.425866,7,14.974075,'class 2'
9,7.809629,1.794853,0.709326,0.213472,0.222934,0.089403,-0.042432,6.570761,-9.992366,-1.298998,1.536159,3.723724,0.145143,3.188778,0.175547,5,10,7.714286,8,2.571429,7.110582,-0.699047,0.417603,0.140793,0.07029,0.01568,0.00058,-0.000363,-0.000539,0.000385,-0.488106,1.118785,1.031168,0.014688,0.645128,0.03876,0,17,8.030303,8,14.092803,6.803014,-1.006615,-0.307569,0.048359,0.026186,0.018893,-0.00007,-0.000016,-0.000001,0,0,-0.00328,0.243575,0.051469,0.001455,0.038196,0.005519,0,17,6.880851,7,16.464375,6.545094,-1.264535,-0.565489,-0.25792,0.007232,0.0059,0.000702,0.000014,-0,0,0,-0,0.002033,0.0086,0.000107,0.000036,0.000418,0.000256,0,19,6.489876,7,14.732414,'class 2'
10,7.746268,1.925195,0.506015,0.039241,-0.030507,0.185863,-0.127899,0.367603,-3.457507,-1.379939,1.533444,3.679339,0.093856,3.238877,0.151627,6,10,8.285714,9,3.571429,7.130687,-0.615582,0.442863,0.105289,0.08076,0.0118,0.001717,0.000432,-0.00108,-0.00019,-0.467392,1.067462,0.951389,0.011397,0.623077,0.033859,0,17,8.060606,8,11.058712,6.843398,-0.902871,-0.287289,0.046035,0.023254,0.018362,-0.000313,-0.000014,-0.000001,0,0,-0.004419,0.217929,0.040932,0.00132,0.031874,0.004896,0,17,7.008511,7,16.273432,6.546082,-1.200187,-0.584605,-0.297316,0.006795,0.005518,0.000254,0.000006,-0,0,0,-0,0.001531,0.008222,0.00011,0.000025,0.000408,0.000233,0,19,6.516656,7,14.695638,'class 2'
10,8.009557,2.178401,0.329475,0.176396,-0.219129,0.089697,-0.610475,3.647992,61.292439,-2.025321,1.266617,3.614144,0.063904,3.289712,0.134632,4,10,7.714286,8,6.238095,7.170728,-0.838829,0.471455,0.088436,0.080616,0.007806,0.001613,0.000645,-0.000522,-0.000568,-0.463635,1.001866,0.866317,0.010758,0.600284,0.030187,0,16,8.636364,9,10.988636,6.872169,-1.137388,-0.298559,0.042734,0.020756,0.015713,-0.000495,-0.000011,-0.000001,-0,0,-0.006266,0.196566,0.033009,0.00118,0.026743,0.004364,0,17,7.017021,7,16.79458,6.544305,-1.465251,-0.626423,-0.327864,0.006362,0.005112,0.000023,-0.000003,-0,0,0,-0,0.001227,0.010359,0.000146,0.000022,0.000416,0.00022,0,19,6.548661,7,14.583742,'class 2'
2,8.015425,2.185641,2.036212,1.496449,0.81047,0.129344,-4.312381,-12.067723,58.02512,-1.347019,2.235047,1.832415,1.446697,0.550341,0.351252,2,14,8,9,17.333334,6.362934,-1.652491,0.311384,0.258674,0.005478,0.029889,-0.006267,-0.002535,0.000459,0.00148,-0.564581,0.496671,0.154648,0.050257,0.046652,0.037636,1,48,8.757576,7,68.564392,5.381131,-2.634294,-0.981802,0.017883,0.01231,0.007925,0.000491,-0.000063,-0.000001,0,0,-0.038118,0.132441,0.017274,0.000212,0.017396,0.00062,1,48,6.217899,5,22.03046,5.661397,-2.354027,-0.701536,0.280266,0.007914,0.007374,0.003639,-0.000259,-0,-0,0,0,0.004179,0.078077,0.005972,0.000061,0.005113,0.000485,0,48,5.15505,5,8.258206,'class 1'
10,8.914591,2.692508,1.5855,1.200761,0.02471,-0.119756,1.372368,11.902892,-13.658522,-3.077248,2.965425,2.259697,2.021486,0.592515,0.361009,1,21,8.857142,9,45.142857,6.579897,-2.334693,0.358117,0.268387,0.077072,0.008837,-0.007327,-0.000533,0.001368,0.000673,-0.703576,0.50063,0.155239,0.062306,0.048211,0.040556,1,48,9.363636,8,65.55114,5.403937,-3.510653,-1.17596,0.018317,0.014508,0.010704,0.000333,-0.00007,-0.000001,0,0,-0.04353,0.131294,0.017068,0.000221,0.017476,0.00064,1,48,6.428016,5,23.581713,5.666086,-3.248505,-0.913812,0.262148,0.007728,0.007296,0.003808,-0.000259,-0,-0,0,0,0.00424,0.07961,0.006212,0.000057,0.005334,0.000454,0,48,5.149834,5,8.134086,'class 1'
29,9.743278,4.023726,3.273404,1.921039,0.110753,-1.452021,0.262481,14.615623,9.021468,-9.21817,2.369006,2.249958,1.603809,0.40312,0.297433,6,30,15.571428,10,99.619049,6.04718,-3.696097,0.246191,0.20853,0.124547,0.004983,-0.007687,-0.001154,0.002624,0.000635,-0.579268,0.283114,0.058224,0.025901,0.046967,0.018657,2,30,9.121212,7,41.047348,5.598161,-4.145116,-0.449019,0.015608,0.003421,0.001238,0.000427,-0.000019,0,0,0,0.013424,0.146303,0.021534,0.000015,0.020096,0.001197,0,30,5.614786,5,12.386187,5.915057,-3.828221,-0.132123,0.316895,0.010255,0.006118,0.001811,0.000107,0,-0,-0,0,-0.002326,0.073862,0.005374,0.000039,0.004776,0.0003,0,30,5.449502,5,6.843393,'class 1'
30,10.566072,4.390131,3.398186,2.777131,0.444026,-1.39863,-0.575472,9.004157,-39.764408,-10.565448,1.406935,2.401721,1.921155,0.411362,0.303506,10,30,17.857143,14,69.809525,6.14417,-4.421903,0.287579,0.257774,0.165957,0.004164,-0.011082,-0.001781,0.00362,0.001561,-0.711311,0.196455,0.050796,0.032625,0.042273,0.017792,3,30,9.727273,9,41.579544,5.529507,-5.036566,-0.614663,0.014309,0.00416,0.000028,0.000178,-0.000026,0,0,0,0.010177,0.140274,0.019785,0.000017,0.018714,0.001086,0,30,5.626459,5,12.219297,5.872967,-4.693105,-0.271203,0.343461,0.009886,0.006436,0.002314,0.000121,0,-0,-0,-0,-0.001137,0.072891,0.005235,0.000042,0.004663,0.000327,0,30,5.356567,5,6.62612,'class 1'
18,10.095377,3.735272,2.786525,1.580943,0.219976,-0.719256,0.23357,-1.440792,0.579857,-8.102739,1.976624,2.152634,1.786268,0.398581,0.30077,4,30,15,16,68.666664,6.184813,-3.910564,0.294091,0.282257,0.164447,-0.001924,-0.009957,-0.000656,0.002948,0.000115,-0.740796,0.103824,0.036698,0.03399,0.037558,0.017107,3,30,10.090909,9,41.585228,5.478551,-4.616826,-0.706261,0.013856,0.005274,0.001056,0.000077,-0.000032,0,0,0,0.007525,0.132741,0.017862,0.000017,0.017585,0.001003,0,30,5.715953,5,12.040096,5.844786,-4.250591,-0.340026,0.366235,0.009481,0.006394,0.002667,0.000117,0,-0,-0,-0,-0.000419,0.073331,0.005294,0.000042,0.004684,0.000326,0,30,5.30441,5,6.414881,'class 1'
30,10.566072,4.390131,3.398186,2.777131,0.444026,-1.39863,-0.575472,9.004157,-39.764408,-10.565448,1.406935,2.401721,1.921155,0.411362,0.303506,10,30,17.857143,14,69.809525,6.14417,-4.421903,0.287579,0.257774,0.165957,0.004164,-0.011082,-0.001781,0.00362,0.001561,-0.711311,0.196455,0.050796,0.032625,0.042273,0.017792,3,30,9.727273,9,41.579544,5.529507,-5.036566,-0.614663,0.014309,0.00416,0.000028,0.000178,-0.000026,0,0,0,0.010177,0.140274,0.019785,0.000017,0.018714,0.001086,0,30,5.626459,5,12.219297,5.872967,-4.693105,-0.271203,0.343461,0.009886,0.006436,0.002314,0.000121,0,-0,-0,-0,-0.001137,0.072891,0.005235,0.000042,0.004663,0.000327,0,30,5.356567,5,6.62612,'class 1'
18,10.095377,3.735272,2.786525,1.580943,0.219976,-0.719256,0.23357,-1.440792,0.579857,-8.102739,1.976624,2.152634,1.786268,0.398581,0.30077,4,30,15,16,68.666664,6.184813,-3.910564,0.294091,0.282257,0.164447,-0.001924,-0.009957,-0.000656,0.002948,0.000115,-0.740796,0.103824,0.036698,0.03399,0.037558,0.017107,3,30,10.090909,9,41.585228,5.478551,-4.616826,-0.706261,0.013856,0.005274,0.001056,0.000077,-0.000032,0,0,0,0.007525,0.132741,0.017862,0.000017,0.017585,0.001003,0,30,5.715953,5,12.040096,5.844786,-4.250591,-0.340026,0.366235,0.009481,0.006394,0.002667,0.000117,0,-0,-0,-0,-0.000419,0.073331,0.005294,0.000042,0.004684,0.000326,0,30,5.30441,5,6.414881,'class 1'
17,8.81389,2.701037,2.056832,0.231809,0.155347,-0.77221,-0.873888,17.034853,2.024002,-4.989677,2.417259,1.903077,1.328158,0.37999,0.285005,3,18,11,13,35.333332,6.044952,-2.768937,0.267302,0.226593,0.132545,-0.007803,-0.007716,-0.000066,0.001805,0.00006,-0.62644,0.263529,0.053591,0.031113,0.034238,0.0165,0,30,8.636364,7,36.113636,5.41558,-3.398309,-0.629372,0.012534,0.005593,0.000905,-0.000164,-0.00003,0.000001,0,-0,0.006036,0.128282,0.016587,0.00002,0.016287,0.00092,0,30,5.754864,5,12.38108,5.805024,-3.008866,-0.239929,0.389443,0.009146,0.006696,0.003149,0.000127,0,-0,-0,-0,0.000699,0.071925,0.005096,0.000045,0.004526,0.000354,0,30,5.211474,5,6.292069,'class 1'
14,8.739197,2.21857,2.105952,0.024036,-0.20187,-0.110813,0.69819,-6.912917,16.693413,-4.300487,1.936769,1.216222,1.064532,0.317586,0.262768,7,21,11.857142,10,23.809525,6.228613,-2.510583,0.246979,0.214653,0.157393,0.012179,-0.00713,0.000771,0.000846,-0.001929,-0.619025,0.313142,0.069949,0.028791,0.025658,0.01944,3,21,8.787879,8,27.172348,5.468721,-3.270475,-0.759892,0.008934,0.00587,0.003021,0.000798,-0.000046,-0.000001,0,0,-0.006086,0.093288,0.008711,0.000045,0.009799,0.000753,0,21,5.968872,5,12.124027,5.939713,-2.799484,-0.2889,0.470992,0.007475,0.005908,0.004408,0.000059,-0,-0,0,0,0.002842,0.076391,0.005757,0.000033,0.005148,0.000243,0,21,5.257942,5,6.497002,'class 1'
21,8.724606,2.705772,2.076733,0.337049,0.203943,-0.410707,-0.9953,12.813667,-8.870934,-5.119555,2.385417,1.863749,1.265692,0.315867,0.273882,3,21,10.857142,8,51.142857,6.152341,-2.572264,0.231048,0.196808,0.15109,0.011664,-0.005979,-0.000045,0.001016,0.000124,-0.578946,0.366028,0.087476,0.024438,0.025655,0.019498,1,21,8.848485,8,31.945076,5.445512,-3.279093,-0.706829,0.00802,0.005335,0.001597,0.000745,-0.000049,-0,0,0,-0.004282,0.094003,0.008759,0.000038,0.009605,0.000783,0,21,5.863813,5,11.485287,5.930104,-2.794501,-0.222237,0.484592,0.007421,0.005949,0.004639,0.000071,-0,-0,0,0,0.003167,0.075987,0.005698,0.000032,0.005112,0.000243,0,21,5.247036,5,6.411904,'class 1'
19,10.070168,3.610462,2.60867,1.949739,0.251377,-0.995361,-2.367695,-3.96016,42.054916,-8.168871,1.727994,1.862336,1.728794,0.339538,0.278374,8,21,16,18,26,6.340193,-3.729975,0.276205,0.239131,0.196332,0.005946,-0.010585,0.000341,0.003013,-0.000347,-0.711669,0.241849,0.057064,0.02974,0.02559,0.02067,1,21,9.727273,8,36.892044,5.505229,-4.564939,-0.834964,0.008807,0.005754,0.000481,0.00059,-0.000056,-0,0,-0,-0.003534,0.093143,0.008874,0.000043,0.010868,0.000883,0,21,6.015564,5,12.054444,5.986753,-4.083416,-0.353441,0.481524,0.007695,0.005272,0.004403,0.000072,0,0,0,0,0.00198,0.080345,0.006359,0.00003,0.005628,0.00022,0,21,5.231863,5,6.486537,'class 1'
11,8.067658,2.428965,1.257575,0.391245,0.196737,-0.133319,-0.054698,10.345556,-20.495043,-3.295295,2.654277,1.981645,1.237364,0.315983,0.268857,2,19,8.428572,8,29.619047,6.059654,-2.008005,0.209972,0.190807,0.090602,0.001759,-0.005693,0.000346,0.001366,0.000284,-0.491381,0.38678,0.090127,0.019267,0.025421,0.020032,1,21,8.333333,7,31.416666,5.476665,-2.590993,-0.582988,0.006289,0.005604,0.001942,0.000476,-0.000049,0,0,-0,0.002628,0.095003,0.009109,0.000028,0.010902,0.000937,0,21,5.887159,5,11.483311,5.981842,-2.085816,-0.077812,0.505177,0.007689,0.005382,0.004428,0.000086,0,0,0,0,0.002122,0.079985,0.006303,0.000031,0.005585,0.000225,0,21,5.20531,5,6.369118,'class 1'
20,9.61269,2.975139,2.552018,1.164819,0.453068,-0.527395,-1.471664,-4.599224,68.349739,-6.691977,1.041223,1.956451,1.209669,0.376409,0.317292,6,23,13.857142,14,42.476189,6.353102,-3.259588,0.28006,0.253668,0.086292,0.009829,-0.007943,-0.001595,0.001862,0.001219,-0.62002,0.202343,0.052688,0.026591,0.045343,0.021152,3,23,9.515152,7,33.070076,5.843348,-3.769342,-0.509755,0.013046,0.004749,0.00429,0.00079,-0.000012,0,0,-0,0.013505,0.162589,0.027068,0.000028,0.027584,0.001463,0,23,5.887159,5,12.498936,6.16793,-3.44476,-0.185173,0.324582,0.009785,0.003537,0.000348,0.000012,0,-0,0,0,-0.0059,0.099048,0.009603,0.000025,0.008167,0.000159,0,23,5.650545,5,6.753061,'class 1'
23,9.124033,2.870294,2.543535,0.826998,0.249842,-0.966523,0.781306,14.845592,-74.343559,-6.240826,1.329211,1.503044,1.062601,0.353183,0.306605,3,23,12.857142,15,65.14286,6.322543,-2.80149,0.269361,0.215452,0.042787,0.010889,-0.006157,-0.000653,0.00125,0.000175,-0.527601,0.183278,0.036434,0.027762,0.049349,0.021005,2,23,8.606061,6,30.058712,5.935505,-3.188528,-0.387038,0.014564,0.004629,0.003847,0.000959,-0.000003,0,0,-0,0.015346,0.170237,0.029633,0.000032,0.029526,0.001651,1,23,5.945525,5,11.965771,6.216682,-2.907351,-0.10586,0.281178,0.010135,0.003004,0.000288,0.000019,0,-0,0,0,-0.00742,0.099187,0.009628,0.000026,0.008174,0.000163,0,23,5.805595,6,7.15384,'class 1'
18,7.978364,2.141087,1.620833,0.828264,0.289916,-0.521039,-1.412405,-1.853634,70.937889,-4.590184,2.353362,1.847965,0.839834,0.351772,0.299423,4,23,11.571428,8,57.619049,6.088964,-1.889399,0.212216,0.118798,0.023472,0.017087,-0.004462,-0.001309,0.001176,0.00068,-0.307542,0.319432,0.056773,0.017717,0.053777,0.022282,1,23,7.515152,6,30.445076,6.008072,-1.970292,-0.080893,0.014598,0.005844,0.000285,0.001055,0.000012,-0.000001,0,0,0.020156,0.177771,0.032032,0.000041,0.030775,0.001744,1,23,5.914397,5,11.977018,6.263295,-1.715068,0.174331,0.255223,0.010422,0.002972,0.001197,0.000024,0,-0,0,0,-0.008648,0.098832,0.009561,0.000027,0.008131,0.000165,0,23,5.939782,6,7.385841,'class 1'
15,10.928456,3.622492,1.874941,0.158714,-0.425302,-0.168677,2.194227,6.27339,-35.855499,-5.338719,4.038353,5.916496,3.057989,0.943861,0.840845,4,25,13.428572,12,56.285713,7.388809,-3.539648,0.455543,0.356701,0.244409,-0.007229,-0.008487,0.001572,0.000703,-0.00119,-1.056653,0.640533,0.263424,0.104787,0.076336,0.067822,1,28,11.060606,7,75.058716,5.671756,-5.2567,-1.717052,0.02549,0.021619,0.012741,-0.000376,-0.000089,0.000001,0,-0,-0.05985,0.078654,0.006294,0.000453,0.008106,0.001219,1,32,7.217899,6,26.296085,5.875327,-5.05313,-1.513482,0.20357,0.007919,0.006987,0.005249,-0.000089,-0,0,0,-0,0.004316,0.063817,0.00404,0.000047,0.003738,0.000374,0,32,5.364628,5,8.412999,'class 1'
21,13.410202,4.891875,4.602653,0.113359,-0.097406,-0.080492,0.606432,-16.648933,-39.048367,-9.607886,2.69593,6.012927,4.47829,1.009545,0.919583,10,27,18.857143,21,46.809525,7.802112,-5.60809,0.554185,0.51716,0.333039,-0.00162,-0.016608,0.000515,0.002659,-0.000659,-1.404384,0.306606,0.170402,0.138032,0.079395,0.07338,2,32,14.333333,11,72.041664,5.715269,-7.694933,-2.086843,0.027462,0.025599,0.011856,-0.000291,-0.000104,0,0,-0,-0.064916,0.070112,0.005408,0.000524,0.008486,0.00129,1,32,7.346303,6,26.516325,5.896413,-7.513789,-1.905699,0.181144,0.00817,0.006896,0.004986,-0.000084,-0,0,0,-0,0.003712,0.065299,0.004226,0.000046,0.003891,0.000369,0,32,5.348506,5,8.338163,'class 1'
27,13.880434,5.514859,4.391107,1.779117,0.433659,-0.983438,-3.235371,7.330235,119.23761,-11.685082,2.379732,5.557896,5.013086,1.002924,0.920404,12,32,21.142857,21,52.476189,7.768004,-6.11243,0.552395,0.520629,0.323064,0.004834,-0.017502,-0.001161,0.002935,0.000862,-1.396089,0.331997,0.172379,0.13236,0.07903,0.073547,2,32,13.30303,10,76.092804,5.73631,-8.144124,-2.031694,0.02696,0.025544,0.008612,-0.00019,-0.000103,0,0,-0,-0.061115,0.070108,0.005513,0.000503,0.009004,0.001356,1,32,7.182879,6,26.978144,5.922625,-7.957809,-1.845379,0.186315,0.008458,0.006831,0.004645,-0.000075,-0,0,0,-0,0.003019,0.06689,0.004431,0.000046,0.004057,0.000366,0,32,5.380275,5,8.414145,'class 1'
24,11.148064,3.579682,2.21783,1.079305,0.446558,-0.598993,-0.250098,11.759531,-70.98777,-6.876818,4.556329,6.393281,3.075385,0.928533,0.840504,2,29,14.428572,8,136.952377,7.289896,-3.858168,0.437581,0.370255,0.19256,0.008764,-0.009656,-0.001983,0.001017,0.001443,-1.000396,0.662756,0.263546,0.09874,0.075022,0.068478,1,32,11.212121,9,68.484848,5.737892,-5.410172,-1.552004,0.024576,0.021497,0.002929,-0.000083,-0.000085,-0,0,0,-0.049002,0.078231,0.00653,0.000428,0.009687,0.001439,1,32,7.027237,6,25.659412,5.95384,-5.194224,-1.336056,0.215948,0.008777,0.006791,0.004222,-0.000065,-0,0,0,-0,0.002235,0.068505,0.004643,0.000046,0.004223,0.000364,0,32,5.408724,5,8.390739,'class 1'
29,11.932936,4.545797,4.166399,1.186065,0.390531,-1.058012,-1.744184,-0.531116,65.652206,-9.89826,3.64331,5.04171,3.422078,0.90788,0.82522,9,32,18.571428,15,92.285713,7.247793,-4.685143,0.461023,0.394451,0.161056,0.011167,-0.012798,-0.001855,0.003075,0.000636,-1.01653,0.629432,0.240514,0.103576,0.072295,0.067888,2,32,11.787879,9,71.109848,5.752177,-6.180758,-1.495615,0.023902,0.019982,0.000088,-0.000014,-0.00008,-0,0,0,-0.043796,0.078289,0.006581,0.000401,0.010269,0.001584,1,32,6.863813,6,25.633724,5.980401,-5.952535,-1.267392,0.228223,0.008865,0.006583,0.003904,-0.000058,-0,0,0,-0,0.001621,0.07119,0.005008,0.000044,0.00452,0.000342,0,32,5.447131,5,8.493052,'class 1'
12,9.200539,3.240499,2.25593,0.836057,0.198308,-0.005813,0.854096,-24.270502,-40.621586,-4.660373,3.336851,3.410516,1.874537,0.817605,0.631827,4,34,13.857142,12,103.809525,6.831406,-2.369133,0.368845,0.274182,0.007676,0.020531,-0.004982,-0.001477,0.000562,-0.000753,-0.63535,0.742846,0.334046,0.077816,0.082502,0.067282,2,34,8.848485,6,52.632576,5.744227,-3.456311,-1.087179,0.026507,0.011501,0.006528,0.000082,-0.000065,-0,0,0,-0.044535,0.16596,0.026012,0.000526,0.021856,0.001194,0,48,6.727626,6,27.425524,5.902971,-3.297567,-0.928435,0.158744,0.009205,0.006131,0.003695,0.000018,-0,-0,0,-0,0.000621,0.084311,0.006989,0.000039,0.006133,0.000301,0,48,5.491702,5,9.593503,'class 1'
34,11.748653,4.576966,3.630812,1.325751,0.669268,-1.534924,-0.886618,21.918139,2.525183,-9.533528,3.279118,4.23716,3.062651,0.949211,0.734316,8,34,17.285715,12,107.571426,7.342066,-4.406587,0.456658,0.365822,0.169936,0.018051,-0.01206,-0.003552,0.002948,0.002654,-0.992416,0.706138,0.313546,0.108819,0.083679,0.077711,2,34,11.151515,8,70.320076,5.779705,-5.968948,-1.562361,0.029133,0.016863,0.012374,0.000015,-0.000083,-0,0,0,-0.05837,0.162254,0.025077,0.000622,0.021506,0.001172,0,48,7.101167,6,28.895975,5.881397,-5.867257,-1.46067,0.101692,0.009144,0.006353,0.00359,0.000031,-0,-0,0,-0,0.0008,0.082275,0.006657,0.000041,0.005853,0.000323,0,48,5.52679,5,9.620368,'class 1'
12,8.385171,2.223732,1.753743,1.564905,0.355228,0.214071,-0.39468,-7.957306,24.753633,-2.41257,3.307439,4.13769,1.515707,0.812177,0.653351,4,34,10.285714,6,116.238098,6.7677,-1.617471,0.308053,0.261152,0.025009,0.015325,-0.005365,-0.001867,0.000264,0.001062,-0.544196,0.777441,0.357796,0.060509,0.08284,0.06558,3,34,8.454545,6,44.69318,5.758306,-2.626865,-1.009394,0.025583,0.011574,0.006545,0.000214,-0.000067,-0,0,0,-0.043702,0.165316,0.02579,0.000489,0.021612,0.001229,0,48,6.70428,6,27.466896,5.899937,-2.485234,-0.867763,0.141631,0.009452,0.006221,0.003199,0.000038,-0,-0,0,-0,-0.000032,0.081337,0.006506,0.00004,0.005722,0.000312,0,48,5.522048,5,9.753428,'class 1'
6,8.24279,1.931015,1.733695,0.74863,0.247221,0.447277,2.263326,0.11518,-105.962898,-0.551309,3.493203,4.946606,1.626121,0.869138,0.699761,4,18,8.428572,6,23.952381,6.894088,-1.348702,0.301489,0.281657,0.019646,0.001534,-0.003857,-0.001136,-0.000492,0.000521,-0.602792,0.811991,0.385059,0.058874,0.086773,0.065109,3,34,8.212121,6,36.922348,5.767473,-2.475317,-1.126615,0.023346,0.014951,0.010784,0.00006,-0.000068,0,0,0,-0.049082,0.164145,0.025427,0.000416,0.021225,0.001139,0,48,6.661479,6,27.615425,5.884356,-2.358435,-1.009732,0.116883,0.00942,0.006412,0.003126,0.00005,-0,-0,0,-0,0.000119,0.07956,0.006226,0.000042,0.005489,0.00033,0,48,5.5211,5,9.692747,'class 1'
12,8.385171,2.223732,1.753743,1.564905,0.355228,0.214071,-0.39468,-7.957306,24.753633,-2.41257,3.307439,4.13769,1.515707,0.812177,0.653351,4,34,10.285714,6,116.238098,6.7677,-1.617471,0.308053,0.261152,0.025009,0.015325,-0.005365,-0.001867,0.000264,0.001062,-0.544196,0.777441,0.357796,0.060509,0.08284,0.06558,3,34,8.454545,6,44.69318,5.758306,-2.626865,-1.009394,0.025583,0.011574,0.006545,0.000214,-0.000067,-0,0,0,-0.043702,0.165316,0.02579,0.000489,0.021612,0.001229,0,48,6.70428,6,27.466896,5.899937,-2.485234,-0.867763,0.141631,0.009452,0.006221,0.003199,0.000038,-0,-0,0,-0,-0.000032,0.081337,0.006506,0.00004,0.005722,0.000312,0,48,5.522048,5,9.753428,'class 1'
34,11.748653,4.576966,3.630812,1.325751,0.669268,-1.534924,-0.886618,21.918139,2.525183,-9.533528,3.279118,4.23716,3.062651,0.949211,0.734316,8,34,17.285715,12,107.571426,7.342066,-4.406587,0.456658,0.365822,0.169936,0.018051,-0.01206,-0.003552,0.002948,0.002654,-0.992416,0.706138,0.313546,0.108819,0.083679,0.077711,2,34,11.151515,8,70.320076,5.779705,-5.968948,-1.562361,0.029133,0.016863,0.012374,0.000015,-0.000083,-0,0,0,-0.05837,0.162254,0.025077,0.000622,0.021506,0.001172,0,48,7.101167,6,28.895975,5.881397,-5.867257,-1.46067,0.101692,0.009144,0.006353,0.00359,0.000031,-0,-0,0,-0,0.0008,0.082275,0.006657,0.000041,0.005853,0.000323,0,48,5.52679,5,9.620368,'class 1'
12,9.200539,3.240499,2.25593,0.836057,0.198308,-0.005813,0.854096,-24.270502,-40.621586,-4.660373,3.336851,3.410516,1.874537,0.817605,0.631827,4,34,13.857142,12,103.809525,6.831406,-2.369133,0.368845,0.274182,0.007676,0.020531,-0.004982,-0.001477,0.000562,-0.000753,-0.63535,0.742846,0.334046,0.077816,0.082502,0.067282,2,34,8.848485,6,52.632576,5.744227,-3.456311,-1.087179,0.026507,0.011501,0.006528,0.000082,-0.000065,-0,0,0,-0.044535,0.16596,0.026012,0.000526,0.021856,0.001194,0,48,6.727626,6,27.425524,5.902971,-3.297567,-0.928435,0.158744,0.009205,0.006131,0.003695,0.000018,-0,-0,0,-0,0.000621,0.084311,0.006989,0.000039,0.006133,0.000301,0,48,5.491702,5,9.593503,'class 1'
21,10.58359,2.988276,2.235368,0.923392,-0.00301,-0.672532,0.823543,2.696926,0.680461,-6.147037,2.200252,2.175779,1.168271,0.542846,0.308718,5,25,14.714286,12,65.571426,7.699336,-2.884254,0.294131,0.191506,0.104301,0.006718,-0.008766,-0.001452,0.002114,0.000182,-0.589938,0.44653,0.171898,0.039149,0.104983,0.024686,4,25,10.363636,8,34.113636,6.945858,-3.637731,-0.753478,0.017898,0.016791,0.004162,0.000064,-0.000032,0.000001,0,0,-0.038852,0.235237,0.051428,0.000388,0.034388,0.007032,1,25,7.603113,7,14.287178,6.71312,-3.87047,-0.986216,-0.232738,0.01352,0.0052,0.002118,0.000186,0,0,0,0,-0.016602,0.079281,0.006158,0.00009,0.005308,0.000533,0,25,6.891892,7,9.095518,'class 1'
23,11.505078,3.92619,2.760662,1.385596,0.041923,-1.280506,-0.215631,2.855291,-12.002417,-8.072448,1.245281,2.542198,1.598256,0.58517,0.316454,8,23,16.714285,19,31.571428,7.742673,-3.762405,0.354108,0.20759,0.159274,0.000511,-0.012078,-0.000509,0.003068,0.001185,-0.720972,0.483286,0.216984,0.043992,0.112418,0.02469,4,25,10.909091,9,34.772728,6.871784,-4.633295,-0.87089,0.017042,0.014451,0.006065,0.000158,-0.000039,0.000001,0,0,-0.037558,0.240551,0.053429,0.000354,0.034631,0.00671,0,25,7.276265,6,15.028849,6.662531,-4.842547,-1.080142,-0.209253,0.013492,0.005096,0.002651,0.00021,0,0,0,0,-0.015937,0.077346,0.005859,0.000089,0.00505,0.000535,0,25,6.787577,6,9.09717,'class 1'
17,10.453249,2.757951,1.977942,0.738442,0.110637,-0.326203,-1.908344,3.692041,31.770315,-5.474335,2.575743,3.179392,1.141251,0.59432,0.305643,5,23,13.571428,14,37.285713,7.524333,-2.928916,0.27916,0.17306,0.164008,-0.004702,-0.009303,0.000716,0.001125,0.000492,-0.616227,0.618567,0.296046,0.029496,0.117961,0.023904,1,23,10.484848,10,33.820076,6.791442,-3.661807,-0.732891,0.015123,0.01193,0.004776,0.00036,-0.000036,0.000001,0,0,-0.031829,0.243801,0.054546,0.000301,0.034431,0.006383,0,25,7.140078,6,15.222489,6.614731,-3.838518,-0.909601,-0.176711,0.013527,0.00508,0.003254,0.000233,0,0,-0,-0,-0.015354,0.074639,0.005458,0.000089,0.004725,0.000545,0,25,6.719772,6,8.871625,'class 1'
4,5.596088,0.938898,0.317973,0.160398,-0.080946,0.67681,-0.628432,-7.539256,14.633825,0.460527,0.546482,0.381938,0.141083,0.367716,0.201905,2,10,5.571429,4,9.619047,5.740706,0.144618,0.126115,0.094193,0.014746,-0.025557,-0.000289,0.001709,-0.000536,0.000975,0.017176,0.253621,0.04637,0.010953,0.077995,0.016363,2,20,5.848485,5,11.632576,5.893592,0.297504,0.152886,0.015195,0.005309,0.0003,-0.000148,-0.000018,0.000001,0,-0,0.009586,0.176204,0.030268,0.000063,0.025306,0.001773,0,36,5.762646,5,11.627037,6.143271,0.547184,0.402565,0.249679,0.011262,0.007105,0.000453,-0.000138,0,0,-0,0,-0.00461,0.075551,0.005636,0.00006,0.005101,0.000433,0,36,5.846373,6,8.276197,'class 1'
10,6.432412,1.200747,0.704623,0.661466,-0.186735,-0.033263,-0.190899,3.267382,4.075548,-1.243904,1.442677,0.732748,0.401346,0.391253,0.23147,3,20,7.571429,5,35.619049,5.946768,-0.485644,0.136224,0.077269,0.072393,-0.018341,-0.001432,0.002365,0.000684,0.000218,-0.131349,0.311123,0.057644,0.012308,0.068105,0.016978,1,20,6.212121,5,17.672348,5.822234,-0.610178,-0.124534,0.013625,0.008652,0.003257,0.000017,-0.000035,0.000001,0,-0,0.001716,0.16631,0.027203,0.000083,0.023595,0.001702,0,36,6.182879,5,16.485956,6.102638,-0.329774,0.155869,0.280404,0.010633,0.007439,0.000039,-0.000158,0,0,0,0,-0.003155,0.076569,0.00578,0.00006,0.005183,0.000443,0,36,5.713134,5,7.982659,'class 1'
20,7.488065,2.283538,1.587466,0.26156,-0.260707,-1.159341,0.00625,4.916265,-1.353568,-4.132564,1.57557,0.931586,0.716863,0.403727,0.251084,2,20,10.857142,10,38.142857,6.103382,-1.384683,0.171737,0.119632,0.013723,-0.002615,-0.002253,0.001721,0.001494,-0.001241,-0.277646,0.334086,0.063718,0.017131,0.060081,0.017802,1,20,6.69697,6,18.155304,5.750535,-1.737529,-0.352846,0.012082,0.010863,0.005404,0.000157,-0.000046,0,0,-0,-0.004185,0.157991,0.024613,0.000102,0.021766,0.001635,0,36,6.210117,5,16.947866,6.061982,-1.426083,-0.041399,0.311447,0.010069,0.00776,0.000596,-0.000174,0,0,0,0,-0.001713,0.076829,0.005814,0.000061,0.00519,0.000458,0,36,5.602655,5,7.704471,'class 1'
14,7.376748,1.933246,1.037615,0.242249,-0.104869,-0.427865,-0.205369,4.65641,13.385571,-2.728612,1.890594,1.267243,0.818148,0.397129,0.255963,3,20,9.428572,6,39.952381,6.120142,-1.256606,0.189305,0.126013,0.017188,0.013594,-0.001116,-0.000287,0.000284,-0.001395,-0.332505,0.356379,0.074679,0.019791,0.054068,0.018649,1,20,6.939394,6,17.683712,5.675169,-1.70158,-0.444974,0.01129,0.011235,0.006434,0.000258,-0.00005,-0,0,0,-0.006379,0.151383,0.022515,0.0001,0.019896,0.001564,0,36,6.140078,5,16.472488,6.022359,-1.354389,-0.097783,0.347191,0.00958,0.008066,0.00119,-0.000188,0,0,0,0,-0.000325,0.076336,0.00574,0.000063,0.00512,0.000477,0,36,5.520626,5,7.661458,'class 1'
7,8.089221,2.270892,0.935185,0.839772,-0.465893,-0.248015,1.632809,-10.308917,-42.819069,-2.366305,2.979002,3.200826,1.59092,0.8254,0.580054,5,28,10.285714,7,64.238098,6.697587,-1.391634,0.32978,0.232454,0.073233,-0.00702,-0.001237,0.00272,0.000672,-0.002588,-0.489002,0.592818,0.192713,0.059683,0.071749,0.060959,2,28,7.787879,7,33.734848,5.855396,-2.233825,-0.842192,0.021965,0.015357,0.000222,-0.000037,-0.000066,-0,0,-0,-0.037101,0.103879,0.010628,0.000272,0.011522,0.001931,1,38,6.953308,6,26.208748,6.054457,-2.034764,-0.64313,0.199061,0.009489,0.005082,0.002902,0.000121,-0,0,0,-0,-0.001505,0.073842,0.005395,0.000041,0.004936,0.000278,0,38,5.697961,5,9.474669,'class 1'
28,10.839655,3.78546,3.340348,0.562937,-0.592278,-1.336339,1.55711,15.467539,-18.920246,-7.688744,2.418362,3.152896,2.916368,0.942995,0.649915,7,28,15.857142,16,53.142857,7.16248,-3.677175,0.440433,0.365551,0.082482,-0.008052,-0.007399,0.002826,0.001401,-0.003133,-0.888466,0.504593,0.138809,0.09027,0.072438,0.064089,2,28,9.939394,8,36.621212,5.849111,-4.990544,-1.31337,0.024902,0.017208,0.006735,-0.000114,-0.000081,0,0,-0,-0.048845,0.096024,0.009283,0.000404,0.010586,0.001657,1,38,7.003891,6,27.769516,6.013357,-4.826298,-1.149124,0.164246,0.009355,0.005305,0.003293,0.000125,-0,0,0,-0,-0.000757,0.071235,0.00503,0.000041,0.004658,0.000282,0,38,5.665244,5,9.259802,'class 1'
18,11.471377,4.268644,2.765722,0.186879,-0.078363,-0.136666,-1.527113,6.948924,40.025997,-6.847486,2.794905,3.833706,3.558029,0.987064,0.690312,5,28,15,13,71,7.322961,-4.148416,0.483613,0.414091,0.164957,-0.005061,-0.009316,0.00075,0.000771,-0.000365,-1.06266,0.450642,0.12058,0.101147,0.072557,0.065321,2,28,11.424242,10,47.189392,5.825859,-5.645518,-1.497102,0.025042,0.017162,0.010697,-0.000186,-0.000084,0,0,-0,-0.052901,0.09528,0.009091,0.000439,0.00998,0.001445,1,38,6.891051,6,27.94902,5.976157,-5.495221,-1.346805,0.150298,0.009258,0.005555,0.00356,0.000127,-0,0,0,-0,-0.000143,0.068321,0.004636,0.000041,0.004349,0.000289,0,38,5.605974,5,9.235087,'class 1'
12,7.506385,1.41421,1.084186,1.022799,0.408824,-0.238486,-0.650919,9.348052,-2.987695,-1.352823,1.412815,1.833774,0.576346,0.598957,0.41689,5,13,8.285714,7,9.904762,6.758527,-0.747858,0.211814,0.15978,0.116874,0.018229,-0.000027,-0.001717,-0.000531,0.000387,-0.25472,0.653924,0.304072,0.028219,0.146822,0.029715,2,18,7.212121,7,13.484848,6.202474,-1.303911,-0.556054,0.045552,0.015847,0.001044,0.000325,-0.000036,-0,0,0,-0.062444,0.1744,0.027579,0.00085,0.022423,0.003501,0,35,6.766537,6,19.085907,6.118578,-1.387807,-0.639949,-0.083896,0.012129,0.006426,0.002165,0.000001,-0,-0,0,0,-0.003538,0.056733,0.003261,0.000055,0.003431,0.000401,0,35,6.217165,6,9.386403,'class 1'
7,8.589108,1.753129,1.643101,1.154502,0.358847,0.296909,0.507767,-0.11809,-69.015205,-1.044474,2.774174,3.364249,1.167318,0.66577,0.483888,3,18,8.714286,7,28.904762,7.142154,-1.446954,0.289349,0.212537,0.010313,0.010927,-0.004104,-0.001872,-0.000319,0.000875,-0.512199,0.723884,0.344695,0.044496,0.154633,0.032183,2,23,8.757576,7,30.564394,6.278064,-2.311044,-0.86409,0.045191,0.017126,0.006235,-0.000086,-0.000052,0,0,0,-0.068552,0.179087,0.029139,0.000768,0.023167,0.003398,0,35,6.914397,6,20.336393,6.151527,-2.437581,-0.990627,-0.126537,0.0122,0.005741,0.001917,0.00001,-0,-0,0,0,-0.004541,0.059686,0.003589,0.000054,0.003672,0.000379,0,35,6.294927,6,9.632142,'class 1'
11,9.997235,2.431612,2.00262,0.91733,0.429907,0.347494,-3.244293,-7.087266,122.725388,-3.516901,3.785424,4.379364,1.711978,0.707761,0.519054,5,23,11.428572,8,51.619049,7.395923,-2.601313,0.331219,0.254949,0.112923,-0.001901,-0.006968,-0.001388,0.000411,0.001142,-0.69909,0.717918,0.3419,0.053204,0.159697,0.033313,3,35,10.636364,7,74.61364,6.344904,-3.652331,-1.051019,0.044233,0.016987,0.009782,-0.000507,-0.000061,0,0,0,-0.071001,0.181294,0.029981,0.000642,0.02376,0.003203,1,35,7.003891,6,20.074203,6.190642,-3.806593,-1.20528,-0.154262,0.012289,0.005021,0.001663,0.00002,-0,-0,0,-0,-0.005604,0.062549,0.003925,0.000054,0.003923,0.000365,0,35,6.364154,6,9.92805,'class 1'
5,9.965451,2.44689,1.922722,1.08655,-0.24287,0.161943,2.160152,-4.976124,-76.276993,-3.283062,3.997515,4.407902,1.714811,0.71645,0.512983,4,31,11.142858,7,95.809525,7.406088,-2.559363,0.311474,0.272108,0.094099,-0.016034,-0.006212,0.00017,0.000709,-0.000069,-0.677681,0.700175,0.327819,0.047166,0.161692,0.032322,2,35,10.393939,8,60.183712,6.399933,-3.565518,-1.006155,0.042838,0.015429,0.01073,-0.000874,-0.000061,0.000001,0,-0,-0.068996,0.18179,0.030258,0.0005,0.024165,0.002983,1,35,7.042801,6,19.533318,6.235118,-3.730333,-1.170969,-0.164815,0.012396,0.00428,0.001406,0.000031,-0,0,0,-0,-0.006711,0.065117,0.00424,0.000055,0.004163,0.000355,0,35,6.422001,6,10.113102,'class 1'
16,11.029717,3.431453,2.323012,0.462987,0.325185,-0.440535,-1.259998,-4.117982,10.007181,-6.217453,3.688562,3.757832,2.388467,0.715057,0.522147,5,35,14.571428,10,108.285713,7.577852,-3.451865,0.346791,0.290785,0.133504,-0.008945,-0.008479,-0.001227,0.002064,0.001947,-0.771081,0.651769,0.297659,0.05565,0.165419,0.031134,3,35,11.242424,9,64.564392,6.455318,-4.574399,-1.122534,0.046099,0.016572,0.011019,-0.001053,-0.000061,0.000001,0,0,-0.073691,0.176535,0.028849,0.000438,0.024481,0.003172,1,35,7.217899,6,20.327335,6.242496,-4.787221,-1.335356,-0.212822,0.012825,0.00435,0.001036,0.000021,-0,0,0,-0,-0.007439,0.062097,0.003866,0.000061,0.003869,0.000387,0,35,6.477003,6,10.035169,'class 1'
7,7.99709,1.534048,0.841709,0.620454,-0.044223,-0.214295,-0.039609,-12.672862,1.64617,-1.312793,2.113377,2.068513,0.959996,0.656613,0.331446,6,16,9.857142,8,15.142858,6.825024,-1.172067,0.247218,0.194819,0.018014,0.009581,-0.002986,-0.000309,0.000205,0.000024,-0.424022,0.639833,0.278968,0.032107,0.156182,0.028504,3,17,7.757576,7,13.564394,6.179687,-1.817403,-0.645337,0.042231,0.003392,0.003283,-0.001022,-0.000044,-0.000001,0,0,-0.042122,0.165781,0.025478,0.000648,0.022196,0.005049,1,30,6.723735,6,15.669474,6.244254,-1.752837,-0.58077,0.064567,0.011993,0.005849,0.002509,-0.000144,0,0,-0,-0,-0.003635,0.067362,0.004524,0.00007,0.004367,0.000438,0,30,6.130394,6,9.149498,'class 1'
8,7.261135,1.379013,1.177167,0.488522,0.461809,0.13868,-0.002756,-1.290455,-12.94783,-0.690369,1.686273,1.746108,0.703881,0.619788,0.324646,5,10,7.714286,8,2.571429,6.615699,-0.645435,0.194004,0.166828,0.068757,0.031005,-0.002644,-0.002907,0.000117,0.002079,-0.292074,0.623067,0.268864,0.021619,0.150296,0.030423,3,16,7.151515,7,11.757576,6.146299,-1.114836,-0.4694,0.043104,0.006313,0.000252,-0.001031,-0.000033,-0.000002,0,0,-0.037043,0.157072,0.02291,0.000712,0.02127,0.005007,1,30,6.747082,6,15.806876,6.226016,-1.035119,-0.389684,0.079717,0.012128,0.006245,0.002499,-0.000145,-0,0,-0,-0,-0.003384,0.062889,0.003961,0.000072,0.003926,0.00045,0,30,6.122807,6,9.075519,'class 1'
7,7.99709,1.534048,0.841709,0.620454,-0.044223,-0.214295,-0.039609,-12.672862,1.64617,-1.312793,2.113377,2.068513,0.959996,0.656613,0.331446,6,16,9.857142,8,15.142858,6.825024,-1.172067,0.247218,0.194819,0.018014,0.009581,-0.002986,-0.000309,0.000205,0.000024,-0.424022,0.639833,0.278968,0.032107,0.156182,0.028504,3,17,7.757576,7,13.564394,6.179687,-1.817403,-0.645337,0.042231,0.003392,0.003283,-0.001022,-0.000044,-0.000001,0,0,-0.042122,0.165781,0.025478,0.000648,0.022196,0.005049,1,30,6.723735,6,15.669474,6.244254,-1.752837,-0.58077,0.064567,0.011993,0.005849,0.002509,-0.000144,0,0,-0,-0,-0.003635,0.067362,0.004524,0.00007,0.004367,0.000438,0,30,6.130394,6,9.149498,'class 1'
16,8.105255,1.490171,1.24292,0.804733,-0.502569,-0.603652,-0.414845,15.314972,12.683926,-1.928357,1.74777,1.861449,0.823998,0.66734,0.323124,3,16,8.428572,8,16.285715,6.83488,-1.270375,0.252069,0.190563,0.031956,-0.01662,-0.002776,0.002558,0.000249,-0.002113,-0.410676,0.635381,0.282426,0.032642,0.160718,0.026393,3,17,7.939394,8,12.246212,6.206814,-1.898441,-0.628066,0.040174,0.005942,0.003343,-0.001055,-0.000045,0,0,-0,-0.042773,0.174401,0.028133,0.000547,0.023216,0.005013,1,30,6.782101,6,16.68671,6.267305,-1.83795,-0.567575,0.060491,0.011872,0.005377,0.00252,-0.000138,0,0,-0,-0,-0.003975,0.071642,0.0051,0.000067,0.004815,0.000423,0,30,6.165007,6,9.302931,'class 1'
10,8.713078,1.907747,1.63419,1.15518,-0.260694,0.140772,0.245039,-15.56816,28.808121,-2.386757,2.620616,3.258101,0.952166,0.73281,0.355276,6,17,11,10,16.666666,6.902782,-1.810296,0.287015,0.243252,0.021659,-0.005986,-0.003025,0.00118,-0.000144,-0.001147,-0.551926,0.722004,0.352566,0.036618,0.164246,0.027866,2,26,8.757576,8,29.876894,6.11044,-2.602638,-0.792342,0.035525,0.007333,0.000803,-0.000987,-0.000052,0,0,-0,-0.043661,0.179916,0.029386,0.000418,0.022268,0.003951,1,30,6.7393,6,17.005989,6.211592,-2.501485,-0.69119,0.101152,0.011419,0.005904,0.002953,-0.000158,0,0,-0,-0,-0.002562,0.070161,0.0049,0.000063,0.004667,0.000411,0,30,6.04789,6,8.862506,'class 1'
11,9.028415,2.149062,1.204513,0.62965,0.070016,0.156053,0.302774,11.704363,9.754302,-2.723926,2.851396,3.151359,1.36981,0.719936,0.36276,5,11,8.714286,10,5.571429,6.919989,-2.108426,0.305794,0.248928,0.043365,0.009702,-0.005169,-0.000856,0.000394,0.000267,-0.598087,0.708806,0.337848,0.042058,0.159327,0.030652,3,26,9.545455,8,26.505682,6.086171,-2.942244,-0.833818,0.037452,0.004692,0.000779,-0.000993,-0.000051,-0.000001,0,0,-0.042923,0.172158,0.026916,0.0005,0.021278,0.003958,1,30,6.715953,6,16.626034,6.190602,-2.837812,-0.729387,0.104432,0.011542,0.006338,0.0029,-0.000164,0,0,-0,-0,-0.002304,0.065813,0.004327,0.000065,0.004219,0.000427,0,30,6.009957,6,8.76603,'class 1'
10,8.096693,1.838322,1.07168,0.992019,0.395329,-0.461225,0.991436,0.675118,-64.915543,-1.758661,2.418057,2.494232,1.126153,0.673896,0.349942,4,14,9.142858,10,10.142858,6.692588,-1.404105,0.257537,0.217931,0.025825,0.021223,-0.004863,-0.002453,0.000515,0.001711,-0.449643,0.692269,0.32446,0.031686,0.152397,0.032097,2,26,8.060606,7,23.621212,6.054061,-2.042632,-0.638527,0.037991,0.002171,0.001201,-0.001025,-0.000039,-0.000001,0,0,-0.037021,0.163908,0.024399,0.000539,0.020329,0.003906,1,30,6.614786,6,15.620562,6.174757,-1.921936,-0.517831,0.120696,0.011684,0.006691,0.002848,-0.000165,0,0,-0,-0,-0.002145,0.061335,0.003776,0.000067,0.003785,0.00044,0,30,5.991465,6,8.737119,'class 1'
8,7.261135,1.379013,1.177167,0.488522,0.461809,0.13868,-0.002756,-1.290455,-12.94783,-0.690369,1.686273,1.746108,0.703881,0.619788,0.324646,5,10,7.714286,8,2.571429,6.615699,-0.645435,0.194004,0.166828,0.068757,0.031005,-0.002644,-0.002907,0.000117,0.002079,-0.292074,0.623067,0.268864,0.021619,0.150296,0.030423,3,16,7.151515,7,11.757576,6.146299,-1.114836,-0.4694,0.043104,0.006313,0.000252,-0.001031,-0.000033,-0.000002,0,0,-0.037043,0.157072,0.02291,0.000712,0.02127,0.005007,1,30,6.747082,6,15.806876,6.226016,-1.035119,-0.389684,0.079717,0.012128,0.006245,0.002499,-0.000145,-0,0,-0,-0,-0.003384,0.062889,0.003961,0.000072,0.003926,0.00045,0,30,6.122807,6,9.075519,'class 1'
14,10.760139,2.972976,2.230017,0.341813,0.075853,0.143694,1.619855,-27.67803,-95.019508,-4.86118,3.271632,3.183557,1.639758,0.861476,0.513933,9,35,15.714286,14,88.571426,7.951877,-2.808263,0.310204,0.224612,0.179091,-0.01181,-0.00856,-0.000792,0.001283,0.001134,-0.713908,0.532598,0.216401,0.041185,0.209535,0.02903,2,35,10.666667,9,56.479168,6.699206,-4.060934,-1.252671,0.073234,0.016425,0.012365,-0.001068,-0.000053,0.000001,0,0,-0.102024,0.116049,0.015223,0.001326,0.022943,0.004393,1,35,7.715953,7,20.180721,6.316327,-4.443813,-1.63555,-0.382879,0.012766,0.004279,0.000469,0.000009,-0,0,0,-0,-0.008019,0.051434,0.002669,0.000077,0.002838,0.000461,0,35,6.605313,6,11.052502,'class 1'
35,13.29441,4.874925,4.036625,2.719614,0.274627,-1.681037,-1.934775,26.715393,59.148396,-11.631165,1.847635,3.179468,2.618044,0.893178,0.549934,9,35,19.571428,16,96.952377,8.116279,-5.178131,0.380544,0.31229,0.267626,-0.012866,-0.013434,-0.000645,0.002948,0.001607,-0.96046,0.4413,0.190339,0.062749,0.206221,0.032951,3,35,12.787879,10,62.547348,6.66388,-6.630529,-1.452398,0.070349,0.01701,0.013723,-0.000956,-0.000064,0.000001,0,0,-0.101082,0.124872,0.016774,0.00132,0.022283,0.004228,1,35,7.575875,7,20.674885,6.312804,-6.981606,-1.803474,-0.351076,0.012407,0.004147,0.000785,0.000022,-0,0,0,-0,-0.007475,0.054785,0.00302,0.000068,0.003128,0.000418,0,35,6.58112,6,11.126307,'class 1'
31,12.33696,4.288347,3.16411,2.380617,0.095097,-1.32938,-0.70182,19.597862,4.796272,-9.833074,3.407473,4.342106,2.121542,0.897009,0.545643,5,35,18.142857,15,142.476196,7.922246,-4.414713,0.342061,0.267656,0.239649,-0.01369,-0.010582,0.00005,0.001783,0.000363,-0.849366,0.568978,0.254561,0.05008,0.201208,0.035307,3,35,11.69697,10,67.905304,6.612023,-5.724937,-1.310224,0.066573,0.015871,0.012735,-0.000725,-0.000063,0.000001,0,-0,-0.09518,0.135108,0.018573,0.001366,0.021635,0.004084,1,35,7.435798,7,19.199963,6.309087,-6.027873,-1.61316,-0.302936,0.012068,0.00407,0.0011,0.000033,-0,0,0,-0,-0.006899,0.057701,0.003342,0.00006,0.003395,0.000382,0,35,6.509013,6,11.129012,'class 1'
35,13.29441,4.874925,4.036625,2.719614,0.274627,-1.681037,-1.934775,26.715393,59.148396,-11.631165,1.847635,3.179468,2.618044,0.893178,0.549934,9,35,19.571428,16,96.952377,8.116279,-5.178131,0.380544,0.31229,0.267626,-0.012866,-0.013434,-0.000645,0.002948,0.001607,-0.96046,0.4413,0.190339,0.062749,0.206221,0.032951,3,35,12.787879,10,62.547348,6.66388,-6.630529,-1.452398,0.070349,0.01701,0.013723,-0.000956,-0.000064,0.000001,0,0,-0.101082,0.124872,0.016774,0.00132,0.022283,0.004228,1,35,7.575875,7,20.674885,6.312804,-6.981606,-1.803474,-0.351076,0.012407,0.004147,0.000785,0.000022,-0,0,0,-0,-0.007475,0.054785,0.00302,0.000068,0.003128,0.000418,0,35,6.58112,6,11.126307,'class 1'
14,10.760139,2.972976,2.230017,0.341813,0.075853,0.143694,1.619855,-27.67803,-95.019508,-4.86118,3.271632,3.183557,1.639758,0.861476,0.513933,9,35,15.714286,14,88.571426,7.951877,-2.808263,0.310204,0.224612,0.179091,-0.01181,-0.00856,-0.000792,0.001283,0.001134,-0.713908,0.532598,0.216401,0.041185,0.209535,0.02903,2,35,10.666667,9,56.479168,6.699206,-4.060934,-1.252671,0.073234,0.016425,0.012365,-0.001068,-0.000053,0.000001,0,0,-0.102024,0.116049,0.015223,0.001326,0.022943,0.004393,1,35,7.715953,7,20.180721,6.316327,-4.443813,-1.63555,-0.382879,0.012766,0.004279,0.000469,0.000009,-0,0,0,-0,-0.008019,0.051434,0.002669,0.000077,0.002838,0.000461,0,35,6.605313,6,11.052502,'class 1'
9,7.99909,1.779462,1.084676,0.603338,-0.045159,0.723561,0.025678,-4.784776,46.085629,0.091448,2.028942,2.313881,0.660941,0.808448,0.448292,2,14,7.857143,9,18.142857,7.575849,-0.423241,0.227103,0.120481,0.036624,-0.00979,-0.000465,-0.000203,-0.001035,-0.000568,-0.310961,0.590481,0.242703,0.024248,0.210897,0.025224,2,35,8.242424,7,36.751892,6.719286,-1.279803,-0.856562,0.075426,0.015234,0.008364,-0.001039,-0.000034,0.000001,0,0,-0.099023,0.108625,0.013837,0.001479,0.023703,0.004583,1,35,7.657588,7,20.561983,6.318818,-1.680272,-1.25703,-0.400468,0.013131,0.004473,0.000156,-0.000008,-0,0,0,-0,-0.008503,0.047668,0.002301,0.000088,0.002532,0.000511,0,35,6.685484,6,11.022532,'class 1'
14,10.760139,2.972976,2.230017,0.341813,0.075853,0.143694,1.619855,-27.67803,-95.019508,-4.86118,3.271632,3.183557,1.639758,0.861476,0.513933,9,35,15.714286,14,88.571426,7.951877,-2.808263,0.310204,0.224612,0.179091,-0.01181,-0.00856,-0.000792,0.001283,0.001134,-0.713908,0.532598,0.216401,0.041185,0.209535,0.02903,2,35,10.666667,9,56.479168,6.699206,-4.060934,-1.252671,0.073234,0.016425,0.012365,-0.001068,-0.000053,0.000001,0,0,-0.102024,0.116049,0.015223,0.001326,0.022943,0.004393,1,35,7.715953,7,20.180721,6.316327,-4.443813,-1.63555,-0.382879,0.012766,0.004279,0.000469,0.000009,-0,0,0,-0,-0.008019,0.051434,0.002669,0.000077,0.002838,0.000461,0,35,6.605313,6,11.052502,'class 1'
35,13.29441,4.874925,4.036625,2.719614,0.274627,-1.681037,-1.934775,26.715393,59.148396,-11.631165,1.847635,3.179468,2.618044,0.893178,0.549934,9,35,19.571428,16,96.952377,8.116279,-5.178131,0.380544,0.31229,0.267626,-0.012866,-0.013434,-0.000645,0.002948,0.001607,-0.96046,0.4413,0.190339,0.062749,0.206221,0.032951,3,35,12.787879,10,62.547348,6.66388,-6.630529,-1.452398,0.070349,0.01701,0.013723,-0.000956,-0.000064,0.000001,0,0,-0.101082,0.124872,0.016774,0.00132,0.022283,0.004228,1,35,7.575875,7,20.674885,6.312804,-6.981606,-1.803474,-0.351076,0.012407,0.004147,0.000785,0.000022,-0,0,0,-0,-0.007475,0.054785,0.00302,0.000068,0.003128,0.000418,0,35,6.58112,6,11.126307,'class 1'
31,12.33696,4.288347,3.16411,2.380617,0.095097,-1.32938,-0.70182,19.597862,4.796272,-9.833074,3.407473,4.342106,2.121542,0.897009,0.545643,5,35,18.142857,15,142.476196,7.922246,-4.414713,0.342061,0.267656,0.239649,-0.01369,-0.010582,0.00005,0.001783,0.000363,-0.849366,0.568978,0.254561,0.05008,0.201208,0.035307,3,35,11.69697,10,67.905304,6.612023,-5.724937,-1.310224,0.066573,0.015871,0.012735,-0.000725,-0.000063,0.000001,0,-0,-0.09518,0.135108,0.018573,0.001366,0.021635,0.004084,1,35,7.435798,7,19.199963,6.309087,-6.027873,-1.61316,-0.302936,0.012068,0.00407,0.0011,0.000033,-0,0,0,-0,-0.006899,0.057701,0.003342,0.00006,0.003395,0.000382,0,35,6.509013,6,11.129012,'class 1'
13,11.123403,2.889498,1.808842,1.589831,0.345717,-0.119506,-1.315406,-7.610438,-24.273571,-6.28817,3.529008,4.49895,1.722722,0.938239,0.407918,5,26,15.142858,13,59.142857,7.431122,-3.69228,0.331702,0.309597,0.202582,0.005109,-0.009555,-0.001085,0.001504,0.00089,-0.843881,0.700486,0.369605,0.048559,0.201682,0.032703,2,30,11.181818,10,49.465908,6.221735,-4.901667,-1.209387,0.05467,0.010602,0.003549,-0.001146,-0.000059,-0,0,0,-0.06882,0.150711,0.021459,0.000992,0.019019,0.004399,1,30,6.964981,6,17.307364,6.230002,-4.893401,-1.20112,0.008266,0.010755,0.006344,0.003064,-0.00017,0,0,0,-0,-0.001347,0.06233,0.003886,0.000061,0.003838,0.000414,0,30,6.02704,6,9.755795,'class 1'
5,8.718845,2.0981,1.161005,0.466846,0.032937,0.602642,-1.937691,1.644068,62.911919,-1.403941,3.206984,3.908963,1.190233,0.916638,0.373195,4,13,8,7,11.333333,7.126678,-1.592167,0.280299,0.147296,0.108311,-0.001169,-0.001698,-0.000454,-0.000413,0.000447,-0.535906,0.77423,0.409308,0.033238,0.203552,0.029232,2,26,9.545455,8,36.88068,6.24184,-2.477005,-0.884838,0.052573,0.009208,0.002781,-0.001069,-0.000048,0,0,0,-0.064562,0.157457,0.023277,0.000844,0.01963,0.004433,1,30,7.035019,6,17.526114,6.256392,-2.462453,-0.870286,0.014552,0.010699,0.005852,0.003123,-0.000162,0,0,0,-0,-0.001724,0.066712,0.004434,0.000059,0.00427,0.000397,0,30,6.050285,6,10.020251,'class 1'
13,11.123403,2.889498,1.808842,1.589831,0.345717,-0.119506,-1.315406,-7.610438,-24.273571,-6.28817,3.529008,4.49895,1.722722,0.938239,0.407918,5,26,15.142858,13,59.142857,7.431122,-3.69228,0.331702,0.309597,0.202582,0.005109,-0.009555,-0.001085,0.001504,0.00089,-0.843881,0.700486,0.369605,0.048559,0.201682,0.032703,2,30,11.181818,10,49.465908,6.221735,-4.901667,-1.209387,0.05467,0.010602,0.003549,-0.001146,-0.000059,-0,0,0,-0.06882,0.150711,0.021459,0.000992,0.019019,0.004399,1,30,6.964981,6,17.307364,6.230002,-4.893401,-1.20112,0.008266,0.010755,0.006344,0.003064,-0.00017,0,0,0,-0,-0.001347,0.06233,0.003886,0.000061,0.003838,0.000414,0,30,6.02704,6,9.755795,'class 1'
26,11.86119,4.022927,3.058606,1.944859,-0.003788,-0.601479,1.784104,6.296801,-9.647452,-9.026392,2.691191,3.871347,2.08233,0.919926,0.41714,7,30,16.428572,13,74.952377,7.440067,-4.421123,0.375915,0.315758,0.205961,0.007177,-0.012454,-0.000653,0.00236,0.000182,-0.897634,0.664293,0.342327,0.058274,0.19616,0.036024,2,30,12.060606,11,43.433712,6.19035,-5.67084,-1.249717,0.055725,0.008414,0.003081,-0.001205,-0.000058,-0,0,0,-0.06722,0.143941,0.019573,0.001134,0.018393,0.004309,1,30,6.922179,6,16.634544,6.208506,-5.652684,-1.231562,0.018156,0.010828,0.006759,0.003008,-0.000175,0,0,-0,-0,-0.001061,0.057728,0.00335,0.000063,0.003412,0.000429,0,30,5.985294,6,9.596841,'class 1'
18,9.975714,3.303772,2.2132,0.027583,-0.152786,-0.669953,1.271942,0.831419,-25.748713,-5.544555,2.977095,2.986975,1.981189,0.8653,0.400071,7,26,14.428572,14,43.619049,7.134076,-2.841638,0.317634,0.242768,0.107476,0.006453,-0.008373,0.000018,0.001137,-0.000198,-0.667878,0.711569,0.354217,0.045201,0.188129,0.037824,2,30,9.30303,8,42.967804,6.149548,-3.826166,-0.984528,0.055642,0.003526,0.000653,-0.001261,-0.000044,-0.000001,0,-0,-0.059821,0.136703,0.017617,0.001208,0.017805,0.004132,1,30,6.871595,6,16.323292,6.192303,-3.783411,-0.941773,0.042755,0.010918,0.007088,0.002955,-0.000175,0,0,-0,-0,-0.000875,0.053018,0.002844,0.000065,0.003007,0.000442,0,30,5.969165,6,9.53061,'class 1'
11,6.464299,1.158303,0.469037,0.236842,-0.089397,-0.384607,0.036425,11.275813,-8.26952,-1.390499,0.9903,0.434768,0.168758,0.740088,0.113624,4,11,6.857143,7,5.142857,6.074164,-0.390135,0.072966,0.028179,0.002338,-0.005588,-0.002994,-0.000391,0.000992,0.000378,-0.047124,0.333118,0.086405,0.003112,0.145375,0.004403,1,17,6.363636,6,11.738636,5.942649,-0.52165,-0.131515,0.051468,0.005185,0.002561,0.000409,-0.000016,-0,0,-0,-0.043722,0.055248,0.004798,0.000095,0.00953,0.001093,0,17,6.085603,6,7.937956,6.044714,-0.419584,-0.029449,0.102066,0.008792,0.008236,0.00261,0.000156,0,0,0,-0,0.002054,0.039818,0.001631,0.000062,0.001901,0.00047,0,20,5.793989,6,8.926986,'class 1'
8,6.846768,1.144392,0.691893,0.033705,-0.166828,0.04685,1.103679,-13.122246,-40.262882,-1.86999,0.9894,0.450649,0.23609,0.747447,0.119322,4,17,9,8,19.333334,6.126387,-0.720381,0.108663,0.024273,0.020697,-0.004722,-0.003119,0.000654,0.000653,-0.000307,-0.112239,0.329373,0.085649,0.005034,0.145829,0.004282,1,17,6.636364,6,11.863636,5.938069,-0.908699,-0.188318,0.051032,0.00344,0.002252,0.000356,-0.000013,-0,0,-0,-0.04534,0.05487,0.004736,0.000039,0.009406,0.000735,0,17,6,6,7.867188,6.027461,-0.819307,-0.098926,0.089392,0.008771,0.008328,0.002558,0.00016,0,0,0,-0,0.002116,0.035898,0.001335,0.000066,0.001614,0.00051,0,20,5.799321,6,8.874354,'class 1'
6,5.626436,0.657061,0.459628,0.158619,0.108722,0.013932,-0.070558,0.534095,-24.142912,-0.958071,0.163286,0.053599,0.047925,0.164989,0.110794,2,10,6.571429,7,5.952381,5.462018,-0.164418,0.07201,0.05217,0.006007,0.001676,0.000713,-0.000589,-0.000337,0.000488,0.118173,0.207661,0.056653,0.00351,0.074781,0.015697,1,10,5.575758,6,5.376894,6.044072,0.417636,0.582054,0.01669,0.01503,0.007051,-0.000234,0.000012,0,0,0,0.038772,0.20785,0.041368,0.000215,0.030951,0.001953,1,12,5.264591,5,5.335968,6.252281,0.625845,0.790263,0.20821,0.011705,0.003123,0.002674,-0.00004,0,-0,-0,-0,-0.011256,0.080507,0.00636,0.000035,0.005514,0.000201,0,19,6.084874,6,7.424007,'class 2'
6,5.452161,0.480247,0.418456,0.030554,0.285274,-0.052032,-1.007048,5.415862,15.395787,-0.031238,0.219764,0.077186,0.04866,0.160758,0.112542,2,8,5.142857,5,3.476191,5.46994,0.017778,0.072568,0.041893,0.000578,0.002295,0.00132,-0.001309,-0.000301,0.00115,0.115039,0.22243,0.058907,0.003107,0.073693,0.016204,1,10,5.333333,6,4.354167,6.042354,0.590193,0.572414,0.016424,0.014526,0.007548,-0.000296,0.000013,0,0,0,0.038498,0.207786,0.041389,0.000209,0.031067,0.001964,1,12,5.202334,5,5.044838,6.258977,0.806816,0.789037,0.216623,0.011637,0.003138,0.002854,-0.000038,0,0,-0,-0,-0.011353,0.080876,0.006416,0.000034,0.005555,0.000197,0,19,6.071124,6,7.364009,'class 2'
5,5.269255,0.423491,0.222927,0.113113,0.087528,0.081688,-1.313212,0.364571,38.73473,0.759531,0.225443,0.054489,0.035863,0.146843,0.106118,2,7,4.428571,4,2.952381,5.378221,0.108965,0.062045,0.032857,0.009964,0.001323,0.000204,-0.000386,-0.000751,0.000396,0.039152,0.189951,0.043421,0.001149,0.068558,0.014216,2,11,5.515152,6,5.132576,5.887594,0.618339,0.509373,0.020567,0.015482,0.009026,-0.000383,0.000007,0,0,0,0.045076,0.194944,0.037025,0.000223,0.029414,0.00175,1,12,5.2607,5,4.990364,6.200044,0.930789,0.821824,0.31245,0.011081,0.003482,0.001953,-0.000022,0,0,-0,-0,-0.009552,0.083118,0.006764,0.000033,0.005784,0.000192,0,19,5.90991,6,7.20725,'class 2'
4,5.295702,0.350067,0.058278,0.048044,0.288729,0.109379,-0.674775,-8.320004,-8.677189,0.339833,0.25014,0.07205,0.03793,0.142872,0.106146,2,9,5.428571,5,4.952381,5.401277,0.105576,0.062434,0.013979,0.00388,-0.000125,0.000241,-0.001584,-0.000502,0.001443,0.052335,0.199611,0.045068,0.001071,0.067792,0.014859,1,9,5.181818,5,4.653409,5.898735,0.603034,0.497458,0.019783,0.014876,0.009001,-0.000453,0.000008,0.000001,0,-0,0.043661,0.19628,0.037482,0.000209,0.029703,0.001781,1,12,5.303502,5,5.079402,6.210545,0.914843,0.809268,0.31181,0.011066,0.003455,0.002155,-0.000022,0,0,-0,-0,-0.009766,0.083367,0.006805,0.000032,0.005814,0.00019,0,19,5.94073,6,7.193355,'class 2'
6,5.186832,0.522185,0.10621,0.061239,0.077479,0.041074,0.390877,4.478776,-16.475605,0.689634,0.140879,0.044814,0.036461,0.134024,0.096874,1,9,4.714286,4,5.904762,5.321948,0.135116,0.057954,0.043666,0.004295,-0.000861,-0.000676,-0.000737,-0.000675,0.000629,0.009993,0.168931,0.034254,0.001066,0.062182,0.012541,1,9,5.272727,6,5.204545,5.755841,0.569009,0.433893,0.022855,0.01525,0.009088,-0.000529,0.000003,0.000001,0,-0,0.047193,0.181377,0.032515,0.000216,0.027509,0.001642,0,12,5.303502,5,5.055964,6.149921,0.963089,0.827973,0.39408,0.010547,0.003795,0.00117,-0.000007,0,0,-0,-0,-0.007923,0.084915,0.007054,0.000031,0.005982,0.000185,0,19,5.714083,6,6.730831,'class 2'
1,5.287259,0.301347,0.196981,0.027514,0.276335,0.475202,-1.06121,-5.176795,28.053551,0.470814,0.221557,0.047725,0.03522,0.132022,0.094806,1,7,5,6,4.666667,5.347894,0.060635,0.061745,0.031111,0.002128,-0.002843,-0.000222,-0.001529,0.000031,0.001311,0.028505,0.167361,0.034107,0.000829,0.061962,0.013372,1,12,5.454545,6,5.818182,5.778485,0.491227,0.430592,0.021872,0.014905,0.008899,-0.000593,0.000005,0.000001,0,-0,0.045677,0.184577,0.03358,0.000203,0.028109,0.001686,0,12,5.404669,5,4.976228,6.164726,0.877468,0.816833,0.386241,0.010591,0.003705,0.001412,-0.000008,0,0,-0,-0,-0.008297,0.085091,0.007081,0.000031,0.006,0.000185,0,19,5.718824,6,6.71929,'class 2'
7,5.238972,0.500821,0.471748,0.089881,0.091466,-0.062375,-0.393696,-0.73005,-9.658037,-0.060808,0.388937,0.053614,0.036112,0.124408,0.085309,3,7,5.285714,6,1.904762,5.286992,0.04802,0.064784,0.035301,0.00151,-0.00343,0.001169,-0.000384,-0.000146,0.000563,0.027973,0.133782,0.025715,0.001138,0.056824,0.012233,0,12,5.181818,5,6.090909,5.680978,0.442006,0.393986,0.023021,0.014989,0.008522,-0.000687,0.000002,0.000001,0,-0,0.046531,0.174309,0.030296,0.000199,0.02661,0.00165,0,12,5.29572,5,5.013771,6.123027,0.884055,0.836035,0.442049,0.010224,0.003858,0.00068,0.000005,0,0,-0,-0,-0.007046,0.086062,0.00724,0.00003,0.006105,0.000182,0,19,5.579422,5,6.453485,'class 2'
0,4.993883,0.694205,0.451348,0.140002,0.066277,0.767824,0.706586,-14.657599,-76.297783,1.285555,0.428887,0.06216,0.057764,0.11776,0.080549,0,6,3.857143,4,4.809524,5.215941,0.222058,0.058049,0.043014,0.001518,-0.003733,0.001097,-0.000283,-0.001079,0.000969,0.016554,0.119253,0.020811,0.001774,0.052535,0.011662,0,12,5.757576,6,5.751894,5.604293,0.610411,0.388352,0.023788,0.015119,0.009004,-0.000712,-0,0.000001,-0,-0,0.047912,0.1662,0.027807,0.000198,0.025432,0.00163,0,12,5.182879,5,4.876581,6.086647,1.092764,0.870706,0.482354,0.009976,0.003895,0.000017,0.000021,0,0,-0,-0,-0.006098,0.08633,0.007284,0.00003,0.006127,0.000181,0,19,5.51541,5,6.186314,'class 2'
4,5.127102,0.483646,0.389136,0.225733,0.012801,0.360221,-0.328112,2.493026,23.691277,0.131223,0.433483,0.102299,0.052286,0.109881,0.078328,0,8,4.714286,4,6.904762,5.100031,-0.027071,0.049401,0.030441,0.006265,-0.005258,0.000142,0.000026,-0.001203,0.000605,0.025225,0.130384,0.017862,0.002127,0.046919,0.00977,0,9,5.242424,5,4.189394,5.495738,0.368635,0.395706,0.024381,0.014424,0.009507,-0.000692,-0.000003,0,-0,0,0.048312,0.151151,0.023335,0.000186,0.022817,0.001583,0,12,5.077821,5,4.71267,6.027436,0.900334,0.927405,0.531699,0.009604,0.004151,0.000989,0.000035,0,0,-0,-0,-0.004463,0.085978,0.007229,0.000029,0.00609,0.00018,0,19,5.394974,5,6.116692,'class 2'
4,4.906306,0.427635,0.257897,0.044602,-0.102289,-0.083308,-0.418807,3.627418,49.329876,-0.125136,0.571221,0.165763,0.036373,0.102345,0.077282,4,8,4.857143,4,2.142857,4.970568,0.064261,0.048495,0.018074,0.009913,-0.005229,-0.000412,0.000147,-0.000281,-0.000273,0.076482,0.126682,0.013608,0.002368,0.041339,0.008165,0,8,4.909091,5,4.897727,5.402423,0.496117,0.431856,0.023948,0.013363,0.01018,-0.000611,-0.000005,0,0,0,0.047491,0.136602,0.019335,0.000171,0.020226,0.001544,0,12,4.996109,5,4.449203,5.969628,1.063322,0.99906,0.567204,0.009273,0.00438,0.001945,0.000049,0,0,-0,-0,-0.002948,0.084897,0.007053,0.000028,0.005968,0.00018,0,19,5.276434,5,5.830094,'class 2'
8,4.359613,0.612037,0.212896,0.175538,-0.059833,-0.090424,-0.065562,1.504095,5.243895,0.574679,0.499221,0.196558,0.040923,0.099307,0.075737,1,8,4.285714,4,7.571429,4.88872,0.529107,0.080058,0.047082,0.007001,0.000552,0.000377,0.0002,0.00013,-0.0003,0.134141,0.082919,0.008486,0.00304,0.038575,0.00803,1,8,4.242424,4,4.376894,5.36932,1.009707,0.480601,0.023549,0.013133,0.011865,-0.000529,-0.000006,-0,0,0,0.048546,0.132527,0.018343,0.000169,0.019791,0.001508,0,12,4.968872,5,4.866215,5.945446,1.585834,1.056727,0.576126,0.009254,0.004257,0.00234,0.000064,0,0,0,-0,-0.002657,0.083675,0.006852,0.000029,0.0058,0.000188,0,19,5.251304,5,5.62657,'class 2'
3,4.255235,0.859704,0.27242,0.119192,0.048468,0.100315,-0.445873,-5.575628,10.543955,1.012932,0.320549,0.183364,0.040631,0.094519,0.073182,2,8,4.428571,4,4.285714,4.856788,0.601552,0.090536,0.041309,0.003035,0.005941,0.000383,-0.00012,0.000691,-0.000349,0.13488,0.043588,0.004701,0.003376,0.034294,0.006543,1,8,4.090909,4,3.772727,5.302486,1.047251,0.445698,0.022155,0.012205,0.011265,-0.000389,-0.000007,-0,0,0,0.045625,0.121428,0.015547,0.000161,0.017654,0.001464,0,12,4.980545,5,4.792589,5.893882,1.638647,1.037095,0.591396,0.009018,0.004434,0.003128,0.000077,0,0,0,-0,-0.001457,0.081656,0.006533,0.000029,0.005565,0.000194,0,19,5.182077,5,5.521861,'class 2'
3,4.366786,0.742234,0.19167,0.031096,0.042734,-0.085623,-0.034746,2.128095,-6.47577,0.965,0.282577,0.141743,0.062002,0.102547,0.072471,3,6,4,4,1,4.891984,0.525198,0.08089,0.053302,0.013562,0.00667,0.001292,0.000116,-0.000593,-0.000493,0.12063,0.053071,0.006233,0.003173,0.038032,0.008132,0,9,3.969697,4,4.780303,5.360199,0.993413,0.468215,0.023509,0.013219,0.012558,-0.00042,-0.000005,-0,0,0,0.049285,0.132428,0.018409,0.000173,0.02,0.001462,0,12,4.953308,5,5.107186,5.929758,1.562972,1.037775,0.569559,0.009374,0.004149,0.00245,0.000079,0,0,0,-0,-0.002775,0.082042,0.006586,0.00003,0.005575,0.000199,0,19,5.236605,5,5.468185,'class 2'
4,4.987658,0.319732,0.171748,0.094326,0.118603,-0.052231,-0.396456,-8.723456,9.821588,-0.242309,0.72056,0.139869,0.048559,0.107919,0.066753,3,10,6.142857,6,6.476191,4.985094,-0.002564,0.060472,0.032503,0.010287,0.006925,-0.000429,-0.000405,0.0005,0.000523,0.038256,0.077418,0.007623,0.001526,0.03776,0.007627,1,10,4.69697,4,5.092803,5.333353,0.345695,0.348259,0.022852,0.012518,0.009807,-0.000173,-0.000005,-0.000001,0,0,0.045177,0.131219,0.018001,0.000147,0.019316,0.001387,0,13,4.953308,5,5.036874,5.879943,0.892286,0.89485,0.54659,0.009516,0.004418,0.002672,0.000098,0,0,-0,-0,-0.002425,0.07766,0.005906,0.000032,0.005033,0.000221,0,16,5.165007,5,5.393064,'class 2'
6,5.192158,0.598251,0.123381,0.076415,0.055164,-0.254849,0.338343,-0.229461,-13.048849,-0.645216,0.538221,0.119161,0.042545,0.105296,0.065795,1,8,5.285714,6,5.238095,5.025207,-0.166952,0.051739,0.037537,0.00808,0.007832,-0.00097,-0.000651,0.001317,0.000604,0.006122,0.066267,0.006377,0.001343,0.036105,0.006797,1,10,5.181818,5,4.653409,5.299335,0.107176,0.274128,0.021933,0.011619,0.007747,-0.000044,-0.000009,-0.000001,-0,0,0.041299,0.127336,0.016917,0.000128,0.018134,0.001345,0,13,5.054475,5,4.926708,5.841805,0.649646,0.816598,0.54247,0.009435,0.004719,0.002989,0.000103,0,-0,0,-0,-0.001727,0.075105,0.005529,0.000033,0.004743,0.000231,0,15,5.139877,5,5.360406,'class 2'
7,5.015698,0.340185,0.209052,0.097487,-0.087015,-0.327927,0.742615,8.874953,-18.466555,-0.033646,0.485097,0.07509,0.042435,0.103318,0.065921,2,8,5.285714,6,5.238095,5.031248,0.01555,0.049463,0.046027,0.000722,0.006658,-0.000702,-0.000228,0.000693,-0.000141,0.002715,0.056738,0.005959,0.001388,0.035117,0.006233,1,8,4.606061,5,3.621212,5.273842,0.258143,0.242594,0.021123,0.010899,0.006211,0.000069,-0.000013,-0.000001,-0,0,0.038232,0.12539,0.016321,0.000114,0.017247,0.001308,0,13,4.96109,5,4.725042,5.808504,0.792805,0.777256,0.534662,0.009392,0.005038,0.00317,0.000106,0,-0,0,-0,-0.001184,0.072411,0.005144,0.000034,0.004443,0.000242,0,14,5.080133,5,5.261602,'class 2'
2,4.789909,0.609349,0.342028,0.06022,-0.059423,0.310067,-0.09208,-1.49596,44.527878,1.011597,0.238511,0.046715,0.037208,0.102885,0.066427,1,7,3.714286,3,5.904762,5.000383,0.210474,0.053835,0.051575,0.016214,0.002836,-0.000036,0.000563,-0.000348,-0.000616,0.018474,0.065774,0.007236,0.001757,0.034798,0.005841,1,9,4.969697,5,3.717803,5.254631,0.464722,0.254248,0.020463,0.010444,0.005405,0.000158,-0.000017,-0,-0,0,0.036313,0.124867,0.016081,0.000104,0.016604,0.001279,0,13,4.879377,5,4.9268,5.780514,0.990605,0.780131,0.525883,0.009388,0.005362,0.003229,0.000107,0,-0,0,-0,-0.000797,0.069669,0.004767,0.000036,0.004147,0.000256,0,15,5.093884,5,5.457026,'class 2'
8,4.934035,0.537482,0.517698,0.253979,-0.065986,-0.273176,0.249184,10.885734,16.780613,-0.273763,0.233689,0.05989,0.052172,0.115164,0.069741,2,8,4.714286,4,5.238095,4.967372,0.033337,0.069564,0.038089,0.028715,0.003605,-0.000141,-0.000144,-0.000138,-0.000149,0.06019,0.055639,0.009277,0.001411,0.041051,0.007403,1,9,4.727273,4,3.892045,5.329347,0.395311,0.361975,0.020601,0.011344,0.005921,0.000277,-0.000015,-0,-0,0,0.037866,0.138901,0.019577,0.000111,0.018589,0.001373,0,13,5,5,4.414063,5.800064,0.866028,0.832692,0.470717,0.009995,0.005264,0.002504,0.000092,0,-0,-0,-0,-0.002226,0.067232,0.004442,0.000037,0.003884,0.000258,0,16,5.221906,5,5.775212,'class 2'
6,4.852363,0.378097,0.26297,0.004739,-0.121085,-0.435283,0.28101,2.718208,-11.41514,-0.110387,0.395976,0.072401,0.052706,0.118949,0.069986,3,8,5.142857,5,2.809524,4.942977,0.090614,0.075947,0.040091,0.036872,-0.003605,0.000558,0.000652,-0.000217,-0.000486,0.072727,0.079304,0.012342,0.001943,0.041562,0.007056,1,9,4.575758,4,4.376894,5.323539,0.471176,0.380562,0.019685,0.011108,0.005954,0.000369,-0.000016,0,-0,-0,0.036747,0.139676,0.01962,0.000106,0.018126,0.001373,0,12,4.906615,5,4.678745,5.781985,0.929622,0.839008,0.458446,0.010063,0.005532,0.002422,0.000084,0,-0,-0,-0,-0.002109,0.064639,0.004112,0.000038,0.003629,0.000269,0,16,5.229493,5,5.712963,'class 2'
8,4.971577,0.395835,0.242388,0.153916,-0.160921,0.02961,-0.285147,8.478467,25.902086,-0.307362,0.349629,0.068585,0.044911,0.135952,0.076498,3,8,4.857143,5,3.142857,5.008963,0.037386,0.088411,0.034939,0.024108,-0.005771,0.000432,0.001505,-0.000355,-0.001273,0.07758,0.097934,0.01981,0.001393,0.048925,0.008907,1,11,4.969697,5,5.155303,5.430476,0.458899,0.421513,0.017913,0.011213,0.006379,0.000576,-0.00001,0.000001,0,-0,0.035504,0.154581,0.023493,0.000104,0.019914,0.001596,1,13,5.007782,5,5.054626,5.811482,0.839905,0.802519,0.381006,0.01078,0.005301,0.001619,0.00005,0,-0,-0,0,-0.00386,0.061797,0.003767,0.000038,0.003372,0.000262,0,16,5.423423,5,6.0915,'class 2'
5,5.092705,0.550057,0.409015,0.336995,-0.149248,0.307407,0.214866,-9.850234,-14.265535,-0.622076,0.442843,0.09453,0.055871,0.140885,0.078407,2,11,6.142857,6,9.809524,5.052608,-0.040097,0.086461,0.035712,0.016083,-0.005316,0.000843,0.000752,-0.00013,-0.000795,0.066831,0.132816,0.026771,0.001509,0.04927,0.008621,1,11,5.212121,5,7.359848,5.439537,0.346832,0.386929,0.016277,0.01089,0.0063,0.000683,-0.000008,0.000001,0,-0,0.033467,0.155012,0.023389,0.000098,0.019421,0.00163,0,15,5.128405,5,5.963917,5.802701,0.709995,0.750092,0.363163,0.010891,0.005537,0.001376,0.000034,0,-0,-0,0,-0.003977,0.059366,0.003484,0.000039,0.003159,0.000268,0,18,5.449028,5,6.138411,'class 2'
11,5.306205,0.947147,0.361328,0.189867,0.040587,-0.389956,0.468529,9.02845,-25.731392,-1.118608,0.502444,0.108707,0.101257,0.144657,0.080916,1,11,5.857143,5,14.142858,5.119739,-0.186466,0.071298,0.043736,0.00368,-0.002347,0.000298,-0.000667,0.000164,0.00081,0.031242,0.155637,0.031516,0.001503,0.049349,0.008528,1,11,5.060606,5,6.746212,5.455435,0.14923,0.335696,0.014681,0.010861,0.006055,0.000775,-0.000004,0.000001,0,-0,0.031597,0.155215,0.023229,0.000097,0.018983,0.001665,0,15,5.143969,5,6.615911,5.799014,0.492809,0.679275,0.343578,0.011022,0.00576,0.001033,0.000016,0,-0,-0,0,-0.00423,0.057057,0.003226,0.000039,0.002967,0.000276,0,18,5.429587,5,6.117075,'class 2'
3,4.824252,0.95236,0.186652,0.097032,0.256199,0.027533,0.10085,0.12321,-47.733875,1.236044,0.666217,0.174525,0.085738,0.160011,0.088297,1,11,4,3,12.333333,5.250045,0.425793,0.075966,0.022917,0.018861,0.000082,0.000425,-0.001113,-0.000442,0.001168,0.07191,0.166338,0.039283,0.001602,0.05525,0.010219,1,11,4.818182,4,6.653409,5.601479,0.777226,0.351433,0.011794,0.010266,0.002165,0.000887,0.000005,0.000001,0,-0,0.024225,0.164695,0.025606,0.000105,0.019916,0.002077,1,15,5.233463,5,6.445282,5.837127,1.012875,0.587081,0.235648,0.011733,0.005461,0.000052,-0.000039,0,-0,-0,0,-0.00622,0.053557,0.002858,0.000038,0.002715,0.000259,0,18,5.588905,5,6.287752,'class 2'
2,4.936265,0.706238,0.497037,0.124955,0.121009,0.470504,-1.603515,-1.61293,66.319839,1.32823,0.824799,0.184201,0.085339,0.161801,0.088019,1,7,3.571429,3,5.952381,5.29461,0.358345,0.068975,0.023127,0.022721,-0.003956,-0.000118,-0.00045,-0.000409,0.000614,0.068568,0.163834,0.039106,0.001749,0.05445,0.010442,1,15,5.242424,5,10.001894,5.633435,0.69717,0.338825,0.012266,0.009521,0.000171,0.000842,0.00001,0.000001,0,-0,0.021616,0.162799,0.024872,0.00014,0.019354,0.002145,1,15,5.276265,5,5.911661,5.839627,0.903361,0.545017,0.206192,0.011861,0.005669,0.00045,-0.000061,0,-0,-0,0,-0.006642,0.051205,0.002624,0.000038,0.002548,0.000263,0,18,5.609293,5,6.369098,'class 2'
7,5.794877,0.784381,0.377922,0.055594,-0.085199,0.161672,1.659748,-6.756024,-61.912319,-1.217897,0.709495,0.186078,0.089426,0.148202,0.083763,2,11,7.285714,8,7.238095,5.245128,-0.549749,0.049429,0.036123,0.033857,-0.002895,-0.002865,-0.000051,0.000497,-0.000417,-0.051694,0.145552,0.029432,0.001344,0.048676,0.009261,1,13,5.69697,6,8.655303,5.512176,-0.282701,0.267048,0.012713,0.011774,0.004176,0.000863,0.00001,0.000001,0,-0,0.028663,0.154889,0.022819,0.000143,0.018339,0.001733,0,15,5.112841,5,6.256749,5.805634,0.010756,0.560506,0.293458,0.011337,0.006116,0.000097,-0.000024,0,-0,-0,0,-0.005124,0.052858,0.002785,0.00004,0.002647,0.000288,0,18,5.489806,5,6.244322,'class 2'
8,5.757283,0.713565,0.33816,0.004418,-0.108669,0.05574,1.045269,5.560231,-31.196989,-1.056142,0.548884,0.135961,0.094592,0.149422,0.083601,2,8,6,7,4.666667,5.260657,-0.496626,0.046162,0.031734,0.017982,-0.005805,-0.003108,0.000915,0.0005,-0.001251,-0.03241,0.135505,0.027324,0.001226,0.048407,0.010362,1,13,5.787879,6,6.609848,5.555413,-0.20187,0.294756,0.013857,0.010773,0.002608,0.000835,0.000019,0,0,-0,0.027237,0.155133,0.022778,0.000181,0.018175,0.001806,0,15,5.093385,5,6.13187,5.815577,0.058294,0.55492,0.260164,0.011516,0.006231,0.00047,-0.000045,0,-0,-0,0,-0.005756,0.050992,0.002601,0.00004,0.002519,0.000293,0,18,5.550972,5,6.411656,'class 2'
7,5.998652,0.731364,0.477849,0.393278,0.040611,-0.026575,-1.250596,-7.661839,37.762936,-1.602491,0.354193,0.157825,0.094177,0.135538,0.080658,3,13,7.142857,7,9.476191,5.183052,-0.8156,0.066789,0.043647,0.01361,-0.002084,-0.003855,0.000866,0.000516,-0.000432,-0.096826,0.139618,0.02325,0.001321,0.042849,0.009569,2,13,6.121212,6,4.672348,5.446306,-0.552346,0.263254,0.014176,0.013023,0.006555,0.000887,0.00002,0,0,0,0.033754,0.146538,0.020657,0.000182,0.017235,0.001485,0,15,4.964981,5,6.11205,5.786718,-0.211934,0.603666,0.340413,0.011014,0.006544,0.000103,-0.000011,0,-0,-0,0,-0.004367,0.053046,0.002801,0.000043,0.002645,0.00032,0,18,5.450924,5,6.145242,'class 2'
7,5.637187,0.67073,0.44916,0.026489,0.029548,-0.357074,-0.839801,9.429491,12.605536,-1.146379,0.642423,0.212646,0.074531,0.122596,0.077566,4,7,6.142857,7,1.47619,5.057153,-0.580035,0.056323,0.034046,0.021234,0.001317,-0.003005,0.000401,0.000274,0.00059,-0.069135,0.162373,0.022627,0.001067,0.037638,0.008791,2,13,5.393939,5,5.433712,5.3502,-0.286988,0.293047,0.014823,0.014326,0.009299,0.0009,0.000019,-0,0,0,0.038448,0.136367,0.018234,0.000179,0.016152,0.001282,0,15,4.949416,5,6.306025,5.760046,0.122859,0.702893,0.409846,0.010504,0.006786,0.000693,0.000019,0,-0,-0,0,-0.003026,0.055059,0.003006,0.000046,0.002778,0.000345,0,18,5.299668,5,5.923439,'class 2'
5,5.4021,0.672865,0.37656,0.191807,-0.288566,0.081398,0.903942,1.277634,-11.805869,-0.488112,0.361429,0.122228,0.076223,0.123148,0.077991,4,7,5.142857,5,1.809524,5.062676,-0.339423,0.042528,0.030864,0.023087,0.002106,-0.0015,0.00071,-0.000489,-0.00077,-0.034751,0.129898,0.017416,0.00091,0.038244,0.01071,2,13,5.666667,5,5.354167,5.405762,0.003663,0.343086,0.015638,0.01389,0.009247,0.000918,0.000028,-0.000001,0,0,0.038775,0.140632,0.019307,0.000204,0.016777,0.001517,0,13,4.96109,5,5.459417,5.781404,0.379305,0.718728,0.375642,0.010766,0.006724,0.000085,-0.000001,0,-0,-0,0,-0.003957,0.0545,0.00295,0.000046,0.002751,0.000342,0,18,5.36937,5,6.085987,'class 2'
4,4.992968,0.528352,0.484427,0.085201,-0.134065,0.292577,-0.59827,-2.654222,51.85157,0.129127,0.490048,0.131981,0.062869,0.110611,0.075055,3,10,5.142857,4,5.476191,4.944931,-0.048037,0.046013,0.036419,0.0039,0.004284,-0.000784,-0.000054,-0.000419,-0.000477,0.005693,0.119104,0.013528,0.000851,0.03374,0.009882,2,10,5,5,4.0625,5.323695,0.330727,0.378764,0.016179,0.014526,0.011692,0.000903,0.000024,-0.000001,0,0,0.042396,0.130982,0.0171,0.000197,0.01593,0.001417,0,13,4.902724,5,5.705344,5.760798,0.76783,0.815867,0.437103,0.010283,0.006849,0.000689,0.000025,0,-0,-0,0,-0.002745,0.057081,0.003224,0.000048,0.002944,0.000358,0,18,5.277383,5,5.902624,'class 2'
4,4.746967,0.70021,0.505301,0.280494,0.099003,0.127207,0.623801,1.284984,-55.055901,0.475404,0.311741,0.091621,0.068977,0.09938,0.072431,2,6,4.285714,4,1.571429,4.853594,0.106627,0.058023,0.030627,0.0125,0.005607,-0.000478,-0.000972,0.000076,0.000809,0.039896,0.08453,0.008213,0.001384,0.030297,0.008802,2,10,4.818182,4,4.528409,5.257051,0.510083,0.403456,0.016322,0.015087,0.012421,0.000822,0.000017,-0.000001,0,-0,0.043829,0.122043,0.015142,0.000219,0.015103,0.001326,0,13,4.762646,5,5.681724,5.743425,0.996458,0.889831,0.486374,0.009813,0.00692,0.001293,0.000047,0,-0,-0,0,-0.0016,0.059604,0.003506,0.000049,0.003153,0.000367,0,18,5.190612,5,5.781487,'class 2'
5,4.95751,0.586222,0.347976,0.208325,0.124203,-0.150742,-1.971955,0.667572,34.705738,-0.446571,0.233972,0.073033,0.055087,0.101708,0.074011,3,10,5.428571,5,5.619048,4.884521,-0.072989,0.042426,0.022781,0.016723,0.000919,-0.000312,-0.000416,0.000434,0.000967,0.048484,0.063619,0.00632,0.001494,0.032085,0.011098,1,10,4.69697,4,3.967803,5.324439,0.36693,0.439918,0.017681,0.014309,0.013165,0.000794,0.00002,-0.000001,-0,-0,0.045155,0.12975,0.017039,0.000238,0.016485,0.001484,0,13,4.782101,5,5.436709,5.776177,0.818668,0.891656,0.451738,0.010139,0.006691,0.000659,0.000029,0,-0,-0,0,-0.002788,0.060372,0.003599,0.000048,0.003243,0.000353,0,15,5.215268,5,5.770526,'class 2'
7,4.998129,0.653704,0.222799,0.210068,0.150127,-0.096788,-0.242701,-6.659611,-15.758726,-0.666436,0.339804,0.075829,0.047144,0.092026,0.072645,2,8,5.428571,6,3.952381,4.852248,-0.145881,0.056128,0.022711,0.019815,0.000836,-0.000457,-0.000404,0.000904,0.000909,0.053232,0.037572,0.003842,0.002363,0.029906,0.009501,2,13,5.333333,5,5.541667,5.272388,0.274259,0.420139,0.017419,0.015383,0.012087,0.000632,0.000009,-0,-0,-0,0.044889,0.122995,0.015537,0.000251,0.015935,0.001373,0,13,4.840467,5,5.220543,5.765448,0.767319,0.913199,0.49306,0.009701,0.006678,0.001266,0.000047,0,-0,-0,0,-0.001757,0.06335,0.003954,0.000047,0.00352,0.000352,0,15,5.134187,5,5.539386,'class 2'
2,4.980905,0.19068,0.168192,0.11418,-0.084881,0.037217,1.671551,0.660542,-17.778473,-0.244692,0.559447,0.082476,0.056751,0.084615,0.072151,2,7,4.857143,5,3.142857,4.871156,-0.109749,0.060158,0.03041,0.009777,0.000626,-0.000273,0.000219,0.000537,-0.000647,0.039525,0.068244,0.007171,0.001153,0.028826,0.007695,1,13,5.181818,5,6.715909,5.235105,0.2542,0.363949,0.017542,0.014587,0.010494,0.000416,-0.000002,-0,0,-0,0.042623,0.118518,0.014542,0.000231,0.015466,0.001293,0,13,4.824903,5,4.996565,5.758468,0.777563,0.887312,0.523363,0.009292,0.006634,0.00186,0.00006,0,-0,-0,0,-0.000798,0.066209,0.004313,0.000046,0.003813,0.000346,0,15,5.137032,5,5.720777,'class 2'
5,4.930678,0.737527,0.457058,0.082756,-0.123004,0.085921,0.18798,7.654061,7.592919,0.363226,0.31147,0.097972,0.073514,0.080029,0.07198,1,6,3.714286,5,3.904762,4.936297,0.005619,0.047558,0.043377,0.003132,0.00021,0.000141,0.000398,-0.000451,-0.001157,0.001048,0.11394,0.011972,0.001012,0.028326,0.006166,1,13,5.333333,5,6.541667,5.211003,0.280325,0.274706,0.0177,0.013064,0.008317,0.000172,-0.000012,0,0,-0,0.039081,0.116168,0.013987,0.000198,0.015091,0.001247,0,13,4.875486,5,5.273499,5.755546,0.824868,0.819249,0.544543,0.008923,0.006566,0.002429,0.00007,0,-0,-0,-0,0.000072,0.068961,0.004677,0.000045,0.00412,0.000336,0,15,5.090564,5,5.663995,'class 2'
2,4.736068,0.64224,0.141417,0.120278,-0.074578,0.135267,-0.165357,-9.218245,12.267983,0.663378,0.495768,0.127018,0.044646,0.084043,0.07507,2,8,5.285714,5,4.904762,4.955958,0.21989,0.046782,0.014368,0.000364,-0.002851,-0.000289,-0.000112,-0.000144,-0,0.03205,0.113132,0.011005,0.000708,0.031108,0.008484,0,8,4.454545,5,4.693182,5.285908,0.54984,0.32995,0.018086,0.015556,0.008129,0.000102,-0.00001,0.000001,0,-0,0.041771,0.125456,0.016288,0.000234,0.017147,0.001349,0,13,4.96109,5,5.193792,5.801614,1.065546,0.845656,0.515706,0.009299,0.006176,0.00178,0.000056,0,-0,-0,-0,-0.001343,0.070945,0.004947,0.000043,0.004342,0.000317,0,15,5.187293,5,5.764241,'class 2'
8,5.327451,0.475013,0.203789,0.090149,0.062083,-0.261796,0.736157,6.500406,-62.641117,-0.588653,0.625656,0.151163,0.044247,0.081423,0.075808,2,8,5.142857,6,6.142857,5.053203,-0.274248,0.037435,0.029395,0.016533,-0.002218,-0.001653,-0.000469,0.000096,0.000441,-0.050298,0.128685,0.012766,0.001045,0.030668,0.007406,1,9,5.242424,5,5.314394,5.269475,-0.057976,0.216272,0.0182,0.014446,0.005524,-0.000151,-0.000018,0.000001,0,-0,0.03817,0.123691,0.015831,0.000212,0.016869,0.001321,0,13,4.953308,5,5.450936,5.805431,0.47798,0.752228,0.535955,0.008972,0.006074,0.002325,0.000064,0,-0,-0,-0,-0.000573,0.073905,0.005366,0.000041,0.0047,0.000305,0,15,5.184448,5,5.928487,'class 2'
7,5.463338,0.672828,0.404887,0.22047,-0.02869,-0.011666,0.393423,8.666399,-36.927715,-0.488411,0.450347,0.129888,0.065953,0.086328,0.081731,0,8,5.142857,7,10.476191,5.114345,-0.348993,0.076426,0.024292,0.005618,-0.004196,-0.002718,0.000071,0.00042,-0.000049,-0.057752,0.094717,0.009379,0.002493,0.03393,0.009542,0,13,5.545455,6,6.693182,5.343579,-0.119759,0.229234,0.019031,0.016467,0.003271,-0.000407,-0.000018,0.000001,0,-0,0.038769,0.132739,0.018205,0.000238,0.019023,0.001401,0,13,5.035019,5,4.791738,5.867932,0.404594,0.753588,0.524354,0.009103,0.005514,0.002114,0.000058,0,-0,-0,-0,-0.001475,0.078794,0.006095,0.000038,0.005308,0.000279,0,15,5.220009,5,5.874723,'class 2'
0,5.071437,0.714525,0.349261,0.207649,-0.063721,0.530808,0.172972,-13.305701,4.463129,0.856137,0.686799,0.178594,0.061322,0.086312,0.083725,0,7,4.857143,5,5.142857,5.103962,0.032525,0.067456,0.037338,0.000238,-0.003854,-0.001286,0.000311,-0.000594,-0.000256,-0.02988,0.102204,0.010022,0.002329,0.033267,0.009612,0,9,5.393939,6,4.871212,5.335746,0.264309,0.231784,0.019309,0.016386,0.001749,-0.000593,-0.00002,0.000001,0,0,0.037444,0.130449,0.017617,0.00025,0.01873,0.001418,0,13,4.992218,5,4.749939,5.882929,0.811492,0.778967,0.547184,0.008867,0.005417,0.002528,0.000062,0,-0,-0,-0,-0.000922,0.081677,0.006549,0.000036,0.005703,0.000266,0,15,5.230915,5,5.893048,'class 2'
6,4.905453,0.472753,0.325209,0.225143,0.084512,-0.130434,-1.609681,22.289322,50.309723,0.57282,0.670984,0.129279,0.078081,0.095178,0.089123,0,6,3.428571,3,5.285714,5.10026,0.194807,0.061692,0.05267,0.026036,-0.005881,0.000533,0.000055,-0.000623,-0.000258,0.035058,0.082127,0.008776,0.002585,0.038389,0.012374,0,13,4.727273,5,6.892045,5.432379,0.526926,0.332119,0.020535,0.018142,0.002085,-0.000588,-0.000013,0.000001,-0,-0,0.040762,0.143401,0.021197,0.000263,0.021446,0.001487,0,13,5.070039,5,4.7607,5.941832,1.036378,0.841572,0.509453,0.009324,0.004955,0.001737,0.000051,0,-0,-0,-0,-0.002631,0.083233,0.006796,0.000036,0.005893,0.00026,0,15,5.341394,5,5.975425,'class 2'
3,4.462657,0.696844,0.53619,0.059837,0.092958,0.031922,0.9043,-4.417031,-29.579054,1.292871,0.213636,0.139096,0.069776,0.095985,0.091266,3,6,4.142857,4,1.47619,5.046777,0.58412,0.090961,0.031002,0.022207,-0.007663,0.001594,-0.000304,-0.000305,0.000449,0.099755,0.096486,0.009982,0.004535,0.03737,0.012915,0,8,4.424242,5,3.564394,5.424509,0.961851,0.377731,0.020692,0.018818,0.00192,-0.00075,-0.000015,0,-0,-0,0.04143,0.140367,0.020375,0.000295,0.021113,0.001517,0,13,5.058366,5,4.977049,5.962689,1.500031,0.915912,0.53818,0.009134,0.004907,0.002025,0.000055,0,-0,-0,-0,-0.002202,0.086029,0.007261,0.000034,0.006294,0.000249,0,15,5.30441,5,6.017348,'class 2'
5,4.411477,0.614086,0.219082,0.051314,0.041164,-0.084829,0.00613,-3.871182,-15.727797,0.781853,0.227801,0.140193,0.03664,0.097548,0.093146,3,6,4.142857,4,1.47619,4.986008,0.574531,0.108741,0.027153,0.005968,-0.011174,0.001558,0.00006,0.00026,0.000701,0.141862,0.10197,0.010292,0.006601,0.036617,0.013723,2,8,4.363636,4,2.051136,5.419439,1.007962,0.433431,0.021603,0.019074,0.003303,-0.000848,-0.000016,0,-0,-0,0.04398,0.137402,0.019589,0.00034,0.020811,0.001574,0,13,5.14786,5,5.509302,5.988397,1.57692,1.002389,0.568958,0.009,0.004882,0.002188,0.000057,0,-0,-0,-0,-0.001931,0.088698,0.007719,0.000033,0.006689,0.00024,0,15,5.277383,5,5.953857,'class 2'
6,7.354146,0.438985,0.271131,0.009177,-0.064745,0.027956,0.867675,4.482509,8.890182,0.719292,0.782733,0.182565,0.076857,0.150339,0.102559,5,9,6.714286,7,2.238095,7.675456,0.32131,0.068021,0.037906,0.032214,-0.007658,0.000071,-0.001064,0.000717,0.000735,0.073714,0.199483,0.037653,0.002643,0.04397,0.009371,3,12,7.181818,7,5.840909,7.671605,0.317458,-0.003851,0.030477,0.014592,0.001446,-0.000828,0.000006,0.000001,-0,-0,-0.043623,0.147121,0.02152,0.00036,0.029744,0.002827,1,17,7.727626,8,7.54271,7.056343,-0.297803,-0.619113,-0.615262,0.015796,0.007251,0.003482,-0.000374,0,0,0,0,-0.026529,0.062387,0.003953,0.000059,0.004045,0.00042,1,22,7.731152,7,8.820002,'class 2'
7,7.472003,0.487953,0.122963,0.004884,0.150754,-0.07361,-0.073883,4.85928,-15.471927,0.6158,0.828778,0.238416,0.078773,0.160434,0.103178,4,12,6.714286,6,6.571429,7.716871,0.244868,0.062131,0.060599,0.046281,-0.004988,0.000528,-0.000629,-0.000106,0.001074,0.047813,0.216727,0.043894,0.002487,0.047548,0.009856,4,14,7.454545,7,5.880682,7.691488,0.219484,-0.025383,0.028861,0.017313,0.001022,-0.000544,0.000013,0,-0,-0,-0.045151,0.150667,0.022315,0.000417,0.029622,0.003048,1,17,7.63035,7,8.476107,7.062325,-0.409678,-0.654546,-0.629163,0.015695,0.00785,0.003065,-0.000358,0,0,0,0,-0.026611,0.061992,0.003906,0.000063,0.004004,0.000455,1,22,7.80275,8,8.951587,'class 2'
4,7.651886,0.535393,0.341491,0.111368,0.205718,0.02551,-0.818298,-4.862028,8.325971,0.305271,0.771002,0.304717,0.089141,0.17315,0.104788,4,14,7.571429,7,11.619047,7.747869,0.095983,0.079532,0.074354,0.020892,-0.000113,0.001465,0.00021,-0.000593,-0.000005,0.02607,0.246252,0.054833,0.003078,0.052254,0.010567,2,14,7.757576,7,6.376894,7.699438,0.047552,-0.048431,0.027308,0.019642,0.000029,-0.00032,0.000017,0,-0,-0,-0.046922,0.154946,0.023348,0.000499,0.029553,0.003383,2,17,7.642024,7,8.33229,7.061659,-0.590227,-0.68621,-0.637779,0.015587,0.008322,0.002585,-0.000336,0,0,0,0,-0.026494,0.062125,0.003919,0.000067,0.004008,0.000485,1,22,7.854908,8,9.073814,'class 2'
7,7.232557,0.924521,0.61877,0.374356,0.032426,-0.040181,1.039973,-10.172154,-14.403579,0.680107,0.404739,0.318457,0.084434,0.173091,0.105501,4,10,7.142857,7,4.476191,7.67959,0.447033,0.087564,0.061354,0.055266,0.000786,0.001444,0.000204,0.000817,-0.000137,0.093652,0.257498,0.05782,0.002565,0.051294,0.011048,2,14,7.484848,7,7.195076,7.699468,0.466911,0.019878,0.027532,0.020235,0.002244,-0,0.000024,-0,-0,-0,-0.045523,0.154413,0.02323,0.000568,0.029495,0.003709,1,17,7.922179,8,8.697045,7.066061,-0.166496,-0.613529,-0.633407,0.015556,0.008392,0.002723,-0.000329,0,0,0,0,-0.026671,0.062845,0.004009,0.000067,0.004087,0.000481,0,22,7.840683,8,9.072329,'class 2'
8,7.110957,0.866492,0.49753,0.272575,-0.104752,-0.156041,0.203849,10.392645,-8.670744,0.641537,0.469881,0.302439,0.083889,0.174103,0.106724,4,9,6.428571,7,3.285714,7.639146,0.528189,0.089308,0.062903,0.029196,0.0013,0.000777,0.000392,0.001229,-0.000385,0.123015,0.266457,0.059713,0.003304,0.050482,0.011694,2,15,6.818182,7,8.028409,7.692529,0.581572,0.053383,0.028359,0.019954,0.003735,0.000295,0.000028,-0,-0,-0,-0.044579,0.154591,0.023332,0.000635,0.029476,0.004067,1,17,7.770428,7,8.02131,7.066039,-0.044918,-0.573107,-0.62649,0.01553,0.008459,0.002742,-0.000315,0,0,-0,0,-0.026731,0.063742,0.00412,0.000067,0.004182,0.000478,0,22,7.834993,8,8.979401,'class 2'
5,6.673525,0.889039,0.723213,0.195865,0.1751,0.03519,-0.143772,-0.518103,5.744308,1.808118,0.315825,0.302169,0.100068,0.182865,0.110985,2,9,6.142857,7,6.476191,7.562819,0.889294,0.092214,0.063677,0.005688,0.003188,0.001362,-0.000726,-0.000264,0.001079,0.161579,0.286123,0.070538,0.00252,0.056706,0.013497,2,11,6.424242,6,6.126894,7.659853,0.986328,0.097034,0.03007,0.017335,0.004062,0.00033,0.000025,-0.000001,-0,-0,-0.043344,0.164237,0.026074,0.000742,0.030038,0.004653,1,17,7.692607,7,8.315297,7.053059,0.379534,-0.50976,-0.606794,0.015265,0.008708,0.002223,-0.00029,0,-0,-0,0,-0.026196,0.066141,0.004415,0.00007,0.004392,0.00049,0,22,7.756283,8,8.946266,'class 2'
5,7.252891,0.805991,0.41573,0.327248,0.108627,0.277615,-0.977614,0.431136,54.504829,0.717509,0.806603,0.265819,0.117954,0.182906,0.115996,4,9,6.571429,6,4.285714,7.54386,0.29097,0.063463,0.028168,0.006928,0.004522,-0.001288,-0.000624,0.000209,0.000498,0.084704,0.271639,0.062547,0.002475,0.056871,0.015992,3,16,7.454545,7,9.880682,7.599454,0.346564,0.055594,0.032119,0.013909,0.006381,0.000659,0.000024,-0.000001,-0,0,-0.039646,0.172118,0.028752,0.000767,0.030979,0.005232,1,16,7.505836,7,7.782192,7.036386,-0.216504,-0.507474,-0.563068,0.01511,0.008748,0.001956,-0.000251,0,-0,-0,0,-0.025814,0.069452,0.004846,0.00007,0.004726,0.000475,0,17,7.737791,8,8.813092,'class 2'
7,7.399669,0.572463,0.350464,0.152738,-0.204276,-0.302764,1.65881,-8.415787,-64.394737,-0.069261,0.657081,0.219019,0.11745,0.183419,0.118403,6,10,8.285714,9,2.571429,7.573826,0.174157,0.052126,0.038144,0.017866,0.006727,0.000124,0.000821,0.000336,-0.001345,0.031847,0.250453,0.057331,0.00257,0.059142,0.018401,1,13,7.30303,7,8.092803,7.525049,0.12538,-0.048777,0.032697,0.010758,0.005888,0.000709,0.000015,-0.000001,0,0,-0.037567,0.183092,0.03256,0.000685,0.032323,0.005439,1,16,7.750973,8,8.445556,7.007623,-0.392046,-0.566203,-0.517426,0.015044,0.008806,0.001334,-0.000198,0,-0,-0,0,-0.025184,0.071912,0.005178,0.000069,0.00498,0.000464,0,17,7.558084,7,8.51809,'class 2'
6,7.278845,1.141009,0.151127,0.114739,-0.21979,0.059734,0.541548,5.147937,9.320946,1.104621,0.690516,0.318441,0.112348,0.183451,0.119092,3,9,6.142857,6,3.476191,7.602418,0.323573,0.066157,0.039142,0.017164,0.007139,0.000708,0.001259,-0.000612,-0.001436,-0.009851,0.263535,0.062508,0.003436,0.061066,0.019235,1,14,7.393939,7,7.746212,7.485489,0.206644,-0.116929,0.032594,0.009448,0.005447,0.000603,0.000009,-0.000001,0,0,-0.036595,0.188886,0.034606,0.00063,0.033026,0.005441,1,16,7.754864,8,7.904517,6.990104,-0.288741,-0.612314,-0.495385,0.015047,0.008839,0.000947,-0.000168,0,-0,-0,0,-0.024834,0.072637,0.005277,0.000068,0.005057,0.000462,0,17,7.474158,7,8.308274,'class 2'
7,7.393635,0.457465,0.283199,0.226037,-0.075093,-0.226522,1.212086,3.384467,-60.023102,-0.05177,0.97517,0.342219,0.089187,0.196594,0.121023,5,11,7.571429,7,5.952381,7.375863,-0.017772,0.104158,0.040384,0.026599,0.002289,0.002404,0.000284,-0.000677,-0.000425,-0.037176,0.337125,0.103689,0.004194,0.075491,0.020933,1,14,7.030303,7,9.280303,7.302499,-0.091136,-0.073364,0.028857,0.008452,0.003434,0.000256,0.000006,0,-0,0,-0.023839,0.215307,0.044458,0.000402,0.036857,0.005045,1,14,7.392996,7,7.575419,6.937299,-0.456336,-0.438564,-0.3652,0.01436,0.008512,0.000137,-0.00013,0,-0,-0,0,-0.02301,0.078921,0.006179,0.000064,0.005686,0.000424,0,18,7.265529,7,8.136292,'class 2'
6,7.537646,0.430948,0.373555,0.193753,0.024744,0.403218,-0.559492,0.057607,32.673157,-0.251145,0.688234,0.319915,0.073671,0.198204,0.115924,4,11,7,6,7.333333,7.309431,-0.228215,0.080041,0.031187,0.020725,-0.004613,0.000755,-0.000831,-0.000305,0.000864,-0.06958,0.398059,0.134811,0.002894,0.08057,0.020527,2,14,7.848485,8,7.882576,7.218112,-0.319534,-0.091319,0.026867,0.009396,0.002495,-0.0002,0,0.000001,-0,-0,-0.019966,0.224338,0.048005,0.000312,0.038016,0.004796,1,16,7.338521,7,7.545112,6.895929,-0.641716,-0.413502,-0.322183,0.01438,0.008473,0.000598,-0.000074,0,-0,-0,-0,-0.022255,0.07874,0.00615,0.000062,0.005662,0.000413,0,16,7.176387,7,8.156729,'class 2'
8,6.673396,0.280651,0.126508,0.044491,-0.048435,-0.012515,-0.582544,-0.59894,20.460985,0.362668,0.610911,0.324677,0.049159,0.20881,0.10995,2,8,6,7,5.666667,6.84717,0.173775,0.066092,0.025364,0.000703,-0.012029,-0.000152,0.000062,-0.000615,0.000493,0.040025,0.448275,0.169625,0.004187,0.092899,0.021215,2,13,6.969697,7,5.655303,6.996013,0.322618,0.148843,0.018025,0.012459,0.00279,-0.000399,0.000002,0.000001,-0,-0,-0.002776,0.244799,0.056615,0.000155,0.041507,0.003991,1,16,6.809339,7,7.5221,6.829621,0.156226,-0.017549,-0.166392,0.013608,0.007718,0.001323,-0.000055,0,-0,-0,-0,-0.020003,0.084296,0.007004,0.000055,0.006229,0.000365,0,16,6.954955,7,8.083834,'class 2'
7,6.580617,0.379608,0.35776,0.181164,-0.08141,0.045166,2.082567,-6.480155,-82.053261,-0.159317,0.794488,0.343651,0.06474,0.215763,0.106324,4,11,6.714286,7,5.904762,6.736088,0.155471,0.081955,0.027754,0.009625,-0.003878,-0.000992,0.00032,0.00111,-0.000588,0.100083,0.451117,0.176008,0.004819,0.098271,0.020828,3,11,6.939394,7,4.871212,6.961776,0.381159,0.225688,0.017451,0.013161,0.002098,-0.000701,0.000002,0.000001,0,0,-0.002192,0.248229,0.057876,0.000165,0.041506,0.003937,0,15,6.754864,7,7.177955,6.792416,0.211799,0.056327,-0.16936,0.013759,0.007644,0.001808,-0.000009,0,0,-0,-0,-0.019596,0.081618,0.006574,0.000054,0.005901,0.000357,0,18,6.935988,7,8.356906,'class 2'
5,5.906761,0.485318,0.207331,0.186826,0.138613,-0.079609,0.377143,1.809394,-32.657959,0.505823,0.885916,0.359953,0.064511,0.222012,0.105044,3,8,5.714286,6,4.571429,6.318545,0.411785,0.100654,0.050282,0.014834,0.00279,0.000522,-0.000375,-0.000401,-0.000184,0.165771,0.444059,0.178186,0.006666,0.106886,0.02159,0,11,5.787879,6,5.547348,6.751243,0.844482,0.432698,0.0148,0.007513,0.006948,-0.000636,0.000006,0,0,0,0.014235,0.259806,0.063137,0.0002,0.04361,0.003224,0,13,6.326848,6,5.939628,6.722481,0.815721,0.403936,-0.028762,0.013108,0.006613,0.002413,-0.00001,0,0,-0,-0,-0.017308,0.085436,0.007172,0.000049,0.006272,0.000315,0,16,6.788526,6,8.249375,'class 2'
3,5.752469,0.781853,0.376728,0.087075,0.043863,0.00571,-0.042643,-6.128853,-4.164549,1.071506,0.644049,0.336472,0.07942,0.232112,0.106518,0,8,5,5,8,6.310719,0.55825,0.109673,0.054684,0.024657,0.004694,-0.000021,-0.000117,0.000003,-0.000256,0.189014,0.459251,0.191746,0.007128,0.110849,0.021806,0,12,5.969697,6,7.530303,6.768478,1.01601,0.45776,0.013979,0.008651,0.006231,-0.000742,0.000007,-0,0,0,0.011559,0.260673,0.063289,0.00018,0.043243,0.003304,0,14,6.225681,6,6.214494,6.709161,0.956693,0.398443,-0.059317,0.013282,0.006597,0.00255,0.000007,0,0,-0,-0,-0.017328,0.083093,0.006793,0.000049,0.005988,0.000315,0,17,6.800379,7,8.337268,'class 2'
5,5.84037,0.582765,0.253856,0.23874,-0.132238,-0.008199,0.291149,5.131041,26.93787,0.567649,0.503918,0.33432,0.073682,0.244161,0.107992,3,8,5.142857,5,2.476191,6.34146,0.50109,0.111239,0.056888,0.034566,0.002728,0.000158,-0.000058,0.000399,0.000329,0.202694,0.481008,0.209203,0.007027,0.114709,0.022248,0,12,5.818182,5,5.965909,6.799097,0.958726,0.457637,0.012707,0.01073,0.00515,-0.000839,0.000008,-0.000001,-0,0,0.007127,0.260399,0.062885,0.000152,0.042655,0.003426,0,14,6.299611,6,6.437226,6.698071,0.857701,0.356611,-0.101026,0.013487,0.006584,0.00266,0.000024,0,0,-0,-0,-0.017411,0.080426,0.006374,0.000049,0.005677,0.000316,0,17,6.8312,7,8.500905,'class 2'
5,5.771636,0.414163,0.343774,0.018877,0.185224,0.107828,0.293003,5.674858,-37.531902,-0.051513,0.163476,0.237016,0.049766,0.249426,0.108256,4,7,5.428571,5,1.619048,6.022817,0.251181,0.114774,0.067053,0.040313,0.00064,-0.001459,-0.00022,0.001142,0.000626,0.222139,0.442858,0.190812,0.006865,0.12011,0.023002,2,12,5.727273,5,5.267045,6.628699,0.857064,0.605883,0.013907,0.008956,0.002827,-0.000821,0.000012,-0.000001,-0,-0,0.020035,0.265372,0.06531,0.000169,0.043504,0.002913,0,14,5.891051,6,6.464646,6.633984,0.862349,0.611167,0.005285,0.013073,0.005539,0.003249,0.000007,0,0,-0,-0,-0.015364,0.082201,0.006641,0.000047,0.005821,0.000291,0,17,6.727359,6,8.519085,'class 2'
7,5.86164,0.607772,0.450256,0.313721,0.252724,0.005917,-0.932713,-5.923575,36.414536,-0.156204,0.311904,0.414663,0.058031,0.262893,0.109527,3,9,6.142857,7,3.809524,6.143632,0.281991,0.106323,0.073386,0.0304,-0.000002,-0.001075,-0.000344,0.00046,0.000919,0.210109,0.493116,0.220044,0.005885,0.123528,0.023618,2,11,6.030303,5,5.467803,6.687059,0.825419,0.543427,0.012397,0.007351,0.007188,-0.000927,0.000011,-0.000001,-0,-0,0.012234,0.263679,0.064147,0.000139,0.042553,0.003103,0,15,6.062257,6,7.050797,6.629999,0.768359,0.486367,-0.05706,0.013372,0.005593,0.003348,0.00002,0,0,-0,-0,-0.015617,0.078884,0.00613,0.000048,0.005452,0.000294,0,17,6.782362,7,8.589707,'class 2'
3,6.066909,0.947348,0.46576,0.365606,-0.046869,-0.076876,-0.029317,-12.434743,-6.763916,0.115983,0.979753,0.722529,0.06822,0.272685,0.111193,3,11,6.714286,7,6.904762,6.329226,0.262317,0.077671,0.066645,0.015069,0.000486,-0.000623,0.000086,-0.00033,0.000026,0.159385,0.543422,0.246575,0.005445,0.125234,0.02424,2,11,5.848485,5,6.632576,6.753748,0.686839,0.424522,0.013279,0.010937,0.005011,-0.001006,0.000009,-0.000001,-0,-0,0.002668,0.258825,0.06159,0.000114,0.041212,0.003326,1,15,6.284047,6,6.758846,6.628284,0.561375,0.299058,-0.125463,0.013688,0.00564,0.003447,0.000032,0,0,-0,-0,-0.015882,0.075329,0.005608,0.000049,0.005079,0.000298,0,17,6.872926,7,8.581568,'class 2'
8,5.393003,0.780002,0.289778,0.059137,0.215179,-0.185692,0.412857,7.30375,-53.685165,0.549361,0.702678,0.484834,0.074527,0.262953,0.109012,2,9,4.714286,3,7.571429,5.93306,0.540057,0.125212,0.077185,0.024361,0.000694,0.00026,-0.000997,-0.00017,0.000924,0.226758,0.472392,0.204922,0.005988,0.1259,0.023757,2,11,5.242424,5,5.251894,6.552338,1.159334,0.619277,0.013569,0.01017,0.003019,-0.000949,0.000016,-0.000001,-0,-0,0.02072,0.263766,0.064291,0.000154,0.042394,0.00277,0,15,5.859922,6,6.613114,6.572832,1.179828,0.639771,0.020494,0.013121,0.004701,0.004005,-0.000006,0,0,-0,-0,-0.013817,0.079133,0.006163,0.000046,0.005449,0.000282,0,17,6.614984,6,8.503494,'class 2'
3,5.561137,0.638534,0.199918,0.042797,0.031742,0.150965,-0.272057,-7.668306,51.825455,0.88125,1.012578,0.653078,0.06748,0.271808,0.112474,2,11,5.571429,3,13.285714,6.129212,0.568075,0.106461,0.07796,0.009442,0.000012,0.000683,-0.000245,-0.000287,-0.000121,0.193864,0.518489,0.230444,0.006569,0.127707,0.024448,2,11,5.636364,6,5.863636,6.633283,1.072146,0.504071,0.012027,0.010088,0.007966,-0.001027,0.000015,-0.000001,-0,0,0.009905,0.259189,0.061762,0.000132,0.041001,0.00303,1,15,6.178988,6,6.8819,6.576788,1.015651,0.447576,-0.056495,0.013495,0.004844,0.004122,0.000002,0,0,-0,-0,-0.014218,0.075358,0.005609,0.000048,0.00506,0.000284,0,17,6.69559,6,8.462319,'class 2'
5,5.476779,0.594949,0.322184,0.294557,-0.148543,-0.337442,1.469544,7.838743,-44.003792,0.567322,0.444267,0.33762,0.055151,0.266333,0.113447,3,7,4.714286,5,2.238095,5.973841,0.497061,0.134839,0.08974,0.000471,-0.0024,0.000354,0.000124,0.000657,-0.00044,0.225051,0.458311,0.197888,0.008288,0.127761,0.023955,2,9,5.30303,5,4.155303,6.536006,1.059227,0.562166,0.012285,0.010359,0.008492,-0.001029,0.000023,-0.000001,-0,0,0.014152,0.255965,0.060325,0.000144,0.040119,0.002896,1,15,5.914397,5,7.180143,6.531475,1.054695,0.557634,-0.004532,0.013373,0.0048,0.004203,-0.000029,0,0,-0,-0,-0.012776,0.074602,0.005499,0.000047,0.004975,0.000277,0,19,6.598862,6,8.281137,'class 2'
4,5.726006,0.536406,0.164104,0.143645,0.03664,-0.170025,-0.238527,3.222982,19.340126,0.515947,0.429291,0.331189,0.061295,0.269442,0.119293,4,7,5.571429,6,0.952381,6.176093,0.450088,0.147032,0.061757,0.005506,-0.001816,0.001068,0.000628,0.000319,-0.000391,0.203282,0.470475,0.203722,0.009839,0.126951,0.02463,1,10,5.666667,6,4.229167,6.631639,0.905634,0.455546,0.016589,0.01217,0.006435,-0.001092,0.000023,-0.000001,-0,0,0.002016,0.246821,0.055914,0.000162,0.038347,0.003236,1,15,6.089494,6,7.691178,6.544653,0.818647,0.36856,-0.086987,0.013795,0.004903,0.004441,-0.000025,0,0,-0,-0,-0.013333,0.070712,0.004964,0.000048,0.004612,0.000275,0,19,6.688004,6,8.497489,'class 2'
1,5.372975,0.666287,0.339819,0.021009,0.141603,0.302424,0.685872,-7.682433,-19.847008,1.027115,0.495552,0.318772,0.075498,0.266445,0.120182,1,9,5.428571,5,6.619048,6.054049,0.681074,0.163253,0.065962,0.017621,-0.001797,0.002515,0.000201,-0.000869,-0.000143,0.246836,0.422169,0.176773,0.010737,0.125439,0.023706,1,11,5.212121,5,5.672348,6.571236,1.198261,0.517187,0.015557,0.013755,0.005222,-0.00111,0.000028,-0,-0,0,0.00342,0.241973,0.053753,0.000189,0.037212,0.003341,1,15,6.058366,6,6.758299,6.515073,1.142097,0.461024,-0.056163,0.013763,0.005442,0.004045,-0.000058,0,0,-0,-0,-0.012366,0.069819,0.004844,0.000047,0.004531,0.000264,0,19,6.658132,6,8.352236,'class 2'
9,5.726924,0.527204,0.422931,0.241195,-0.158525,-0.257186,0.34946,12.158027,2.699872,0.345468,0.770645,0.412003,0.0843,0.268218,0.126017,1,11,5,4,14.333333,6.267447,0.540523,0.164071,0.041477,0.021668,-0.007088,0.002211,0.00029,-0.000452,-0.000595,0.227216,0.445608,0.182496,0.011225,0.12223,0.024335,1,12,5.636364,5,7.988636,6.677837,0.950913,0.41039,0.023685,0.014661,0.000009,-0.001231,0.000023,-0,-0,-0,-0.009033,0.228054,0.047775,0.000229,0.035353,0.00378,0,15,6.229572,6,7.286934,6.537825,0.810901,0.270378,-0.140012,0.014202,0.005448,0.004357,-0.000057,-0,0,0,-0,-0.013111,0.066252,0.004388,0.000048,0.004233,0.00026,0,19,6.803224,7,8.385834,'class 2'
12,5.978938,0.700016,0.33326,0.1134,-0.187191,-0.364734,0.659337,3.134385,-7.691463,-1.146676,0.920158,0.462598,0.054857,0.2717,0.126433,3,12,7.285714,7,11.238095,6.239384,0.260446,0.155715,0.0575,0.03423,-0.012353,-0.000347,0.000568,0.001268,0.00003,0.247445,0.454128,0.186447,0.00982,0.120144,0.02381,1,12,5.575758,5,7.439394,6.659136,0.680198,0.419753,0.022832,0.015966,0.003655,-0.001338,0.000016,-0,-0,-0,-0.01052,0.224329,0.04622,0.000247,0.034497,0.004233,1,15,6.291829,6,7.449659,6.526201,0.547263,0.286817,-0.132936,0.014225,0.005647,0.004162,-0.000088,-0,0,0,-0,-0.01274,0.066232,0.004386,0.00005,0.004236,0.000265,0,19,6.802276,7,8.375023,'class 2'
6,5.368287,0.609707,0.443891,0.060846,0.068894,-0.040372,0.086953,1.040014,-26.004869,0.104969,0.655591,0.355377,0.055518,0.269619,0.120698,2,12,5.714286,6,10.904762,5.994917,0.62663,0.161766,0.089768,0.048802,-0.00693,0.000067,0.000539,0.000553,0.000261,0.300336,0.410241,0.171276,0.00858,0.119928,0.022834,1,12,5.181818,5,6.215909,6.531951,1.163664,0.537035,0.016162,0.014011,0.001881,-0.001245,0.000016,-0,-0,-0,0.000271,0.234052,0.050228,0.000245,0.035191,0.004226,0,14,6.007782,6,6.531189,6.488746,1.120459,0.493829,-0.043205,0.013811,0.005773,0.003571,-0.000112,-0,0,0,-0,-0.011609,0.069389,0.004788,0.000049,0.004495,0.000269,0,19,6.636795,6,8.264604,'class 2'
7,5.724739,0.464349,0.272711,0.12833,-0.140176,-0.154789,-0.222825,1.402604,12.947034,0.319968,0.731994,0.483693,0.079574,0.275208,0.126734,3,8,5.857143,6,2.809524,6.310151,0.585412,0.149001,0.049122,0.039131,-0.007113,0.00122,0.001369,-0.000302,-0.000948,0.237255,0.487381,0.206756,0.007488,0.117353,0.024019,2,12,5.484848,5,5.320076,6.669864,0.945125,0.359713,0.022197,0.01602,0.007806,-0.001471,0.000002,-0,-0,0,-0.013982,0.222892,0.045591,0.000248,0.033922,0.004996,0,14,6.276265,6,7.380411,6.526332,0.801593,0.216181,-0.143532,0.014274,0.005502,0.004043,-0.000112,-0,0,0,-0,-0.012815,0.067052,0.004488,0.000056,0.004304,0.000299,0,19,6.754386,7,8.213839,'class 2'
8,6.070112,0.557803,0.374297,0.270804,-0.019026,-0.313281,1.289088,1.446302,-16.565208,0.087298,0.899887,0.593867,0.074914,0.27478,0.126899,4,9,6.285714,6,3.238095,6.478714,0.408602,0.122228,0.029307,0.012463,0.001064,0.002678,0.000042,0.000008,0.000122,0.163997,0.523042,0.22707,0.005472,0.113888,0.024944,2,10,5.848485,6,6.570076,6.709539,0.639428,0.230826,0.021757,0.014574,0.011463,-0.001573,-0.000012,-0,-0,0,-0.018646,0.223854,0.046038,0.00028,0.033734,0.006045,0,14,6.540856,6,8.085238,6.538208,0.468096,0.059494,-0.171331,0.014345,0.004971,0.003969,-0.000127,-0,0,0,-0,-0.013343,0.068706,0.004699,0.000064,0.004436,0.000338,0,19,6.803224,7,8.290957,'class 2'
6,6.843021,0.464089,0.371551,0.227742,0.110194,-0.241721,-0.134143,-7.450618,-26.338604,-0.32028,0.963504,0.604352,0.074885,0.268461,0.132652,3,10,7.571429,8,5.619048,6.888667,0.045646,0.088039,0.049379,0.003254,0.000714,0.001192,-0.000719,0.000528,0.001341,0.041915,0.529998,0.225218,0.004791,0.107594,0.026107,0,13,6.787879,7,7.672348,6.863489,0.020468,-0.025178,0.029208,0.016879,0.012328,-0.001699,-0.000026,-0,-0,0,-0.033759,0.21061,0.041097,0.000453,0.03248,0.007003,0,14,6.92607,7,7.693732,6.584287,-0.258734,-0.30438,-0.279202,0.014787,0.004472,0.004419,-0.000124,-0,0,0,-0,-0.01484,0.067106,0.004493,0.000071,0.004298,0.000371,0,19,6.924135,7,8.335797,'class 2'
5,7.371333,0.774497,0.293121,0.009765,-0.20415,0.289592,1.052182,-6.761783,-53.646011,-0.471612,0.559183,0.461806,0.08768,0.257864,0.13236,4,13,8.285714,8,11.238095,7.104032,-0.267301,0.080728,0.054581,0.027316,-0.005342,-0.000695,0.000225,-0.000071,-0.000055,-0.053463,0.508562,0.213112,0.003791,0.102139,0.027252,2,13,7.242424,7,10.314394,6.944043,-0.42729,-0.159989,0.028673,0.018868,0.008936,-0.001538,-0.000027,-0,0,0,-0.038605,0.213718,0.042458,0.000549,0.032685,0.008273,0,16,7.085603,7,8.016081,6.612131,-0.759202,-0.4919,-0.331912,0.014868,0.004461,0.003303,-0.000128,-0,0,0,-0,-0.016026,0.069566,0.004807,0.000079,0.004484,0.000412,0,18,7.002371,7,8.147528,'class 2'
12,7.821989,0.558031,0.267015,0.062126,-0.289681,-0.22087,2.443824,14.38651,-66.815445,-0.353141,0.644452,0.345829,0.120156,0.237961,0.136975,4,12,6.857143,6,6.809524,7.467711,-0.354278,0.138735,0.033147,0.032358,-0.00371,-0.002294,0.000586,0.000105,-0.000862,-0.137946,0.427924,0.161923,0.005034,0.090696,0.028184,2,13,8,8,8.5,7.102693,-0.719296,-0.365018,0.033941,0.023274,0.005749,-0.001365,-0.000031,-0.000001,0,0,-0.051466,0.19761,0.036866,0.000774,0.031253,0.009055,0,16,7.389105,7,7.590193,6.663465,-1.158524,-0.804245,-0.439227,0.015273,0.004956,0.00248,-0.000123,-0,0,0,-0,-0.017749,0.068149,0.00462,0.000086,0.00435,0.000445,0,18,7.13229,7,8.089228,'class 2'
8,7.764715,0.682383,0.470862,0.334293,0.1069,-0.225476,-0.520694,-6.142121,5.483225,-0.818952,0.90651,0.54064,0.094593,0.24479,0.131736,4,13,8.571428,8,13.285714,7.287343,-0.477372,0.108784,0.030919,0.022788,-0.006866,-0.002531,0.000164,0.00042,0.000567,-0.116915,0.487013,0.196617,0.003083,0.095673,0.028238,3,13,7.848485,7,8.382576,7.042857,-0.721858,-0.244486,0.028817,0.019424,0.005909,-0.001179,-0.000016,-0.000001,0,-0,-0.042332,0.215276,0.043349,0.000637,0.032954,0.009389,0,16,7.22179,7,7.220149,6.647396,-1.117319,-0.639947,-0.395462,0.014954,0.00443,0.001848,-0.000121,-0,0,0,-0,-0.017536,0.07178,0.005097,0.000087,0.004651,0.000452,0,18,7.089616,7,8.163218,'class 2'
11,8.345712,0.927704,0.412898,0.101623,0.098659,-0.147772,0.825075,2.40223,-60.055595,-1.238979,0.966449,0.428796,0.16359,0.221787,0.135028,6,12,8.857142,8,4.809524,7.621574,-0.724137,0.162844,0.041125,0.004129,0.000981,-0.003797,-0.000307,0.000767,0.000412,-0.199841,0.38792,0.137344,0.004715,0.082727,0.028818,3,16,8.333333,8,9.416667,7.205912,-1.1398,-0.415662,0.033633,0.022892,0.002981,-0.000882,-0.000014,-0.000001,0,0,-0.053544,0.198276,0.037375,0.000867,0.031366,0.009992,2,18,7.51751,7,7.656919,6.701635,-1.644076,-0.919939,-0.504277,0.015338,0.004945,0.000882,-0.000115,-0,0,0,-0,-0.019402,0.070201,0.004883,0.000093,0.004501,0.000483,0,18,7.260313,7,7.961143,'class 2'
6,8.30436,0.521526,0.388802,0.376719,0.005998,0.037464,1.519051,-14.394817,-53.373543,-0.533609,0.962685,0.449285,0.112007,0.203577,0.132558,6,12,9.428572,10,3.952381,7.702332,-0.602028,0.174939,0.03978,0.007905,0.009085,-0.003175,-0.000856,0.000292,0.00036,-0.206814,0.339624,0.108304,0.005175,0.074179,0.02884,3,16,8.333333,8,7.229167,7.314614,-0.989746,-0.387718,0.03375,0.021345,0.000765,-0.000384,0.00001,-0.000001,0,0,-0.054329,0.195831,0.036756,0.000925,0.03123,0.010501,1,18,7.571984,7,8.237962,6.741519,-1.562841,-0.960813,-0.573095,0.015389,0.004887,0.000884,-0.000099,-0,0,-0,0,-0.02116,0.07136,0.005037,0.000098,0.004589,0.000517,0,22,7.3945,7,8.105206,'class 2'
11,8.461978,0.592677,0.405988,0.308942,-0.004793,-0.25889,0.006716,15.732366,1.267092,-0.495631,0.611131,0.226555,0.134177,0.175778,0.131086,4,11,7.428571,7,7.619048,7.848776,-0.613202,0.165128,0.043985,0.007708,0.01297,-0.002588,-0.000419,0.000592,0.000076,-0.201404,0.220542,0.054638,0.008205,0.060328,0.027979,3,18,8.454545,8,11.255682,7.452202,-1.009776,-0.396574,0.034623,0.0229,0.002106,-0.000068,0.000015,-0.000001,0,0,-0.059629,0.178517,0.030978,0.001057,0.029738,0.010112,1,18,7.754864,8,7.50608,6.792692,-1.669286,-1.056085,-0.659511,0.015698,0.005317,0.001924,-0.000092,-0,0,-0,0,-0.02294,0.069245,0.004757,0.000101,0.004411,0.000535,0,22,7.540541,7,8.294015,'class 2'
7,8.249535,0.794914,0.41996,0.141761,-0.081271,0.155995,-0.443002,-7.115768,53.759811,-0.516715,0.702457,0.214027,0.101478,0.150016,0.127112,4,18,9.142858,7,21.809525,7.869616,-0.379919,0.105392,0.031589,0.021533,0.010267,-0.000261,0.000342,0.000184,-0.000256,-0.115447,0.167961,0.028023,0.007997,0.049523,0.02527,4,18,8.242424,8,10.189394,7.564976,-0.684558,-0.30464,0.032924,0.023418,0.005165,0.000175,0.000019,-0.000001,0,0,-0.061507,0.164654,0.026579,0.001046,0.028787,0.009037,1,18,7.871595,8,7.081104,6.83988,-1.409654,-1.029736,-0.725096,0.015957,0.005649,0.002937,-0.000085,-0,0,-0,0,-0.024543,0.067043,0.004479,0.000102,0.004242,0.00054,0,22,7.656709,8,8.283423,'class 2'
4,7.520834,0.519983,0.386536,0.217589,-0.279502,0.362448,1.621869,-0.940563,-68.140396,1.124108,0.88677,0.232574,0.062469,0.131704,0.119583,4,9,6.142857,6,3.809524,7.825835,0.305,0.054234,0.047172,0.008017,0.003767,0.002547,0.001077,-0.000817,-0.000749,0.000955,0.154298,0.022568,0.003297,0.043623,0.020134,3,18,7.818182,7,10.028409,7.653445,0.13261,-0.17239,0.029795,0.022802,0.008598,0.000308,0.000022,-0,-0,0,-0.061194,0.155369,0.023749,0.000881,0.028355,0.007532,1,18,7.840467,8,6.970543,6.882101,-0.638734,-0.943734,-0.771344,0.01616,0.005873,0.003897,-0.00008,-0,-0,-0,0,-0.025931,0.064941,0.004223,0.000099,0.004098,0.000529,0,22,7.789948,8,8.331095,'class 2'
6,7.159629,0.95132,0.436235,0.181526,-0.077299,0.149195,-1.163535,2.750402,24.110464,1.569081,0.377741,0.149159,0.088004,0.125355,0.107359,4,8,6.428571,7,1.619048,7.798493,0.638864,0.07841,0.036967,0.031046,-0.001296,0.003745,0.0012,-0.001206,-0.001002,0.07249,0.145188,0.022262,0.002807,0.041192,0.014511,3,12,7,7,4.75,7.719842,0.560213,-0.078651,0.02689,0.020698,0.012563,0.000323,0.000023,-0,-0,0,-0.06015,0.150132,0.022189,0.000642,0.02825,0.005996,1,18,7.805448,8,6.946376,6.91883,-0.240799,-0.879663,-0.801012,0.016302,0.005988,0.004787,-0.000075,-0,-0,-0,0,-0.027076,0.06313,0.004011,0.000092,0.003992,0.000503,0,22,7.873874,8,8.425261,'class 2'
7,7.571978,0.259243,0.142473,0.074635,-0.005376,-0.236529,-0.66716,-1.624619,43.987179,0.191405,0.651121,0.164433,0.045433,0.124556,0.098215,5,11,7.571429,7,3.952381,7.838424,0.266447,0.071272,0.037528,0.026093,-0.002523,0.002462,0.00034,-0.000437,-0.000587,0.059836,0.171636,0.027505,0.002307,0.040043,0.011174,3,15,7.30303,7,6.530303,7.766505,0.194528,-0.071919,0.025096,0.01738,0.017076,0.000242,0.00002,0,-0,0,-0.059552,0.147392,0.021409,0.00046,0.028281,0.004867,2,18,8.03502,8,7.838613,6.949399,-0.622579,-0.889025,-0.817106,0.016383,0.006008,0.005572,-0.000071,-0,-0,-0,0,-0.027963,0.061767,0.003861,0.000082,0.003933,0.000465,0,22,7.911807,8,8.251231,'class 2'
7,8.039582,0.277137,0.136858,0.087575,0.072477,-0.312912,1.282294,-3.193864,-57.565548,-0.227853,0.475054,0.189836,0.030936,0.126127,0.094686,6,15,8.571428,7,10.285714,7.943795,-0.095787,0.049844,0.024735,0.007733,-0.002441,-0.000023,-0.001071,0.000595,0.00076,-0.017376,0.206129,0.03455,0.001412,0.039128,0.012553,4,15,7.848485,7,5.320076,7.794776,-0.244806,-0.149019,0.024094,0.021746,0.013999,0.000105,0.000016,0.000001,-0,-0,-0.059839,0.145904,0.021031,0.00053,0.028333,0.004542,2,17,7.902724,8,7.283469,6.973609,-1.065973,-0.970186,-0.821167,0.016407,0.006363,0.005813,-0.000068,-0,-0,-0,0,-0.028584,0.060987,0.003781,0.000071,0.003925,0.000422,0,19,7.950213,8,8.130822,'class 2'
6,8.343513,0.560853,0.466821,0.220179,0.321999,0.067,-1.127173,10.393804,29.41963,0.314211,0.380903,0.184649,0.06494,0.128288,0.096801,5,9,6.714286,7,1.571429,8.072659,-0.270853,0.063001,0.033479,0.011856,-0.005032,-0.001677,-0.001726,0.001017,0.001772,-0.108335,0.208287,0.036287,0.001732,0.038148,0.01577,4,17,8.515152,8,9.382576,7.805943,-0.53757,-0.266717,0.027083,0.02269,0.011062,-0.000046,0.000009,0.000001,-0,-0,-0.060835,0.14523,0.02091,0.000712,0.028369,0.004823,2,17,8.007782,8,7.523376,6.991144,-1.352368,-1.081515,-0.814798,0.016379,0.006966,0.005599,-0.000066,-0,-0,-0,0,-0.028944,0.060849,0.003776,0.000062,0.003964,0.000391,0,18,7.926506,8,8.230365,'class 2'
7,8.732042,0.695628,0.408206,0.404866,0.141901,0.115711,0.055534,-6.758521,-9.620856,-0.692288,0.449935,0.169835,0.103754,0.130109,0.103365,6,17,10,10,15.333333,8.171332,-0.56071,0.070057,0.067966,0.028633,-0.010713,-0.001409,-0.000666,0.000773,0.000721,-0.166657,0.185793,0.032416,0.002896,0.037385,0.0195,4,17,8.606061,8,10.496212,7.800949,-0.931094,-0.370384,0.031331,0.022036,0.008471,-0.000176,0.000002,0.000001,0,-0,-0.061838,0.145605,0.021089,0.000912,0.028409,0.005307,2,17,8.093385,8,7.514683,7.002239,-1.729803,-1.169093,-0.798709,0.016311,0.007486,0.005268,-0.000065,-0,-0,0,0,-0.029065,0.061331,0.003841,0.000059,0.004045,0.000384,0,18,7.901375,8,8.322337,'class 2'
13,8.86273,1.313255,0.542503,0.107345,-0.383361,-0.575531,1.515385,4.535428,-19.741707,-1.963103,0.46505,0.20217,0.102433,0.131267,0.103104,6,17,10.285714,10,13.904762,8.148618,-0.714112,0.071691,0.05087,0.026241,-0.014458,-0.001731,0.001533,0.000498,-0.001138,-0.148801,0.191684,0.032828,0.002774,0.035778,0.017647,2,17,8.636364,8,11.676136,7.79109,-1.07164,-0.357528,0.030186,0.023895,0.006461,-0.000295,0.000006,0.000001,-0,-0,-0.060541,0.142775,0.020331,0.000859,0.028126,0.005213,2,17,8.33463,8,7.895398,7.014616,-1.848114,-1.134002,-0.776474,0.016641,0.007377,0.004904,-0.000077,-0,-0,-0,0,-0.028922,0.059189,0.003596,0.000061,0.003876,0.000384,0,18,7.872451,8,8.127461,'class 2'
9,8.302214,0.827031,0.264477,0.195995,-0.225918,-0.026837,-0.410432,2.612356,28.757809,-0.366559,0.638612,0.168658,0.087944,0.134539,0.10958,3,14,8.571428,8,15.619047,8.116533,-0.18568,0.063231,0.030905,0.003667,-0.013798,0.000293,0.001496,-0.000199,-0.000511,-0.097803,0.189421,0.029821,0.003149,0.035073,0.020234,3,17,8.242424,8,9.876894,7.769091,-0.533123,-0.347443,0.03292,0.023527,0.004148,-0.000369,-0.000001,0.000001,-0,-0,-0.060594,0.142087,0.020223,0.000992,0.027927,0.0056,2,17,8.202334,8,8.2714,7.014879,-1.287335,-1.101655,-0.754212,0.016563,0.007776,0.004411,-0.000076,-0,-0,-0,-0,-0.02875,0.06016,0.00371,0.000063,0.003972,0.000403,0,18,7.827406,8,8.050842,'class 2'
5,7.953716,0.807229,0.466344,0.115967,0.029656,0.660897,-0.323697,-13.369604,-11.001045,0.456852,0.162034,0.112973,0.084968,0.140158,0.115222,5,12,7.714286,8,6.571429,8.054764,0.101048,0.071202,0.017387,0.000565,-0.00809,0.001217,0.000141,-0.000498,0.000834,-0.054379,0.183348,0.027379,0.004667,0.035704,0.021804,3,14,8.484848,9,7.320076,7.737744,-0.215971,-0.317019,0.035062,0.023074,0.001507,-0.00042,-0.000008,0,-0,-0,-0.059643,0.14215,0.020314,0.001078,0.027792,0.00592,1,17,8.233463,8,8.039032,7.010049,-0.943667,-1.044715,-0.727695,0.01648,0.00809,0.003876,-0.000074,-0,-0,0,-0,-0.028447,0.061303,0.003843,0.000066,0.004077,0.000419,0,18,7.788526,8,8.207629,'class 2'
9,8.083471,0.533499,0.397187,0.2214,0.152832,0.211968,-0.830372,3.650769,24.924473,-0.357712,0.594832,0.171842,0.065367,0.147264,0.119172,5,12,8.571428,9,6.952381,8.00004,-0.083431,0.083458,0.027333,0.00551,-0.001491,0.0005,-0.000667,0.000233,0.000727,-0.050614,0.169099,0.023522,0.006781,0.037592,0.022283,4,13,7.787879,8,6.609848,7.699535,-0.383936,-0.300505,0.036824,0.022475,0.001249,-0.000461,-0.000014,0,-0,0,-0.058051,0.14263,0.020543,0.001119,0.027759,0.006142,1,17,8.155642,8,7.428806,7.000653,-1.082819,-0.999387,-0.698883,0.016403,0.008321,0.003328,-0.000071,-0,-0,0,-0,-0.028052,0.062489,0.003982,0.000068,0.004181,0.000431,0,20,7.714083,8,8.199522,'class 2'
5,7.557122,0.517545,0.073264,0.024123,-0.049282,0.284691,-0.175117,-9.944364,-15.301255,0.566685,0.495362,0.143748,0.069787,0.143582,0.112854,5,12,7.857143,7,6.809524,7.892407,0.335285,0.054994,0.045059,0.0332,-0.009512,0.002038,-0.000111,-0.000013,0.000286,0.043135,0.152835,0.021235,0.002504,0.032115,0.019362,4,14,7.606061,8,6.996212,7.71446,0.157339,-0.177947,0.032422,0.024435,0.000188,-0.00047,-0.000007,0,-0,-0,-0.057045,0.134111,0.018262,0.000948,0.026993,0.005551,0,16,8.093385,8,7.553745,7.003896,-0.553226,-0.888511,-0.710564,0.016871,0.007756,0.003337,-0.000083,-0,-0,-0,-0,-0.027964,0.059075,0.003577,0.000071,0.003853,0.000437,0,18,7.762447,8,8.155591,'class 2'
5,7.480769,0.786967,0.292971,0.031563,-0.095381,0.553239,-0.074356,-0.339741,9.332445,1.111501,0.458748,0.209291,0.070112,0.147296,0.117622,4,9,6.571429,5,5.285714,7.868775,0.388007,0.059769,0.056385,0.029288,-0.005769,0.002149,0.00036,-0.000529,-0.000234,0.032672,0.139954,0.01756,0.003669,0.032151,0.020746,2,13,7.969697,9,8.280303,7.683404,0.202636,-0.185371,0.034362,0.023767,0.001998,-0.000558,-0.000013,-0,-0,0,-0.056131,0.131912,0.017802,0.001015,0.026749,0.00572,0,15,7.922179,8,7.376733,6.991959,-0.48881,-0.876817,-0.691446,0.016827,0.007967,0.002818,-0.000076,-0,-0,-0,-0,-0.027611,0.059843,0.003663,0.000073,0.003916,0.000447,0,20,7.712186,8,8.200331,'class 2'
9,7.463471,1.008266,0.32655,0.29113,-0.016057,0.120652,0.194938,8.16085,8.493717,1.043686,0.268945,0.233848,0.084206,0.148429,0.121889,2,9,6.285714,6,5.904762,7.876942,0.41347,0.070408,0.058916,0.016926,0.000966,0.002051,0.000472,-0.000912,-0.000456,0.005434,0.128056,0.014893,0.004918,0.033005,0.021417,2,12,7.454545,8,6.818182,7.652446,0.188974,-0.224496,0.036154,0.02308,0.003554,-0.000642,-0.000018,-0,0,0,-0.05568,0.130188,0.017473,0.001062,0.026639,0.005814,0,15,8.038911,8,7.365667,6.976686,-0.486786,-0.900256,-0.67576,0.016787,0.008106,0.002338,-0.000066,-0,-0,0,-0,-0.027231,0.060483,0.003735,0.000073,0.00397,0.000451,0,20,7.702229,8,8.425522,'class 2'
2,7.368875,1.014331,0.686459,0.016369,0.051617,0.097008,0.147676,-13.175388,-28.372972,1.684422,0.219248,0.204819,0.091163,0.146423,0.125431,2,9,7.428571,8,6.285714,7.902931,0.534056,0.07601,0.048792,0.000748,0.008906,0.00164,0.00012,-0.000729,-0.000194,-0.02647,0.113474,0.012556,0.005766,0.034466,0.021537,2,12,7.151515,7,6.132576,7.62392,0.255045,-0.279011,0.037712,0.02245,0.00421,-0.000715,-0.000021,-0.000001,0,0,-0.055953,0.129153,0.017316,0.001088,0.026673,0.005828,0,15,7.972763,8,7.573474,6.958291,-0.410584,-0.944641,-0.665629,0.016748,0.008173,0.001923,-0.000054,-0,0,0,-0,-0.026844,0.060952,0.003789,0.000073,0.004011,0.000447,0,20,7.651494,7,8.367575,'class 2'
8,7.601587,0.826308,0.249881,0.159599,0.051798,0.030836,-0.814181,9.549281,30.764593,1.235788,0.5818,0.135998,0.095332,0.142531,0.127559,2,8,5.857143,7,5.809524,7.931805,0.330218,0.071632,0.029216,0.019779,0.014516,0.000597,-0.000436,0.000129,0.000092,-0.062195,0.097497,0.010318,0.005967,0.03622,0.02141,2,12,7.787879,8,5.484848,7.599147,-0.00244,-0.332658,0.039002,0.021936,0.003977,-0.00077,-0.000021,-0,0,0,-0.056962,0.129051,0.017365,0.001096,0.026836,0.005763,0,15,7.984436,8,7.281007,6.937436,-0.664151,-0.994369,-0.661711,0.016705,0.008173,0.001593,-0.000037,-0,0,0,-0,-0.026471,0.061245,0.003823,0.000071,0.004038,0.000437,0,20,7.602181,7,8.235878,'class 2'
8,8.029179,0.802149,0.441952,0.080218,0.137628,-0.205834,0.318208,-3.725324,3.968468,-0.279979,0.305968,0.101571,0.077271,0.140961,0.12578,7,12,9,9,2.666667,7.944658,-0.084521,0.066714,0.030458,0.010659,0.014675,-0.000484,-0.000996,0.000875,0.000085,-0.086513,0.087423,0.009026,0.005843,0.038054,0.021232,2,12,7.69697,8,4.905303,7.577802,-0.451377,-0.366856,0.039944,0.021561,0.003022,-0.000792,-0.000019,-0,0,0,-0.058484,0.12994,0.017616,0.001086,0.027091,0.005623,1,15,8.03502,8,7.73705,6.914508,-1.114671,-1.03015,-0.663294,0.016652,0.008108,0.001362,-0.000017,-0,0,0,-0,-0.026123,0.061398,0.003839,0.000069,0.004052,0.000421,0,20,7.597914,7,8.257605,'class 2'
12,7.980073,0.683212,0.469096,0.106133,0.232457,-0.442045,0.127198,13.083633,-44.459267,-0.32025,0.522275,0.130216,0.070901,0.14372,0.11982,4,12,7.714286,7,8.238095,7.928634,-0.051439,0.064805,0.018762,0.004324,0.008693,-0.000661,-0.001271,0.000666,0.000088,-0.079243,0.095865,0.009829,0.005636,0.03986,0.021057,3,12,7.69697,8,4.530303,7.559872,-0.420201,-0.368762,0.040507,0.021332,0.001534,-0.000768,-0.000015,0,0,0,-0.060305,0.131554,0.018005,0.00106,0.027385,0.005414,1,16,8.124514,8,8.265686,6.889665,-1.090408,-1.038969,-0.670207,0.016582,0.007976,0.001237,0.000006,-0,0,0,-0,-0.025795,0.06144,0.003844,0.000065,0.004055,0.000398,0,19,7.576577,7,8.363796,'class 2'
6,7.595648,0.500587,0.268919,0.044243,0.110522,0.108613,-0.617971,-15.511269,55.803226,0.725263,0.784074,0.169435,0.089144,0.14824,0.113246,5,12,8.142858,7,6.476191,7.895253,0.299605,0.063111,0.019948,0.006852,-0.000528,-0,-0.000964,-0.00019,0.000515,-0.050015,0.110213,0.011892,0.00572,0.041548,0.020845,3,13,7.515152,7,6.570076,7.543254,-0.052394,-0.351999,0.040656,0.021152,0.000362,-0.000681,-0.000011,0,0,-0,-0.06217,0.13339,0.018421,0.001017,0.027652,0.005142,2,16,8.03502,8,7.776113,6.863188,-0.73246,-1.032065,-0.680066,0.01649,0.007778,0.001214,0.000032,-0,0,0,-0,-0.025482,0.06144,0.003842,0.00006,0.00405,0.00037,0,19,7.583215,7,8.448124,'class 2'
10,8.313288,0.645845,0.16386,0.079117,-0.053041,-0.355979,1.45932,-0.339648,-51.003376,-0.888822,0.699691,0.169823,0.062497,0.1667,0.109251,5,13,8.714286,10,9.238095,7.925158,-0.38813,0.107439,0.029324,0.012384,-0.006764,-0.002833,-0.00033,0.001623,0.00036,-0.124379,0.096662,0.019685,0.006421,0.054275,0.020474,3,14,8.272727,8,6.329545,7.492431,-0.820857,-0.432727,0.042708,0.02018,0.001284,-0.000667,-0.000011,0.000001,0,-0,-0.061604,0.153879,0.024011,0.000981,0.029744,0.005442,2,16,8,8,7.015625,6.849505,-1.463783,-1.075653,-0.642926,0.015938,0.00796,0.001179,0.000023,-0,0,0,-0,-0.025076,0.066335,0.004445,0.000055,0.004506,0.000352,0,19,7.467994,7,8.437899,'class 2'
6,7.937394,0.592634,0.282828,0.117838,-0.111092,0.032945,-0.673216,-1.402205,43.540974,0.427645,0.729129,0.154778,0.073411,0.172002,0.104098,3,12,7.857143,8,8.476191,7.908435,-0.028959,0.113548,0.032314,0.030754,-0.011845,-0.001735,0.000476,0.000452,0.000211,-0.111987,0.112626,0.023167,0.007099,0.0557,0.020303,3,14,7.818182,8,7.528409,7.477071,-0.460322,-0.431364,0.042435,0.020215,0.000988,-0.000578,-0.000007,0.000001,0,-0,-0.063638,0.155069,0.024262,0.000949,0.029839,0.005155,2,16,7.957199,8,7.69738,6.820244,-1.11715,-1.088191,-0.656827,0.015835,0.007651,0.001258,0.000047,-0,0,0,-0,-0.024744,0.066286,0.004435,0.00005,0.004487,0.000322,0,19,7.475581,7,8.346296,'class 2'
3,7.733299,1.102463,0.512908,0.16816,-0.155765,0.425649,-1.075459,2.231795,9.751289,1.783531,0.315971,0.128529,0.087418,0.176109,0.100111,3,10,5.857143,6,5.142857,7.913496,0.180197,0.126728,0.026248,0.02259,-0.012985,0.000266,0.00136,-0.000964,-0.000519,-0.130387,0.1341,0.028101,0.007793,0.05638,0.020057,3,14,8.030303,8,8.717803,7.459977,-0.273322,-0.453519,0.041885,0.020207,0.003493,-0.000411,-0.000004,0.000001,-0,-0,-0.065584,0.154972,0.024108,0.000911,0.029702,0.004831,2,16,7.770428,8,7.630684,6.789351,-0.943948,-1.124146,-0.670626,0.015709,0.007276,0.001414,0.000072,-0,0,0,-0,-0.024399,0.066226,0.004423,0.000047,0.00446,0.000292,0,19,7.466098,7,8.336255,'class 2'
7,7.986587,0.924132,0.498045,0.21964,-0.170495,0.252978,0.269863,1.311144,27.529329,0.645727,0.192896,0.137433,0.096689,0.199361,0.097318,3,10,6.714286,7,6.571429,7.842918,-0.143669,0.156088,0.043857,0.025235,-0.010549,0.000004,0.000951,-0.000102,-0.00059,-0.17471,0.219815,0.064032,0.004882,0.072092,0.01941,2,14,8.454545,9,9.443182,7.374534,-0.612053,-0.468384,0.041767,0.017702,0.001214,-0.000574,-0.000003,0.000001,-0,-0,-0.060684,0.180291,0.031808,0.000813,0.03228,0.00503,2,16,7.918288,8,7.989391,6.765166,-1.22142,-1.077752,-0.609367,0.015134,0.007233,0.001243,0.000056,-0,0,0,-0,-0.02361,0.071251,0.005083,0.000048,0.004934,0.00029,1,19,7.384542,7,8.39997,'class 2'
9,8.351035,0.619508,0.149472,0.140866,-0.008679,0.131028,-0.444415,-0.818816,-3.822179,-0.628114,0.608711,0.186449,0.098084,0.200805,0.096025,5,13,9.285714,10,6.904762,7.857463,-0.493572,0.164208,0.034428,0.004141,-0.006808,0.001698,0.000377,-0.001097,-0.000174,-0.202777,0.243314,0.070788,0.004819,0.071287,0.019244,3,14,8.242424,8,7.689394,7.359407,-0.991628,-0.498056,0.041645,0.0178,0.00365,-0.000436,-0.000002,0,-0,-0,-0.063095,0.176682,0.03053,0.000813,0.031614,0.00475,1,16,7.863813,8,8.508724,6.732314,-1.618721,-1.12515,-0.627094,0.015017,0.006805,0.001426,0.000078,-0,0,0,-0,-0.023248,0.070908,0.005029,0.000049,0.004871,0.000271,1,19,7.412518,7,8.408496,'class 2'
13,8.707824,0.836164,0.469026,0.291936,-0.064682,0.036772,1.095416,2.682544,-73.177246,-1.597125,0.499809,0.263603,0.07644,0.198348,0.100737,5,14,9.142858,9,11.142858,7.862371,-0.845452,0.170487,0.031019,0.026145,-0.000642,0.001425,-0.000755,-0.001229,0.000553,-0.227652,0.253097,0.071988,0.004966,0.068871,0.019475,5,16,8.939394,9,7.621212,7.339132,-1.368692,-0.52324,0.041616,0.018018,0.005748,-0.000209,-0.000002,-0,-0,-0,-0.065382,0.170858,0.028592,0.000835,0.030609,0.004455,1,16,7.758755,7,9.660323,6.697809,-2.010015,-1.164563,-0.641323,0.014875,0.006337,0.001617,0.0001,-0,0,0,0,-0.02283,0.070558,0.004976,0.000052,0.004803,0.000275,1,19,7.370792,7,8.358653,'class 2'
8,8.576719,0.72208,0.539563,0.074523,0.135377,0.065592,-1.655051,-8.107908,103.198837,-1.18712,0.579884,0.301309,0.065969,0.191965,0.108432,6,13,10.142858,10,6.142857,7.839497,-0.737222,0.171547,0.040682,0.016864,0.006606,-0.000232,-0.001625,-0.000514,0.000976,-0.229093,0.24507,0.064719,0.006496,0.064843,0.020602,1,14,8.272727,9,7.767045,7.310378,-1.266342,-0.529119,0.041656,0.018254,0.007367,0.000097,-0.000003,-0.000001,-0,0,-0.067276,0.163589,0.026268,0.000911,0.029315,0.004211,1,16,7.836576,8,8.949751,6.661571,-1.915148,-1.177926,-0.648807,0.014704,0.005851,0.00177,0.00012,-0,0,0,0,-0.022325,0.070287,0.004932,0.000055,0.004739,0.000291,1,19,7.375534,7,8.35701,'class 2'
12,7.868561,0.377235,0.267925,0.225893,-0.074716,0.302794,0.571538,8.789055,-26.058868,-0.116584,1.059085,0.473677,0.074346,0.21495,0.108073,4,12,7.285714,6,8.238095,7.624542,-0.24402,0.13369,0.018986,0.007252,0.001746,0.000263,-0.00068,-0.001238,0.000119,-0.145424,0.36701,0.11551,0.003633,0.080401,0.019826,1,15,8.060606,8,10.996212,7.214461,-0.6541,-0.410081,0.041792,0.014605,0.004215,-0.000403,0,-0,-0,0,-0.060612,0.185296,0.033077,0.00081,0.03147,0.004323,1,16,7.645915,8,8.948353,6.630539,-1.238022,-0.994003,-0.583922,0.014213,0.005919,0.001234,0.000096,-0,0,-0,-0,-0.021365,0.073948,0.005435,0.000052,0.005093,0.000278,1,19,7.227122,7,8.458353,'class 2'
1,6.722367,1.193647,0.681679,0.090571,-0.063732,0.303743,0.234653,-0.138313,-34.90012,1.965896,0.78026,0.391064,0.161141,0.227303,0.116194,1,8,5.571429,6,6.285714,7.31637,0.594003,0.104391,0.06544,0.030677,-0.00565,0.000919,0.000584,-0.000614,-0.000484,-0.008273,0.398239,0.135084,0.005004,0.089159,0.021259,1,15,6.575758,6,9.251894,7.07317,0.350803,-0.2432,0.041934,0.010457,0.001939,-0.000665,0.000004,0,-0,-0,-0.05433,0.194599,0.036079,0.000841,0.031636,0.004188,1,16,7.509727,8,7.985257,6.557734,-0.164633,-0.758636,-0.515436,0.013583,0.005743,0.000386,0.000087,-0,0,-0,-0,-0.019712,0.075959,0.005716,0.00005,0.005252,0.000276,1,17,7.107634,7,8.340877,'class 2'
8,7.166283,0.506993,0.176477,0.092514,0.127579,-0.272353,-1.277889,7.471512,38.812382,0.423031,0.96032,0.313224,0.118255,0.215877,0.124675,1,11,6.857143,8,9.476191,7.347918,0.181635,0.143184,0.065222,0.040894,-0.005375,0.000611,0.000067,0.000132,0.000532,-0.037069,0.315567,0.09601,0.007993,0.080632,0.024692,1,11,6.969697,7,6.342803,7.046952,-0.119331,-0.300966,0.044784,0.010822,0.002815,-0.00041,-0.000002,0,-0,0,-0.058421,0.179725,0.031016,0.00117,0.02911,0.004864,1,16,7.509727,8,8.586819,6.520974,-0.645308,-0.826943,-0.525978,0.013437,0.00564,0.000094,0.000101,-0,0,0,-0,-0.01917,0.074567,0.005509,0.000053,0.005072,0.000288,1,17,7.107634,7,8.280155,'class 2'
5,7.095125,0.578839,0.340932,0.194714,0.018592,-0.011727,0.637083,-5.517366,-48.059219,0.432621,0.539371,0.221644,0.149575,0.224156,0.131495,5,10,7.285714,7,2.571429,7.168564,0.073439,0.154054,0.103264,0.003194,-0.006329,0.001506,-0.00063,-0.00042,0.000653,-0.047596,0.316284,0.10333,0.00996,0.084394,0.027472,3,10,7.090909,7,4.022727,6.899386,-0.195739,-0.269178,0.045543,0.006406,0.000363,-0.000639,-0.000003,0.000001,-0,-0,-0.052312,0.181393,0.03136,0.001298,0.028049,0.005251,1,16,7.237354,7,8.7286,6.447749,-0.647376,-0.720815,-0.451637,0.012854,0.005833,0.001222,0.000087,-0,0,0,-0,-0.017465,0.074415,0.005481,0.00005,0.005015,0.000285,1,17,6.914177,7,8.180013,'class 2'
10,7.271999,0.592697,0.470459,0.081264,0.104162,-0.572699,-0.462802,13.803018,42.094334,-0.040974,0.168927,0.134249,0.123882,0.209307,0.138478,3,10,6.285714,5,6.238095,7.206235,-0.065764,0.173136,0.10122,0.015953,0.000874,-0.00058,-0.001383,0.0005,0.000105,-0.087869,0.241045,0.068896,0.014113,0.073681,0.032758,3,10,7.30303,8,5.092803,6.855099,-0.4169,-0.351136,0.047253,0.006823,0.000352,-0.000327,-0.000014,0,0,0,-0.054428,0.167421,0.026797,0.001663,0.025331,0.00633,1,16,7.280156,7,8.436831,6.411522,-0.860477,-0.794713,-0.443577,0.012675,0.005859,0.001721,0.000096,-0,0,0,-0,-0.016813,0.072565,0.005217,0.000051,0.004799,0.000291,0,17,6.841631,7,7.991036,'class 2'
5,6.985428,0.577066,0.378592,0.118109,0.067044,0.076798,-0.256539,-9.629499,49.147499,0.837549,0.468756,0.140623,0.077207,0.193457,0.145026,3,10,7,8,8.666667,7.16963,0.184202,0.167741,0.091128,0.022541,0.005214,-0.001435,-0.001141,0.00041,-0.000231,-0.099154,0.201544,0.04663,0.020347,0.063011,0.039062,1,10,6.939394,7,5.683712,6.788835,-0.196593,-0.380795,0.046503,0.007454,0.000979,-0.000018,-0.000024,-0,0,0,-0.052978,0.159264,0.024168,0.001817,0.023129,0.007195,1,16,7.412451,7,7.860469,6.374018,-0.61141,-0.795611,-0.414817,0.012462,0.005834,0.00227,0.000103,-0,0,0,-0,-0.016026,0.070943,0.00499,0.000051,0.004613,0.000292,0,17,6.816975,7,8.085082,'class 2'
4,6.935381,0.655221,0.348853,0.098409,0.110236,-0.050278,-2.090787,-2.987031,114.906281,0.905664,0.423315,0.113945,0.099727,0.190605,0.150896,3,10,6.142857,6,7.142857,6.98712,0.051739,0.18064,0.068423,0.024848,0.005259,-0.002168,-0.000337,0.000622,0.000239,-0.137065,0.240703,0.060734,0.022401,0.062366,0.040955,1,12,7.090909,7,7.210227,6.642218,-0.293164,-0.344903,0.045225,0.005913,0.004859,-0.00009,-0.000034,-0,0,0,-0.044171,0.156925,0.023268,0.001739,0.021592,0.00694,1,15,7.136187,7,7.789975,6.309622,-0.62576,-0.677498,-0.332596,0.011943,0.006129,0.003594,0.000088,-0,0,0,-0,-0.014479,0.068503,0.004662,0.000048,0.004349,0.000284,0,17,6.665719,6,8.002529,'class 2'
9,7.132586,0.960241,0.473003,0.099133,0.048694,-0.562807,-0.187445,7.539041,-39.312962,-0.388105,0.400388,0.263905,0.081404,0.200899,0.149263,4,11,7.285714,8,6.904762,6.806457,-0.32613,0.173231,0.064149,0.009596,0.003543,-0.003016,-0.000123,0.001122,-0.000282,-0.118679,0.313444,0.093154,0.015207,0.070858,0.036159,1,15,6.969697,7,9.217803,6.566507,-0.566079,-0.239949,0.044304,0.008343,0.001581,-0.000391,-0.000033,-0,0,0,-0.037542,0.160382,0.024203,0.001564,0.021837,0.006099,1,15,6.785992,7,8.075115,6.282184,-0.850402,-0.524272,-0.284323,0.01166,0.006379,0.004284,0.000071,-0,0,0,-0,-0.013754,0.067349,0.00451,0.000046,0.004227,0.000283,0,17,6.623992,6,7.981417,'class 2'
9,7.249434,0.452117,0.25161,0.239776,0.033388,-0.143158,0.926463,4.685149,20.338469,-0.463951,0.340319,0.138082,0.08297,0.181498,0.157013,1,10,7,8,10.666667,6.75851,-0.490924,0.182443,0.033738,0.002461,0.000207,-0.003706,-0.000339,0.000053,-0.000066,-0.151167,0.261169,0.065756,0.022052,0.061072,0.040415,1,11,7.212121,7,4.859848,6.507263,-0.742171,-0.251247,0.042718,0.010873,0.002939,-0.000045,-0.000044,-0.000001,0,0,-0.034784,0.152578,0.021849,0.001571,0.020053,0.006446,1,17,6.622568,6,8.048395,6.252743,-0.996691,-0.505767,-0.25452,0.011492,0.006359,0.004723,0.000076,-0,0,0,0,-0.013128,0.065282,0.004245,0.000045,0.004017,0.00028,0,17,6.535799,6,7.881664,'class 2'
11,7.125229,0.639136,0.346556,0.264719,-0.008193,-0.138432,-1.337638,11.345526,82.356697,-1.25041,0.392893,0.155697,0.122037,0.171351,0.163907,1,11,7.428571,8,10.285714,6.531088,-0.594141,0.169148,0.048977,0.012658,-0.004983,-0.003071,-0.000135,0.00011,0.000363,-0.107514,0.250806,0.058528,0.019068,0.061307,0.03737,1,12,7.121212,8,5.172348,6.393355,-0.731874,-0.137733,0.039801,0.014652,0.001346,0.00007,-0.000053,-0.000001,0,0,-0.026495,0.147779,0.020395,0.001379,0.018724,0.005875,1,15,6.431907,6,7.301009,6.20598,-0.919249,-0.325108,-0.187375,0.011129,0.006512,0.005611,0.00007,-0,-0,0,0,-0.01203,0.061846,0.003822,0.000043,0.003676,0.000283,0,17,6.449976,6,7.656533,'class 2'
7,6.645236,0.478313,0.289612,0.251847,-0.024689,-0.147191,0.740847,-6.805751,-59.766975,-0.440549,0.62689,0.217785,0.088177,0.172624,0.15686,4,11,7.571429,8,4.952381,6.428059,-0.217178,0.14404,0.064441,0.003485,-0.005483,-0.000539,0.000018,-0.000611,0.000515,-0.076114,0.262787,0.062482,0.013881,0.060158,0.035335,1,11,6.424242,7,4.876894,6.330628,-0.314608,-0.09743,0.036342,0.016443,0.001844,0.000309,-0.000054,-0.000001,0,0,-0.021743,0.148118,0.020451,0.001136,0.018381,0.005516,1,15,6.455253,6,7.530216,6.181867,-0.463369,-0.246192,-0.148761,0.011006,0.006336,0.005909,0.000072,-0,-0,0,0,-0.011433,0.06077,0.003694,0.000041,0.003568,0.000289,0,17,6.375059,6,7.639624,'class 2'
6,6.327262,0.714157,0.409259,0.120164,0.064015,0.224342,-0.481493,-1.317743,18.78825,0.184735,0.678037,0.264332,0.107256,0.180523,0.145929,2,8,5.857143,6,4.809524,6.279916,-0.047346,0.100295,0.050919,0.005644,-0.003515,0.001071,0.000085,-0.000867,0.00018,-0.043732,0.308812,0.08193,0.006991,0.063617,0.030209,2,12,6.727273,7,5.204545,6.257224,-0.070038,-0.022692,0.031364,0.017701,0.001454,0.000421,-0.000046,-0.000001,0,0,-0.015117,0.153991,0.022032,0.000796,0.018873,0.004783,1,14,6.357976,6,7.183852,6.157783,-0.169479,-0.122134,-0.099442,0.010889,0.006162,0.006029,0.00007,-0,-0,0,0,-0.010756,0.060523,0.003664,0.000041,0.003532,0.000299,0,17,6.27359,6,7.499591,'class 2'
8,6.431389,0.581028,0.354285,0.103233,0.019555,0.418634,0.208592,2.102865,8.450525,-1.038545,0.822518,0.298612,0.137135,0.18756,0.136917,4,9,6.714286,7,3.238095,6.097824,-0.333565,0.055345,0.050548,0.008412,0.000421,0.001088,-0.000081,-0.000366,-0.000234,-0.013208,0.344127,0.099936,0.003484,0.068576,0.024664,1,13,6.666667,7,7.541667,6.177163,-0.254226,0.07934,0.025396,0.018291,0.000283,0.000394,-0.000032,-0,0,-0,-0.007388,0.162947,0.024602,0.00049,0.01991,0.003914,1,14,6.081712,6,7.208141,6.133876,-0.297513,0.036053,-0.043287,0.010771,0.006366,0.005604,0.000066,-0,-0,0,0,-0.010009,0.061095,0.003728,0.000042,0.003567,0.000311,0,18,6.195827,6,7.56078,'class 2'
9,6.555074,0.945246,0.400006,0.128484,0.124592,0.098817,0.367234,-6.719172,-44.607193,-1.216768,0.745227,0.310118,0.153533,0.18937,0.142248,4,13,8.428572,8,8.619047,6.190498,-0.364575,0.089443,0.042625,0.002002,-0.001252,0.000547,-0.000587,-0.00048,0.000782,-0.04882,0.331413,0.091309,0.005687,0.069265,0.025867,1,13,6.242424,6,6.939394,6.201335,-0.353739,0.010837,0.02991,0.018049,0.000912,0.000333,-0.000043,-0,0,-0,-0.010949,0.15642,0.022669,0.000701,0.019039,0.004185,1,14,6.143969,6,7.569036,6.136296,-0.418777,-0.054202,-0.065039,0.010747,0.00651,0.006033,0.000069,-0,-0,0,0,-0.01027,0.059085,0.003496,0.000043,0.003385,0.000321,0,17,6.227122,6,7.504843,'class 2'
7,6.079485,0.924259,0.327171,0.219988,-0.088006,-0.369122,-1.682473,11.980519,86.785583,-0.3771,0.833109,0.358774,0.155816,0.197064,0.131507,1,9,5.571429,5,7.285714,5.989398,-0.090086,0.074719,0.048843,0.000044,-0.003323,0.000492,0.00024,0.000433,-0.000363,0.025831,0.35478,0.106716,0.003018,0.074536,0.021004,1,13,5.787879,6,8.109848,6.137421,0.057936,0.148023,0.024483,0.018003,0.002335,0.000188,-0.000026,0,0,-0,-0.004145,0.167487,0.025953,0.000452,0.020525,0.0034,1,14,5.937743,6,6.691422,6.118963,0.039478,0.129564,-0.018458,0.01067,0.006577,0.005588,0.000065,-0,-0,0,0,-0.00968,0.060548,0.003663,0.000044,0.003501,0.000326,0,18,6.162162,6,7.379763,'class 2'
9,5.45244,0.554182,0.247038,0.109389,-0.204044,0.096697,0.973646,-2.443022,-11.470366,0.416533,0.720384,0.320662,0.122103,0.205525,0.123866,3,9,5.714286,5,4.571429,5.868207,0.415767,0.098202,0.031608,0.018032,-0.009803,0.001677,0.001344,-0.000625,-0.001083,0.111778,0.34819,0.109095,0.003088,0.080847,0.018757,1,13,5.181818,5,6.903409,6.126678,0.674238,0.258471,0.024214,0.01733,0.004829,-0.000109,-0.000016,0,0,-0,-0.002054,0.17484,0.028302,0.000447,0.021822,0.003054,1,14,5.867704,6,6.974617,6.118046,0.665606,0.249839,-0.008631,0.010677,0.006511,0.005517,0.000068,-0,-0,0,0,-0.009683,0.061407,0.003762,0.000043,0.003571,0.000322,0,17,6.159791,6,7.398079,'class 2'
3,4.963874,0.822158,0.608819,0.168384,-0.070788,0.02002,-0.765427,6.255902,46.3601,1.262593,0.454176,0.19621,0.148602,0.210652,0.112715,1,9,4.285714,3,8.238095,5.657038,0.693164,0.121428,0.061005,0.013492,-0.008766,0.001886,0.000571,-0.000966,-0.000372,0.195925,0.312416,0.102423,0.003222,0.085646,0.015055,1,9,4.909091,5,5.585227,6.07023,1.106357,0.413192,0.018526,0.017023,0.006256,-0.000416,0.000003,0.000001,-0,-0,0.004753,0.187084,0.032479,0.000301,0.023962,0.002423,1,13,5.618677,5,6.11965,6.108037,1.144163,0.450999,0.037807,0.010597,0.006403,0.00499,0.00006,-0,0,0,0,-0.009184,0.064394,0.004122,0.000042,0.003835,0.000316,0,18,6.148412,6,7.449975,'class 2'
4,5.128521,0.584011,0.461484,0.104627,-0.043455,0.351821,0.860018,-1.199514,11.007734,0.940867,0.223776,0.151476,0.076625,0.215254,0.106447,3,7,4.571429,4,1.619048,5.666825,0.538303,0.122285,0.056298,0.014203,-0.004285,0.00088,-0.000636,-0.000228,0.000499,0.192785,0.307449,0.103695,0.002662,0.091846,0.014589,2,11,5.151515,4,7.132576,6.097033,0.968512,0.430208,0.018964,0.016441,0.007668,-0.000735,0.000012,0,-0,-0,0.005146,0.197052,0.036119,0.000312,0.026221,0.002282,0,12,5.626459,6,6.273985,6.127647,0.999125,0.460822,0.030614,0.010716,0.005969,0.004891,0.000065,-0,0,0,-0,-0.009638,0.067033,0.004456,0.000039,0.004097,0.000289,0,17,6.152205,6,7.417525,'class 2'
4,5.333171,0.388191,0.324094,0.048445,0.058419,0.282811,-0.703388,-17.103964,33.344967,0.015652,0.139814,0.118246,0.038213,0.21612,0.10019,4,9,6.428571,6,3.952381,5.576004,0.242833,0.122822,0.039791,0.016438,-0.001635,-0.000049,-0.000859,0.000419,0.000629,0.179051,0.282231,0.093585,0.002005,0.095116,0.012147,2,10,5.393939,5,4.996212,6.043111,0.70994,0.467108,0.017289,0.013267,0.0078,-0.000984,0.000025,0,-0,-0,0.011822,0.207659,0.040288,0.000201,0.028623,0.001819,0,12,5.431907,5,6.191634,6.12445,0.791279,0.548446,0.081338,0.010605,0.005727,0.004318,0.000054,-0,0,-0,-0,-0.009196,0.070796,0.004953,0.000038,0.004464,0.000276,0,17,6.091513,6,7.539534,'class 2'
8,5.351342,0.550896,0.122593,0.015905,-0.01727,-0.367141,0.351388,17.506721,-23.160357,0.689394,0.320057,0.15113,0.034193,0.218473,0.105332,2,8,4.571429,4,3.619048,5.769723,0.418381,0.113963,0.022758,0.010758,-0.000369,0.000634,-0.000484,-0.000376,-0.000254,0.147478,0.32155,0.109161,0.002841,0.097917,0.014959,2,10,4.939394,4,5.183712,6.146169,0.794827,0.376446,0.019626,0.015909,0.008399,-0.000972,0.000018,0,-0,-0,0.004683,0.208194,0.04037,0.000328,0.028923,0.002229,0,12,5.618677,6,5.893087,6.159946,0.808604,0.390223,0.013777,0.010925,0.005316,0.004768,0.000072,-0,0,0,-0,-0.010378,0.070177,0.004873,0.000036,0.004426,0.000259,0,17,6.22807,6,7.62775,'class 2'
6,5.66339,0.482201,0.149957,0.097069,0.009929,0.196515,0.122919,-2.736124,-8.222816,0.535089,0.492404,0.178902,0.034488,0.217637,0.112874,2,10,5.714286,6,8.238095,5.987602,0.324212,0.106372,0.016929,0.012017,0.000369,0.00088,0.000055,-0.000804,-0.000664,0.10146,0.343345,0.116872,0.003811,0.098738,0.01833,2,10,5.727273,6,5.954545,6.251126,0.587736,0.263524,0.026052,0.013994,0.008991,-0.000901,0.000008,0,-0,-0,-0.003067,0.206461,0.039648,0.000514,0.02894,0.002808,0,13,6.042801,6,6.048942,6.195409,0.532019,0.207807,-0.055717,0.011267,0.005108,0.004844,0.000092,-0,0,0,-0,-0.011531,0.069519,0.004788,0.000036,0.00438,0.000248,0,18,6.283072,6,7.792223,'class 2'
2,5.965398,0.354014,0.320821,0.069726,-0.033523,0.322734,0.134906,-11.009512,35.92461,0.74456,0.452181,0.199923,0.036793,0.214362,0.122109,2,8,5.428571,6,3.619048,6.216835,0.251437,0.098858,0.058791,0.0049,-0.003002,0.000487,0.000542,-0.000358,-0.000434,0.044967,0.345721,0.115958,0.005248,0.097583,0.022155,2,10,6.333333,6,5.791667,6.355513,0.390115,0.138678,0.032078,0.011694,0.009256,-0.000766,-0.000002,0,0,-0,-0.011128,0.202824,0.038252,0.000755,0.028692,0.003529,0,16,6.2607,6,6.474739,6.23062,0.265222,0.013785,-0.124893,0.011615,0.005336,0.00432,0.000114,-0,0,0,-0,-0.012631,0.068848,0.004701,0.000038,0.004329,0.000249,0,20,6.419156,6,8.156293,'class 2'
8,6.328062,0.579717,0.195873,0.013375,-0.067342,-0.384878,0.833813,14.562566,-57.951088,0.370469,0.660918,0.243973,0.055897,0.209362,0.131708,2,9,5.714286,5,6.904762,6.44069,0.112628,0.102566,0.08961,0.002765,-0.010034,-0.000107,0.000859,0.00031,0.000038,-0.010192,0.334244,0.108865,0.008584,0.094662,0.026267,2,12,6.181818,6,6.340909,6.457083,0.129021,0.016393,0.037204,0.010217,0.007814,-0.000556,-0.000012,0,0,-0,-0.019172,0.197835,0.036409,0.001033,0.028222,0.004349,0,16,6.431907,6,6.379134,6.264857,-0.063205,-0.175832,-0.192225,0.011955,0.005454,0.003753,0.000138,-0,-0,0,-0,-0.013656,0.068193,0.004615,0.000041,0.004275,0.000258,0,20,6.539118,6,8.36244,'class 2'
4,6.658639,0.707812,0.456951,0.201138,-0.126863,-0.028964,-0.490261,0.08869,26.396255,0.451999,0.685768,0.276013,0.095167,0.20321,0.139905,2,12,6.142857,5,11.476191,6.63957,-0.019069,0.1347,0.082609,0.001728,-0.014641,-0.0004,0.000937,0.000376,0.000144,-0.050363,0.322296,0.100805,0.013172,0.090345,0.030371,2,12,6.727273,7,8.329545,6.55337,-0.105269,-0.086201,0.040973,0.00956,0.004561,-0.00026,-0.000021,0,0,-0,-0.026852,0.1923,0.034409,0.001305,0.027599,0.005211,0,16,6.723735,7,6.372599,6.298071,-0.360568,-0.341499,-0.255299,0.012283,0.005461,0.003153,0.000163,-0,-0,0,0,-0.014591,0.067552,0.004532,0.000045,0.004219,0.000271,0,20,6.604078,6,8.295259,'class 2'
2,6.771315,0.895565,0.27852,0.21694,-0.16953,0.506522,-0.619651,-10.580521,16.900225,0.833984,0.549099,0.315468,0.083303,0.196643,0.144832,2,12,6.142857,5,15.476191,6.800138,0.028823,0.145215,0.079436,0.001544,-0.011228,-0.000278,0.000563,0.000034,-0.000105,-0.064235,0.325556,0.098181,0.016078,0.085158,0.034013,2,12,7.181818,8,7.653409,6.64185,-0.129465,-0.158288,0.043009,0.008474,0.000791,0.000123,-0.000027,-0,0,0,-0.033744,0.187011,0.032558,0.001513,0.026915,0.006043,0,16,6.77821,7,6.938899,6.329974,-0.441341,-0.470164,-0.311876,0.012594,0.005358,0.002535,0.000188,-0,-0,0,0,-0.015417,0.066931,0.004452,0.000049,0.004166,0.000284,0,20,6.65102,6,8.259559,'class 2'
10,7.131952,0.759271,0.69986,0.483801,-0.333432,-0.163299,0.425567,8.620194,4.252476,-0.42439,0.966608,0.460659,0.151162,0.2138,0.148178,2,11,6.857143,8,10.809524,6.843513,-0.288439,0.158554,0.076449,0.007151,-0.010069,-0.000588,0.001282,0.000045,-0.0011,-0.089256,0.367725,0.121789,0.015082,0.094457,0.030143,2,16,7.151515,7,10.257576,6.686001,-0.445951,-0.157511,0.042273,0.007844,0.00123,-0.000265,-0.000017,-0,0,0,-0.033199,0.198609,0.036776,0.001312,0.029818,0.005217,1,16,6.844358,7,6.741306,6.357443,-0.774508,-0.486069,-0.328558,0.012813,0.005183,0.001967,0.000177,-0,-0,0,0,-0.016029,0.068839,0.004706,0.000045,0.004384,0.000262,0,20,6.711237,6,8.374356,'class 2'
4,7.079893,0.910861,0.463562,0.217804,0.190078,0.154397,-1.220406,-0.478755,41.165264,0.665103,0.976912,0.503808,0.103959,0.203399,0.152365,2,10,6.285714,5,9.571428,7.036457,-0.043436,0.164177,0.063351,0.00256,0.000349,0.00082,-0.000522,-0.000779,0.000654,-0.103386,0.364671,0.11275,0.017997,0.08735,0.033436,2,16,7.242424,8,10.189394,6.787625,-0.292268,-0.248832,0.044398,0.005849,0.003267,0.000184,-0.000022,-0,0,0,-0.041816,0.189746,0.033623,0.001528,0.028712,0.006002,1,16,7.093385,7,7.241245,6.391583,-0.68831,-0.644874,-0.396042,0.01317,0.005043,0.001311,0.000202,-0,-0,0,0,-0.016902,0.06751,0.004533,0.00005,0.004266,0.000275,0,20,6.850166,7,8.49272,'class 2'
5,7.141708,0.779429,0.283938,0.199694,0.343755,0.227981,0.555019,-2.227787,-46.676678,0.863673,0.879756,0.454375,0.078585,0.190947,0.152875,4,10,6.285714,5,5.571429,7.185647,0.043939,0.152263,0.055939,0.011689,0.009877,0.001544,-0.00164,-0.000576,0.001683,-0.108014,0.357833,0.103674,0.017146,0.079412,0.035851,2,11,7.363636,8,6.363636,6.875242,-0.266466,-0.310405,0.044438,0.007877,0.00338,0.000683,-0.000024,-0.000001,0,0,-0.048934,0.181272,0.030766,0.001624,0.027626,0.006674,1,16,7.2607,7,7.998176,6.4235,-0.718209,-0.762148,-0.451743,0.013509,0.004798,0.000681,0.000224,-0,-0,0,0,-0.017627,0.066147,0.004359,0.000053,0.004148,0.000286,0,20,6.911807,7,8.459011,'class 2'
5,7.421598,0.68337,0.624459,0.037717,0.22711,0.036596,-1.237758,-3.535772,12.272725,0.096628,0.787918,0.368144,0.084757,0.179527,0.149179,4,11,7,5,8.333333,7.285533,-0.136065,0.130322,0.065108,0.04036,0.014746,0.000955,-0.001067,0.000194,0.000765,-0.105574,0.339466,0.094241,0.013113,0.071802,0.036829,3,15,7.575758,8,8.001894,6.947229,-0.47437,-0.338304,0.04241,0.012417,0.000693,0.001173,-0.000023,-0.000001,0,0,-0.054134,0.174076,0.028461,0.001566,0.026703,0.007181,1,16,7.365759,7,8.37351,6.453175,-0.968424,-0.832358,-0.494054,0.013839,0.004467,0.000107,0.000244,-0,-0,0,0,-0.0182,0.064748,0.004184,0.000057,0.00403,0.000295,0,20,6.985775,7,8.371714,'class 2'
5,7.43767,0.51697,0.358311,0.096621,-0.043248,-0.208891,-0.788286,-6.643477,56.089264,0.062037,0.811718,0.29512,0.073846,0.172454,0.14146,5,10,8.142858,9,4.809524,7.339256,-0.098414,0.10729,0.078934,0.061547,0.015119,-0.000224,0.000118,0.000431,-0.000985,-0.089903,0.309859,0.083976,0.008366,0.065884,0.035846,1,15,7.181818,8,9.590909,7.003086,-0.434584,-0.33617,0.038688,0.016724,0.001914,0.001586,-0.000021,-0.000001,0,0,-0.057326,0.168425,0.026765,0.001378,0.026041,0.007504,1,15,7.416342,7,7.736138,6.480808,-0.956862,-0.858449,-0.522278,0.014167,0.004097,0.000366,0.000259,-0,-0,0,0,-0.01863,0.063298,0.004009,0.00006,0.003914,0.000303,0,20,7.054528,7,8.276437,'class 2'
9,7.218185,0.628876,0.260711,0.008758,-0.203856,-0.266528,1.716787,18.944548,-42.834618,0.88083,0.617176,0.210567,0.093674,0.169929,0.133131,2,9,5.428571,5,6.952381,7.36362,0.145435,0.101523,0.08518,0.054836,0.011782,-0.001035,0.000449,0.000182,-0.001436,-0.071179,0.279391,0.074841,0.004998,0.062428,0.033038,2,15,7.151515,7,8.070076,7.043314,-0.174871,-0.320306,0.03413,0.020551,0.003998,0.001863,-0.000019,-0.000001,-0,0,-0.05868,0.164112,0.025539,0.001142,0.025676,0.007659,0,16,7.412451,8,8.001095,6.506483,-0.711702,-0.857138,-0.536831,0.014496,0.003779,0.000651,0.000269,-0,-0,0,0,-0.018926,0.061808,0.003832,0.000063,0.0038,0.000312,0,20,7.126126,7,8.296228,'class 2'
8,7.353868,0.380615,0.079078,0.065694,-0.009315,0.027525,1.209419,-7.157699,-61.4212,0.393999,0.554411,0.172366,0.084776,0.170385,0.127917,5,10,7.285714,7,3.571429,7.382601,0.028734,0.110299,0.069318,0.032133,0.005519,-0.001111,-0.000022,0.000069,-0.000059,-0.073115,0.261297,0.069532,0.003422,0.060985,0.029613,2,13,7.424242,7,7.689394,7.070244,-0.283623,-0.312357,0.030738,0.023009,0.004884,0.001967,-0.000019,-0,-0,-0,-0.058631,0.160419,0.02453,0.000948,0.025588,0.007674,0,16,7.44358,7,8.263406,6.530875,-0.822992,-0.851726,-0.539369,0.01483,0.003646,0.000639,0.000272,-0,-0,0,0,-0.019115,0.060262,0.003654,0.000066,0.003687,0.000322,0,20,7.164533,7,8.499956,'class 2'
5,7.752854,0.41842,0.123909,0.068287,0.106619,0.064397,-1.405538,-8.415561,74.379585,-0.610616,0.494507,0.183939,0.063869,0.172534,0.126248,5,11,8.428572,8,6.619048,7.407743,-0.345111,0.122311,0.034892,0.007317,-0.001183,-0.000547,-0.000257,0.000001,0.001323,-0.094736,0.255283,0.067771,0.001921,0.060675,0.026842,3,11,7.757576,8,3.939394,7.087625,-0.665229,-0.320118,0.031253,0.022883,0.003639,0.001892,-0.000019,0,-0,-0,-0.057775,0.156486,0.023508,0.000848,0.02573,0.007574,0,17,7.373541,7,8.63336,6.554187,-1.198668,-0.853556,-0.533438,0.015166,0.003755,0.000308,0.000267,-0,-0,0,0,-0.019229,0.058664,0.003474,0.00007,0.003576,0.000333,0,18,7.188715,7,8.343877,'class 2'
11,7.857752,0.613834,0.175772,0.066746,0.03152,-0.069326,-1.523001,11.234971,5.162322,-0.856352,0.374647,0.173346,0.063879,0.175143,0.12689,5,11,7.857143,8,5.476191,7.437038,-0.420713,0.132921,0.026232,0.002156,-0.005563,0.000197,0.000075,-0.00023,0.001047,-0.108844,0.250127,0.067193,0.001369,0.060897,0.025149,3,14,7.939394,8,5.183712,7.099936,-0.757816,-0.337102,0.033753,0.022664,0.000265,0.001662,-0.00002,0.000001,-0,-0,-0.056683,0.152042,0.022384,0.000827,0.026052,0.007376,0,17,7.474708,7,8.383147,6.577101,-1.280651,-0.859938,-0.522835,0.015502,0.004028,0.000225,0.000255,-0,-0,0,0,-0.019306,0.057013,0.003296,0.000074,0.003466,0.000348,0,18,7.19725,7,8.272269,'class 2'
5,7.477861,0.361291,0.238786,0.044438,-0.056414,0.169585,0.456083,-7.475551,-7.255334,0.644514,0.495997,0.146103,0.075523,0.177076,0.128667,4,11,7.428571,8,6.619048,7.473811,-0.00405,0.138236,0.047795,0.01895,-0.00779,0.000254,0.000481,-0.000247,-0.000438,-0.109391,0.24641,0.067163,0.002251,0.061318,0.024249,3,11,7.424242,7,3.689394,7.111303,-0.366558,-0.362508,0.036325,0.023279,0.003859,0.001321,-0.000021,0.000001,0,-0,-0.055745,0.147377,0.021222,0.000846,0.026515,0.007106,0,17,7.498055,8,8.14941,6.599936,-0.877925,-0.873875,-0.511367,0.015834,0.004374,0.000824,0.000235,-0,-0,0,0,-0.019385,0.055358,0.003122,0.000077,0.00336,0.000364,0,17,7.16311,7,8.020821,'class 2'
4,7.325325,0.874086,0.450291,0.17837,-0.223895,0.063718,1.92079,-1.25024,-40.080685,1.502746,0.24615,0.156338,0.104265,0.177641,0.130459,4,8,6,7,2.666667,7.530315,0.20499,0.137229,0.042652,0.033747,-0.00995,-0.000801,0.000564,0.000088,-0.001395,-0.128324,0.252484,0.06832,0.003457,0.061706,0.023666,3,11,7.454545,7,5.255682,7.125831,-0.199493,-0.404484,0.038524,0.024204,0.007569,0.00092,-0.00002,0.000002,0,-0,-0.055159,0.143055,0.020172,0.000875,0.027085,0.006808,1,17,7.595331,8,8.17154,6.623315,-0.702009,-0.907,-0.502516,0.016157,0.004745,0.001393,0.000207,-0,-0,-0,-0,-0.019508,0.053759,0.002958,0.000082,0.00326,0.000383,0,17,7.153153,7,8.065243,'class 2'
7,7.853122,0.509583,0.456617,0.122205,-0.244489,-0.25592,0.111066,8.307549,37.801464,0.175171,0.735539,0.210905,0.130933,0.176609,0.131703,4,11,7.428571,7,6.952381,7.59826,-0.254862,0.130827,0.054213,0.008657,-0.011923,-0.002006,0.000186,0.000271,-0.000702,-0.176383,0.262133,0.069464,0.00474,0.061866,0.023041,3,13,7.909091,8,6.335227,7.147227,-0.705895,-0.451033,0.04018,0.025088,0.010404,0.000508,-0.000016,0.000001,0,-0,-0.054865,0.139818,0.019395,0.000901,0.02773,0.006545,1,17,7.622568,8,8.228083,6.647616,-1.205506,-0.950644,-0.49961,0.016466,0.005117,0.00187,0.000171,-0,-0,-0,-0,-0.019713,0.052275,0.00281,0.000086,0.003166,0.000404,0,19,7.162162,7,8.264013,'class 2'
9,8.311016,1.176986,0.52239,0.501094,0.070637,0.109843,-0.454526,-2.610492,-30.565689,-1.15569,0.514623,0.241715,0.176578,0.174079,0.132831,7,11,8.714286,9,2.238095,7.637412,-0.673604,0.120024,0.07413,0.006256,-0.010907,-0.001826,-0.000383,0.00012,0.000723,-0.20041,0.267275,0.069234,0.006007,0.061652,0.022197,2,14,8.363636,9,8.676136,7.177659,-1.133357,-0.459753,0.041244,0.025819,0.01231,0.000121,-0.000011,0.000001,0,-0,-0.054753,0.138183,0.019002,0.000925,0.028418,0.00638,1,17,7.59144,7,7.937895,6.673047,-1.637969,-0.964365,-0.504612,0.016754,0.005481,0.002209,0.00013,-0,-0,-0,-0,-0.020025,0.05096,0.002682,0.00009,0.003081,0.000426,0,19,7.170223,7,8.291219,'class 2'
7,7.800889,0.790967,0.673269,0.038803,0.225323,0.199662,-0.706017,-9.740131,22.063986,0.156501,1.080569,0.374114,0.140914,0.170246,0.134118,2,12,7.857143,7,10.809524,7.613626,-0.187262,0.105581,0.042299,0.005828,-0.005347,-0.000188,-0.000421,0.000096,0.001004,-0.142052,0.275087,0.067751,0.006265,0.061015,0.021126,2,17,8.212121,8,11.422348,7.21828,-0.582608,-0.395346,0.041752,0.026369,0.013333,-0.000213,-0.000005,0,0,0,-0.054788,0.13828,0.01902,0.00095,0.029115,0.006346,1,17,7.747082,8,7.900626,6.699984,-1.100904,-0.913642,-0.518296,0.017017,0.005832,0.002381,0.000082,-0,-0,-0,-0,-0.020468,0.049868,0.002576,0.000095,0.003005,0.000449,0,19,7.259839,7,8.27211,'class 2'
2,6.856511,1.254155,1.076026,0.101149,0.049828,-0.233621,0.012903,10.311126,2.51846,2.43133,0.705966,0.354231,0.162478,0.165312,0.13446,2,7,4.571429,5,3.952381,7.546755,0.690245,0.080111,0.032473,0.023092,0.002728,0.001413,0.000105,0.000265,0.000121,-0.024546,0.268229,0.063007,0.005071,0.060049,0.019947,1,13,6.878788,7,8.609848,7.270027,0.413517,-0.276728,0.041863,0.026766,0.013498,-0.00048,0.000001,-0,0,0,-0.05513,0.1399,0.019388,0.00098,0.029792,0.006428,1,17,7.758755,8,8.113448,6.728231,-0.12828,-0.818524,-0.541796,0.017253,0.006164,0.002374,0.000031,-0,-0,-0,-0,-0.021044,0.048975,0.002491,0.000099,0.002938,0.00047,0,19,7.334281,7,8.369701,'class 2'
4,6.673937,1.256908,0.615011,0.183855,0.094885,-0.013483,-0.462737,-1.358879,7.316116,2.055773,0.304521,0.221903,0.144202,0.159694,0.132904,1,9,4.857143,5,7.809524,7.501934,0.827997,0.087648,0.050891,0.029299,0.009177,0.002007,0.00027,0.000053,-0.000391,0.066055,0.242766,0.055802,0.004152,0.058961,0.018835,1,13,7.181818,7,9.653409,7.332406,0.658469,-0.169528,0.04179,0.027049,0.012714,-0.000671,0.000005,-0.000001,-0,0,-0.056125,0.14226,0.019945,0.001012,0.030424,0.006561,1,17,7.743191,7,8.066604,6.757496,0.083559,-0.744438,-0.57491,0.017458,0.00647,0.002184,-0.000022,-0,-0,-0,-0,-0.021744,0.048268,0.002423,0.000102,0.002879,0.000488,1,20,7.42532,7,8.479833,'class 2'
6,7.060625,0.843937,0.30093,0.17333,0.148869,0.336042,0.721318,-5.228538,-29.198151,0.716337,0.458548,0.149327,0.091306,0.154239,0.129266,2,12,7.142857,8,11.809524,7.529086,0.468461,0.090483,0.029499,0.020786,0.010543,0.002015,-0.000174,-0.000547,-0.000183,0.08177,0.236587,0.054078,0.004868,0.05794,0.017927,1,13,7.060606,7,9.871212,7.404574,0.343949,-0.124512,0.041796,0.027207,0.01091,-0.000786,0.000007,-0.000001,-0,0,-0.058093,0.144358,0.020463,0.00104,0.030985,0.006656,1,17,7.657588,7,7.999483,6.787635,-0.27299,-0.741451,-0.616939,0.017631,0.006744,0.001823,-0.000076,-0,0,-0,-0,-0.022553,0.047696,0.002369,0.000104,0.002828,0.000501,1,20,7.533428,7,8.526989,'class 2'
12,7.34305,0.564871,0.07731,0.021059,0.04245,0.027586,-0.182642,8.02712,2.514118,0.466502,0.398351,0.110598,0.091112,0.149981,0.123908,3,12,6.285714,6,8.238095,7.629937,0.286887,0.068843,0.024241,0.002502,0.006219,0.001838,-0.000353,-0.000755,-0.00011,0.047104,0.255099,0.060269,0.002991,0.056984,0.017232,2,13,7.484848,7,9.570076,7.483178,0.140128,-0.146759,0.042009,0.027302,0.008131,-0.000828,0.000007,-0.000001,-0,0,-0.06118,0.145252,0.020687,0.001056,0.031457,0.006632,1,17,7.568093,7,7.527572,6.817966,-0.525084,-0.811971,-0.665212,0.017771,0.006979,0.001312,-0.000129,-0,0,-0,-0,-0.023439,0.047203,0.002322,0.000105,0.002784,0.000506,1,20,7.59744,7,8.534738,'class 2'
6,7.658592,0.294015,0.210158,0.095144,-0.073562,-0.177144,-0.973203,-4.733448,66.921104,0.179001,0.578416,0.113919,0.100071,0.147642,0.117895,6,12,8.571428,9,6.619048,7.774407,0.115815,0.048274,0.029422,0.016883,-0.000993,0.001151,0.000112,-0.000335,-0.000332,0.001968,0.276297,0.067983,0.001543,0.05584,0.016677,3,13,7.363636,7,8.113636,7.564958,-0.093634,-0.209449,0.042491,0.027416,0.004691,-0.000808,0.000006,-0.000001,0,0,-0.065216,0.143983,0.020404,0.001051,0.031822,0.006435,1,17,7.774319,8,7.980119,6.847849,-0.810743,-0.926558,-0.717109,0.017879,0.007159,0.000683,-0.00018,-0,0,-0,-0,-0.024356,0.046722,0.002279,0.000102,0.002748,0.000503,1,20,7.686107,7,8.624385,'class 2'
9,8.059873,0.535681,0.147458,0.080966,-0.151905,0.04637,2.194022,-2.393313,-90.988808,-0.469189,0.40408,0.149349,0.086334,0.14734,0.112479,5,13,8.285714,6,11.904762,7.9332,-0.126672,0.035994,0.024694,0.019562,-0.0067,-0.000211,0.000487,0.000134,-0.000182,-0.041127,0.290552,0.071839,0.001217,0.054141,0.01623,3,17,8.181818,8,9.278409,7.644128,-0.415744,-0.289072,0.043148,0.027611,0.001174,-0.000747,0.000004,-0,0,-0,-0.069585,0.140079,0.019534,0.001014,0.032073,0.006054,2,17,8.062257,8,8.199234,6.876672,-1.1832,-1.056528,-0.767456,0.017956,0.007277,0.000028,-0.000226,-0,0,-0,-0,-0.025261,0.046216,0.002236,0.000097,0.002721,0.00049,1,20,7.774301,8,8.728922,'class 2'
6,8.216596,0.333872,0.300776,0.24233,-0.298401,0.320699,1.406192,-2.231272,-8.691822,0.209233,0.313399,0.155805,0.05628,0.156278,0.120459,4,14,8,6,15.666667,8.107644,-0.108952,0.04896,0.037273,0.015327,-0.00749,-0.000059,0.001168,-0.000071,-0.000974,-0.101561,0.283294,0.068746,0.002431,0.054595,0.019609,3,17,8.272727,8,11.204545,7.692581,-0.524015,-0.415063,0.040392,0.031444,0.000883,-0.000281,-0.000004,-0,0,-0,-0.072719,0.145851,0.021236,0.00108,0.032085,0.006711,2,17,8.085603,8,7.750456,6.89633,-1.320265,-1.211314,-0.79625,0.017795,0.007234,0.000984,-0.000266,-0,0,0,0,-0.026013,0.049137,0.00251,0.000095,0.002924,0.0005,1,20,7.775723,8,8.626621,'class 2'
14,8.556438,0.518727,0.230456,0.056694,-0.03044,-0.458265,0.585115,10.054137,-33.197037,-0.692489,0.530173,0.153978,0.056381,0.157257,0.119497,6,14,9,8,8.666667,8.233763,-0.322676,0.092302,0.036999,0.004379,-0.004042,-0.002257,-0.000084,0.001064,-0.000121,-0.133679,0.238375,0.052739,0.003102,0.050046,0.01962,3,14,8.242424,8,7.001894,7.764756,-0.791682,-0.469007,0.041726,0.031898,0.00318,-0.00018,0.000001,-0,-0,-0,-0.076803,0.134802,0.018681,0.001023,0.032038,0.006019,3,17,8.249027,8,7.648681,6.923084,-1.633354,-1.310678,-0.841672,0.017856,0.007239,0.001738,-0.0003,-0,0,0,0,-0.026833,0.047829,0.002398,0.000086,0.002871,0.00047,1,20,7.859175,8,8.493916,'class 2'
12,8.899857,0.677689,0.480044,0.264274,0.175716,-0.514827,-0.57202,3.885178,10.095923,-1.422007,0.453022,0.169141,0.056775,0.158411,0.121178,7,14,9.857142,10,8.476191,8.297802,-0.602055,0.134795,0.042087,0.020277,0.000554,-0.003521,-0.000878,0.001227,0.00077,-0.156605,0.17579,0.034571,0.007078,0.045024,0.019739,3,17,8.484848,8,9.070076,7.818256,-1.0816,-0.479546,0.042795,0.031378,0.004384,-0.000161,0.000007,-0,-0,-0,-0.078557,0.124074,0.016392,0.000924,0.031909,0.005274,2,17,8.272373,8,8.120835,6.946183,-1.953673,-1.351619,-0.872073,0.017901,0.007145,0.002441,-0.000327,-0,0,0,0,-0.027486,0.046539,0.002294,0.000075,0.002829,0.000432,1,20,7.917022,8,8.438558,'class 2'
12,8.950898,1.177357,0.393034,0.068523,0.110357,-0.172868,-0.891887,-8.75922,39.927441,-1.638914,0.252905,0.242797,0.102509,0.158407,0.125865,6,17,11.142858,11,11.142858,8.268379,-0.682519,0.142919,0.059353,0.046068,0.003253,-0.002687,-0.000515,0.000381,0.000613,-0.129633,0.162024,0.024733,0.011442,0.04021,0.019771,3,17,8.757576,8,9.189394,7.85026,-1.100638,-0.418119,0.043415,0.029591,0.004753,-0.000241,0.000012,-0,-0,-0,-0.077759,0.116278,0.014772,0.000813,0.03171,0.004578,2,17,8.105059,8,8.680326,6.965074,-1.985825,-1.303306,-0.885187,0.017933,0.006942,0.00306,-0.000347,-0,0,0,0,-0.027936,0.04538,0.002206,0.000063,0.002801,0.000386,1,20,7.962542,8,8.53797,'class 2'
11,8.416651,0.766934,0.71861,0.494315,-0.090519,0.175545,0.84895,7.357553,-41.520363,-0.991229,0.903136,0.431309,0.139656,0.155959,0.132489,5,12,8.571428,8,6.285714,8.138115,-0.278536,0.100332,0.086702,0.035874,0.003658,0.000172,0.000161,-0.000448,-0.000057,-0.022245,0.220155,0.034368,0.005988,0.036405,0.019317,2,17,8.424242,7,12.064394,7.858845,-0.557806,-0.27927,0.043462,0.026419,0.004597,-0.000423,0.000015,-0,-0,0,-0.074478,0.112814,0.013977,0.000734,0.03144,0.004013,2,17,8.116732,8,8.275383,6.979072,-1.437579,-1.159043,-0.879774,0.01796,0.006625,0.003573,-0.000359,-0,0,0,0,-0.028157,0.044471,0.00214,0.00005,0.002787,0.000338,1,20,7.992414,8,8.400322,'class 2'
5,7.34128,0.772153,0.486051,0.207892,-0.13381,0.229654,0.027049,-6.914948,-4.975202,1.050311,1.120623,0.497752,0.179468,0.15027,0.138291,2,11,7.142857,7,9.809524,7.952424,0.611144,0.126447,0.023821,0.019527,0.003101,0.003305,0.000239,-0.000687,-0.000423,0.122153,0.247001,0.042302,0.006362,0.034107,0.018108,2,16,7.545455,7,9.880682,7.844988,0.503707,-0.107436,0.043044,0.022052,0.004211,-0.000691,0.000015,-0,-0,0,-0.069307,0.113498,0.013895,0.00071,0.031093,0.003628,2,17,8.136187,8,8.180599,6.987992,-0.353289,-0.964432,-0.856996,0.017986,0.006194,0.003964,-0.000364,-0,0,0,0,-0.028143,0.043875,0.0021,0.00004,0.002785,0.000289,1,20,7.988146,8,8.399765,'class 2'
2,6.674746,1.205876,0.633442,0.557527,-0.128395,0.092851,-0.520473,1.100683,41.980404,2.396845,0.445026,0.315464,0.197861,0.143201,0.139053,2,7,4.714286,5,4.238095,7.790645,1.115899,0.126649,0.07878,0.00055,0.002384,0.004293,-0.000064,-0.000478,-0.000385,0.204879,0.220859,0.041345,0.005715,0.033035,0.016454,2,11,6.878788,7,6.797348,7.811379,1.136633,0.020735,0.042351,0.016914,0.003798,-0.001011,0.000011,0,-0,0,-0.063063,0.116345,0.014226,0.000732,0.030657,0.003438,2,19,7.949416,8,8.196651,6.991797,0.317051,-0.798848,-0.819582,0.018017,0.00566,0.004221,-0.000361,-0,0,-0,0,-0.027898,0.043631,0.002083,0.000031,0.00279,0.000244,1,20,7.967757,8,8.535962,'class 2'
6,7.019228,1.004247,0.164397,0.013226,-0.180368,-0.083647,1.455984,3.629247,-29.893229,1.18187,0.787507,0.219004,0.121732,0.140788,0.129113,2,10,6,6,9.666667,7.702598,0.68337,0.107607,0.061996,0.007608,0.000874,0.002298,-0.000038,-0.000012,-0.00016,0.177211,0.19453,0.036336,0.003476,0.032502,0.014883,2,13,7.121212,7,8.359848,7.761678,0.74245,0.05908,0.041579,0.011624,0.00327,-0.001336,0.000004,0,-0,0,-0.056473,0.119139,0.014589,0.000778,0.030126,0.003427,2,16,7.747082,8,7.525626,6.990643,-0.028585,-0.711955,-0.771035,0.018053,0.005082,0.004302,-0.000352,-0,0,-0,0,-0.027436,0.043673,0.002086,0.000025,0.002797,0.000205,1,20,7.902323,8,8.538842,'class 2'
6,7.515979,0.846839,0.636848,0.026992,-0.09231,-0.06626,0.023851,-3.741299,-23.469212,0.236983,0.535792,0.162472,0.10821,0.136189,0.117932,6,13,7.428571,6,7.285714,7.672341,0.156362,0.081861,0.005778,0.000751,-0.002262,-0.000846,0.000277,0.000368,0.000035,0.08839,0.18467,0.031808,0.001958,0.032059,0.013628,2,13,7.454545,7,7.380682,7.699914,0.183935,0.027573,0.040955,0.007292,0.001984,-0.001605,-0.000004,0.000001,0,-0,-0.050232,0.1201,0.01465,0.000833,0.029503,0.003543,2,16,7.568093,7,6.668197,6.984983,-0.530995,-0.687357,-0.71493,0.018094,0.004725,0.003971,-0.000337,-0,0,-0,0,-0.02679,0.043908,0.002101,0.000026,0.002803,0.000183,1,20,7.840209,8,8.56601,'class 2'
6,7.498019,0.94607,0.242719,0.119528,-0.051899,0.128278,-0.819478,-0.259565,35.836113,0.82288,0.388233,0.12659,0.059918,0.130089,0.108948,5,9,6.857143,6,2.476191,7.651852,0.153832,0.058121,0.030309,0.013466,-0.006613,-0.002776,0.000239,0.000237,0.000094,0.014346,0.175459,0.028609,0.001488,0.031583,0.012688,3,13,7.515152,7,7.257576,7.630687,0.132668,-0.021165,0.040567,0.005389,0.001257,-0.001761,-0.000012,0.000001,0,-0,-0.044699,0.118408,0.014208,0.000888,0.028801,0.003699,2,15,7.607004,8,6.278544,6.975086,-0.522933,-0.676765,-0.655601,0.018134,0.004619,0.003239,-0.000317,-0,0,-0,0,-0.025993,0.044215,0.002117,0.000034,0.002801,0.000194,1,20,7.793267,8,8.477165,'class 2'
5,7.286003,1.006254,0.382536,0.216333,0.123867,0.153737,-0.800803,4.642114,2.863606,1.605122,0.255611,0.111958,0.044044,0.124561,0.104676,3,8,5.428571,5,2.952381,7.606153,0.32015,0.043158,0.0351,0.025935,-0.010872,-0.003138,-0.000221,-0.00017,0.000241,-0.017876,0.174819,0.027806,0.001278,0.031141,0.011987,3,13,7.454545,7,6.943182,7.558181,0.272178,-0.047972,0.040439,0.005203,0.00484,-0.001759,-0.000017,0.000001,0,-0,-0.040077,0.113876,0.013236,0.000934,0.028046,0.0038,2,14,7.618677,7,6.064962,6.961763,-0.32424,-0.644391,-0.596418,0.018174,0.004523,0.002398,-0.000293,-0,0,-0,-0,-0.025095,0.044454,0.002127,0.000045,0.00279,0.000224,1,20,7.679943,7,8.345807,'class 2'
3,7.522204,0.244064,0.206311,0.002945,-0.085438,0.343224,0.709573,-9.907125,2.371722,0.034808,0.486324,0.103181,0.060734,0.114603,0.104413,3,10,7.142857,7,9.809524,7.418902,-0.103302,0.052065,0.040912,0.000381,-0.00566,-0.003918,-0.000476,0.000565,-0.000535,0.011533,0.176001,0.026373,0.002181,0.031214,0.009996,3,13,7.878788,8,6.359848,7.467196,-0.055007,0.048294,0.036972,0.008738,0.003305,-0.001211,-0.000015,0.000001,0,-0,-0.031538,0.109984,0.012554,0.000655,0.026874,0.003036,1,16,7.350194,7,6.915947,6.945303,-0.5769,-0.473599,-0.521893,0.017952,0.004934,0.001221,-0.000274,0,0,-0,0,-0.024107,0.046466,0.002302,0.000044,0.00292,0.000238,0,19,7.567093,7,8.170662,'class 2'
10,7.528747,0.96495,0.211987,0.173881,-0.079764,-0.16905,0.395129,2.015826,-15.3856,-1.003057,0.669687,0.217648,0.068016,0.115927,0.104874,3,13,8.285714,10,15.238095,7.320132,-0.208615,0.059242,0.02174,0.00789,-0.005251,-0.002318,0.000262,0.000415,-0.000954,0.045391,0.198406,0.029184,0.002579,0.03088,0.009618,3,13,7.545455,8,7.380682,7.407921,-0.120825,0.08779,0.036678,0.010965,0.003667,-0.000835,-0.000008,0,0,-0,-0.02938,0.102241,0.01106,0.000635,0.025996,0.002882,1,16,7.233463,7,6.890594,6.928795,-0.599952,-0.391337,-0.479126,0.01797,0.004818,0.000419,-0.000245,0,0,-0,0,-0.023207,0.046235,0.002274,0.000054,0.002886,0.00027,0,19,7.485538,7,8.073439,'class 2'
7,7.060572,0.8145,0.548812,0.085816,-0.059757,0.072231,0.80885,-0.103877,-30.683386,-0.351505,0.804213,0.237538,0.071878,0.118748,0.10224,4,13,7.714286,8,10.238095,7.157917,0.097345,0.061599,0.032273,0.017791,0.001061,0.000975,0.00056,-0.000994,-0.000237,0.111662,0.193161,0.027199,0.002673,0.03131,0.009138,3,13,6.939394,6,6.308712,7.346083,0.285511,0.188165,0.032602,0.011398,0.004509,0.00002,0.000012,-0.000001,0,-0,-0.025714,0.101684,0.010933,0.000398,0.024857,0.002097,1,16,7.105058,7,6.524076,6.909769,-0.150804,-0.248149,-0.436314,0.01767,0.005222,0.000544,-0.000216,0,0,-0,0,-0.022347,0.048192,0.002456,0.000049,0.00304,0.000273,0,20,7.470839,7,8.09367,'class 2'
8,6.873005,0.698949,0.493274,0.10604,-0.073075,-0.055216,0.424303,-7.928796,0.338669,-0.311715,0.570569,0.171398,0.081067,0.121369,0.10348,3,11,7.571429,8,5.952381,7.097519,0.224514,0.076972,0.055585,0.009208,0.0028,0.00181,0.000541,-0.000984,0.000362,0.141765,0.168531,0.022154,0.003426,0.030542,0.009246,3,13,6.757576,6,6.064394,7.31081,0.437805,0.213291,0.031867,0.011408,0.005786,0.000402,0.00002,-0.000001,-0,-0,-0.026246,0.095402,0.009746,0.000367,0.023973,0.00208,2,16,7.066148,7,6.194826,6.894116,0.021111,-0.203403,-0.416694,0.017685,0.005113,0.001166,-0.000186,0,0,-0,0,-0.021633,0.047362,0.002376,0.000056,0.002973,0.0003,0,20,7.44476,7,7.883688,'class 2'
11,7.014473,0.526677,0.429596,0.102046,0.055859,-0.394508,-0.164608,14.066274,-2.343561,-0.854227,0.507069,0.126742,0.057375,0.12411,0.104987,4,11,7.428571,7,7.619048,7.079498,0.065025,0.092126,0.061406,0.008635,0.008215,0.000765,-0.000191,0.000252,0.000858,0.144897,0.133664,0.016044,0.004326,0.029812,0.009529,3,11,6.818182,7,3.653409,7.285088,0.270615,0.20559,0.030954,0.010406,0.007385,0.000658,0.000023,-0.000002,-0,0,-0.027933,0.090861,0.008899,0.000365,0.023155,0.002217,1,16,7.105058,7,6.430326,6.878982,-0.135491,-0.200516,-0.406106,0.017702,0.005001,0.001691,-0.000157,0,0,-0,0,-0.021013,0.046391,0.002284,0.000063,0.002895,0.000329,0,20,7.417734,7,7.854353,'class 2'
6,6.876154,0.420385,0.183176,0.044396,0.22298,0.238457,-1.13661,-0.988085,19.12545,0.281605,0.448279,0.08195,0.071934,0.127211,0.106369,4,11,6.571429,6,6.619048,7.092283,0.216129,0.100817,0.057485,0.020553,0.014082,-0.000403,-0.000902,0.001097,0.00106,0.137749,0.102002,0.010901,0.005498,0.029196,0.009998,4,11,7.121212,7,4.047348,7.266832,0.390678,0.174549,0.029882,0.009108,0.00868,0.000731,0.00002,-0.000002,-0,0,-0.03031,0.088671,0.008428,0.000404,0.022406,0.002444,1,16,6.914397,7,6.234831,6.864688,-0.011466,-0.227595,-0.402144,0.017717,0.004889,0.002111,-0.00013,0,0,-0,0,-0.020496,0.045359,0.002189,0.00007,0.002811,0.000357,0,19,7.360835,7,7.784822,'class 2'
7,7.104005,0.40388,0.102123,0.001259,0.054437,-0.032699,0.328776,4.430451,-30.361265,0.303016,0.606827,0.144788,0.058671,0.131213,0.107576,4,11,7,7,6.333333,7.215814,0.111809,0.077436,0.033597,0.006171,0.006735,-0.001554,-0.000596,0.00014,0.000567,0.05001,0.131034,0.010939,0.004139,0.028675,0.011367,4,11,6.727273,7,3.267045,7.26362,0.159615,0.047806,0.027006,0.011569,0.005634,0.000801,0.000012,-0.000001,-0,0,-0.032941,0.095213,0.009498,0.000422,0.021635,0.002652,1,16,7.093385,7,7.66312,6.855093,-0.248913,-0.360722,-0.408527,0.017392,0.005353,0.002454,-0.000099,0,0,-0,0,-0.020291,0.047159,0.002357,0.000061,0.002963,0.000342,0,19,7.335704,7,7.680418,'class 2'
9,7.579652,0.479672,0.05361,0.027602,0.266809,-0.009142,-0.369123,9.458666,-31.537035,-0.39846,0.550449,0.148311,0.064319,0.144395,0.111101,3,11,7.857143,8,6.809524,7.384466,-0.195186,0.047119,0.035116,0.02551,-0.001968,-0.00059,-0.001516,-0.000921,0.001924,-0.056724,0.121239,0.009369,0.001933,0.029381,0.013797,3,11,7.424242,8,5.814394,7.261224,-0.318429,-0.123242,0.02742,0.012155,0.003515,0.000716,-0.000003,0,0,-0,-0.036059,0.10294,0.010964,0.000503,0.021344,0.002927,1,16,7.346303,7,7.610074,6.847056,-0.732596,-0.53741,-0.414167,0.017016,0.005783,0.002615,-0.000066,0,-0,-0,-0,-0.020184,0.049666,0.002595,0.000054,0.003157,0.000328,0,19,7.293978,7,7.761733,'class 2'
3,7.416083,0.691861,0.414011,0.049298,0.12171,0.590426,0.491179,-21.821106,-13.31867,0.327149,0.205026,0.122598,0.058993,0.148293,0.113745,3,11,7.428571,8,8.285714,7.397709,-0.018374,0.054609,0.042602,0.027995,-0.001561,0.000118,-0.001675,-0.000419,0.00109,-0.040001,0.105085,0.007655,0.002454,0.028972,0.014219,3,14,7.909091,8,7.335227,7.269265,-0.146818,-0.128444,0.027262,0.013206,0.002369,0.000426,-0.000013,0.000001,0,0,-0.038098,0.102508,0.010793,0.000564,0.020817,0.003148,1,15,7.501945,7,7.30566,6.843188,-0.572895,-0.554521,-0.426076,0.017069,0.005726,0.002648,-0.000044,0,-0,-0,-0,-0.020147,0.048639,0.002493,0.000059,0.003062,0.000351,0,19,7.307255,7,7.815417,'class 2'
11,7.415071,0.595632,0.427389,0.264694,-0.049367,-0.340341,-0.232008,6.051781,43.513683,-0.432937,0.126092,0.091477,0.061676,0.149098,0.118642,3,14,8,8,13,7.375592,-0.039478,0.070954,0.059039,0.015584,-0.002503,0.000199,-0.000776,0.000623,-0.000463,-0.00367,0.096083,0.007713,0.003807,0.02907,0.014444,2,14,7,6,8,7.277236,-0.137835,-0.098356,0.027107,0.013891,0.001981,0.000105,-0.000019,0.000001,0,0,-0.039017,0.10339,0.010855,0.000609,0.020418,0.003349,1,15,7.400778,7,6.936406,6.841079,-0.573991,-0.534513,-0.436157,0.017125,0.005666,0.002601,-0.000023,0,0,0,-0,-0.02019,0.047802,0.002409,0.000065,0.002976,0.000376,1,19,7.360835,7,7.926188,'class 2'
6,7.398341,0.537527,0.292041,0.214509,-0.099101,0.248237,0.963997,-1.324409,-9.509058,0.615059,0.135864,0.119591,0.057408,0.166993,0.122181,3,11,6.571429,6,6.952381,7.445273,0.046932,0.070886,0.061131,0.048918,-0.002701,-0.001167,-0.000855,0.000262,-0.000283,-0.058673,0.076831,0.006199,0.005276,0.031551,0.016814,3,14,7.69697,8,6.530303,7.269696,-0.128644,-0.175577,0.02971,0.012093,0.002559,0.000494,-0.000021,0,0,0,-0.039244,0.111519,0.012665,0.000649,0.021051,0.003389,1,15,7.536965,7,7.476167,6.841315,-0.557025,-0.603958,-0.428381,0.016661,0.006136,0.002529,-0.000013,0,0,0,-0,-0.020268,0.05176,0.002796,0.000053,0.003292,0.000335,0,19,7.28734,7,7.790262,'class 2'
9,6.813271,0.546484,0.193764,0.120123,-0.005979,-0.199167,0.145549,5.33174,-22.489649,0.620125,0.737217,0.199339,0.128752,0.15575,0.132565,2,9,6.571429,8,10.285714,7.332052,0.518782,0.100812,0.018152,0.002976,0.005891,0.000804,0.000312,0.000481,-0.00038,0.085636,0.159547,0.022867,0.002756,0.031648,0.016139,2,10,6.606061,6,5.433712,7.299432,0.486162,-0.03262,0.028705,0.013577,0.003036,0.000068,-0.000021,-0.000001,-0,0,-0.039247,0.112322,0.012573,0.000702,0.020524,0.003583,2,15,7.610895,7,7.137068,6.848276,0.035006,-0.483776,-0.451156,0.016812,0.006057,0.002173,0.000028,-0,0,0,-0,-0.020695,0.050144,0.002627,0.000063,0.003119,0.000379,1,18,7.335704,7,7.677572,'class 2'
2,6.357067,1.123788,0.608624,0.469023,-0.134569,0.294064,0.028304,0.91548,-11.438473,2.201435,0.638805,0.320201,0.116138,0.153889,0.127901,2,9,5,5,5.333333,7.301991,0.944924,0.098222,0.034277,0.010707,0.009129,0.002203,0.000737,-0.000499,-0.000267,0.121792,0.187443,0.03136,0.001768,0.032232,0.015187,2,14,6.363636,6,8.176136,7.312273,0.955205,0.010282,0.027421,0.014165,0.003274,-0.000094,-0.000017,-0.000001,-0,0,-0.038312,0.114121,0.012848,0.000668,0.020518,0.003577,2,18,7.486382,7,6.899228,6.853948,0.496881,-0.448043,-0.458324,0.01689,0.006003,0.001936,0.000048,-0,0,0,-0,-0.020957,0.049598,0.002568,0.000068,0.003049,0.000401,1,18,7.365102,7,7.886561,'class 2'
2,7.242476,0.799682,0.419365,0.125276,0.117085,0.242082,1.247442,-15.277443,-21.871725,0.255041,0.980137,0.363232,0.064479,0.155587,0.111263,2,14,8,8,16.333334,7.359012,0.116537,0.050976,0.020502,0.001828,0.005486,0.001401,-0.000056,-0.000182,0.00038,0.028646,0.220167,0.039864,0.000971,0.033614,0.012562,2,18,7.181818,6,12.778409,7.334103,0.091627,-0.024909,0.023795,0.014847,0.002888,-0.00022,-0.000006,-0.000001,-0,0,-0.035755,0.119376,0.013837,0.000514,0.021042,0.003351,2,18,7.459144,7,7.866488,6.868773,-0.373702,-0.490239,-0.465329,0.017053,0.005872,0.00142,0.000088,-0,-0,0,-0,-0.021505,0.048928,0.002494,0.000078,0.002942,0.000445,1,18,7.363679,7,7.803633,'class 2'
10,7.633929,0.53452,0.256147,0.251885,0.097655,-0.291681,0.036567,12.776317,-17.060398,-0.530259,0.73901,0.225464,0.073419,0.154149,0.109924,2,11,6.714286,6,11.238095,7.401309,-0.23262,0.02879,0.016883,0.011066,-0.001587,0.00072,-0.000274,0.000115,0.000133,-0.022973,0.215442,0.039709,0.00078,0.034179,0.011184,2,18,7.787879,8,10.422348,7.344381,-0.289548,-0.056928,0.023163,0.013741,0.002262,-0.000167,-0.000002,-0,-0,-0,-0.034642,0.122009,0.014399,0.000435,0.021555,0.003155,2,18,7.326848,7,7.549003,6.877681,-0.756248,-0.523627,-0.4667,0.017139,0.005807,0.001171,0.000107,-0,-0,0,-0,-0.021774,0.048787,0.002475,0.000083,0.002906,0.000465,1,18,7.401612,7,7.915007,'class 2'
9,7.94978,0.785256,0.360317,0.001613,-0.052243,-0.103401,-0.602567,-3.92581,34.47139,-1.147186,0.529306,0.186414,0.094145,0.154915,0.117701,4,18,9.428572,9,18.619047,7.490034,-0.459746,0.043302,0.033382,0.02234,-0.003024,-0.000346,0.000685,-0.000122,-0.000636,-0.054344,0.192126,0.032575,0.0016,0.034284,0.012864,2,18,7.818182,7,11.653409,7.372077,-0.577703,-0.117958,0.022164,0.017549,0.000841,-0.000022,-0.000009,-0,0,-0,-0.038872,0.122607,0.014713,0.000455,0.0219,0.002973,1,18,7.377432,7,8.267145,6.886402,-1.063378,-0.603632,-0.485674,0.016699,0.006283,0.0009,0.000121,-0,-0,0,0,-0.022082,0.05136,0.002737,0.000063,0.003145,0.000395,1,18,7.440967,7,7.937334,'class 2'
7,7.784099,0.499085,0.282902,0.259457,-0.056476,0.229825,0.045407,-1.330589,12.241287,-0.52253,0.616161,0.153124,0.096182,0.151926,0.117872,2,11,7.714286,8,9.904762,7.50308,-0.281019,0.037145,0.023918,0.010302,-0.010995,-0.000465,-0.000013,0.000029,0.000404,-0.050761,0.190438,0.032829,0.001211,0.034618,0.011047,2,18,8,8,12.5625,7.388103,-0.395996,-0.114976,0.021634,0.01626,0.000439,-0.000014,-0.000003,0,0,-0,-0.038333,0.124444,0.015145,0.000337,0.02251,0.002622,1,18,7.431907,7,7.996322,6.898026,-0.886073,-0.605053,-0.490077,0.016808,0.006227,0.000655,0.000141,-0,-0,0,0,-0.02238,0.050881,0.002688,0.000065,0.003094,0.000406,1,18,7.437648,7,8.075451,'class 2'
2,7.350803,0.970949,0.601566,0.54011,-0.004508,0.415503,-0.236389,-9.211968,-17.214582,1.032406,0.434197,0.172051,0.111884,0.149404,0.118934,2,17,7,5,24.333334,7.502179,0.151376,0.042434,0.040849,0.027574,-0.012743,0.000209,-0.000563,0.000179,0.001123,-0.025989,0.195507,0.035183,0.001419,0.035112,0.009395,2,17,7.727273,7,11.892045,7.402356,0.051553,-0.099823,0.023617,0.012964,0.00114,0.00007,0.000003,0.000001,0,-0,-0.03772,0.126047,0.015567,0.000257,0.023242,0.002274,1,18,7.540856,7,8.225863,6.910039,-0.440764,-0.59214,-0.492317,0.016922,0.006183,0.000453,0.000159,-0,-0,0,0,-0.022651,0.05048,0.002647,0.000067,0.003054,0.000415,1,18,7.458985,7,8.315798,'class 2'
9,7.596947,0.847848,0.840707,0.149566,0.020644,-0.053018,-0.283467,4.938396,-13.062845,-0.142425,0.618705,0.204911,0.134227,0.148608,0.119032,2,16,7.142857,6,20.809525,7.518047,-0.078899,0.060741,0.050733,0.020825,-0.008643,0.000701,-0.000547,0.000135,0.000629,-0.030833,0.214558,0.041237,0.00146,0.035798,0.007927,2,17,7.575758,8,10.314394,7.415307,-0.18164,-0.10274,0.025798,0.010826,0.000456,0.00021,0.000007,0.000001,0,-0,-0.03708,0.127338,0.015935,0.000215,0.024049,0.001961,1,18,7.521401,8,8.055204,6.922361,-0.674585,-0.595686,-0.492946,0.017041,0.006159,0.000305,0.000176,-0,-0,0,0,-0.022894,0.05013,0.002614,0.000068,0.003023,0.000421,1,18,7.440967,7,8.220067,'class 2'
8,7.591527,0.883365,0.798226,0.616227,-0.051378,-0.068395,-0.692894,-9.020346,19.882938,-0.701366,0.115274,0.154447,0.134478,0.146706,0.124081,4,17,9,9,15.666667,7.522028,-0.069499,0.0654,0.039685,0.019849,-0.006416,0.001534,-0.000071,0.000051,-0.00028,0.005867,0.209662,0.038089,0.002305,0.035326,0.009525,2,17,7.393939,7,10.121212,7.437495,-0.154032,-0.084533,0.024613,0.012109,0.003436,0.000119,0.000007,0.000001,-0,-0,-0.040159,0.126515,0.015867,0.000168,0.024155,0.001788,1,18,7.564202,7,8.168714,6.928247,-0.66328,-0.593781,-0.509248,0.016637,0.006475,0.000011,0.00019,-0,-0,0,0,-0.023101,0.052072,0.002815,0.000051,0.003209,0.000356,1,18,7.508298,7,8.293693,'class 2'
4,7.140435,0.576822,0.391373,0.30716,0.222858,0.39934,-0.639597,-0.318676,3.847091,0.661034,0.416631,0.168459,0.098611,0.143564,0.123707,4,9,7.142857,8,4.476191,7.495372,0.354937,0.08401,0.016937,0.002972,0.006297,0.003958,-0.000646,-0.000993,-0.000052,0.064102,0.223591,0.04081,0.003155,0.035093,0.010019,2,16,7.090909,7,7.835227,7.458892,0.318457,-0.036479,0.026275,0.010257,0.004436,0.000184,0.000011,0,-0,0,-0.040968,0.125715,0.015868,0.000122,0.024885,0.001523,1,17,7.622568,8,7.587458,6.941169,-0.199266,-0.554203,-0.517724,0.016427,0.00658,0.000351,0.000214,-0,-0,0,-0,-0.023357,0.053452,0.002961,0.000042,0.003336,0.000317,1,18,7.52679,7,8.208604,'class 2'
6,6.995609,0.693202,0.356973,0.086964,0.339825,0.17311,-1.52562,-6.706721,24.11698,0.963211,0.668273,0.281317,0.069737,0.142989,0.116832,4,10,6.285714,6,4.904762,7.479761,0.484152,0.087121,0.018433,0.005952,0.008738,0.003281,-0.00084,-0.000653,0.000468,0.062736,0.24987,0.048565,0.002938,0.035535,0.008229,2,11,7.363636,8,6.551136,7.466105,0.470495,-0.013657,0.028462,0.008251,0.001505,0.000267,0.000014,0,-0,0,-0.038219,0.126355,0.016086,0.000074,0.02565,0.001152,1,17,7.750973,8,8.273681,6.955105,-0.040504,-0.524656,-0.510999,0.016628,0.006546,0.000356,0.000224,-0,-0,0,-0,-0.02353,0.052513,0.002868,0.000041,0.00327,0.000317,1,18,7.576102,7,8.212067,'class 2'
7,7.10859,0.648267,0.139211,0.103007,0.051105,-0.339584,0.28103,12.273218,-17.136528,0.684472,0.858039,0.353514,0.047713,0.14373,0.110361,3,8,6.428571,7,2.952381,7.472558,0.363969,0.075361,0.035828,0.000942,0.003505,0.000404,-0.0005,0.000153,0.000479,0.040475,0.261794,0.051713,0.002415,0.035846,0.00686,2,11,6.757576,7,5.939394,7.471896,0.363306,-0.000663,0.030292,0.00693,0.001683,0.000314,0.000014,0,-0,0,-0.035539,0.126668,0.016239,0.000053,0.026371,0.000908,1,17,7.540856,7,7.468051,6.968799,-0.139791,-0.503759,-0.503097,0.016831,0.006528,0.000302,0.000228,-0,-0,0,-0,-0.023661,0.051699,0.00279,0.000041,0.003217,0.000316,1,18,7.581792,7,8.246272,'class 2'
6,6.946834,0.770668,0.25522,0.064286,-0.101655,-0.026578,-0.035597,-10.48423,20.911148,0.961603,0.374329,0.194845,0.064139,0.140262,0.111991,4,11,6.857143,7,5.142857,7.43088,0.484046,0.104486,0.036725,0.016287,0.001852,0.000845,0.000178,0.000429,-0.000938,0.084048,0.199418,0.035383,0.004088,0.034441,0.008589,3,11,7.030303,7,4.780303,7.471997,0.525163,0.041117,0.030394,0.006821,0.000072,0.000323,0.00001,0,-0,0,-0.037286,0.124051,0.01571,0.000071,0.026122,0.001105,1,17,7.560311,7,7.286387,6.961794,0.01496,-0.469086,-0.510203,0.016592,0.006396,0.000518,0.000236,-0,-0,0,-0,-0.023506,0.053422,0.002963,0.000041,0.003344,0.000307,1,18,7.596017,7,8.48283,'class 2'
5,7.138636,0.831887,0.285989,0.253402,-0.125579,0.112761,1.57535,-0.636701,-30.459528,0.7993,0.320058,0.134693,0.068692,0.138058,0.115807,5,8,6.428571,6,0.952381,7.450574,0.311939,0.086775,0.03526,0.021123,0.000422,0.000487,0.000627,0.000186,-0.000933,0.072638,0.158506,0.02463,0.004087,0.033087,0.010732,2,15,7.212121,7,7.484848,7.465,0.326364,0.014425,0.030339,0.00811,0.00176,0.000429,0.000001,-0,-0,0,-0.040209,0.121351,0.01516,0.000121,0.025758,0.001454,1,15,7.350194,7,6.42376,6.948105,-0.19053,-0.502469,-0.516894,0.016398,0.006081,0.000725,0.00024,-0,-0,0,-0,-0.023204,0.055389,0.003161,0.000048,0.003475,0.000321,1,18,7.556188,7,8.402557,'class 2'
6,6.964605,0.968359,0.536864,0.262942,0.05215,0.315155,0.093964,-3.217586,-30.025921,1.242281,0.340535,0.15137,0.080721,0.137146,0.116595,5,8,6.714286,7,1.238095,7.452681,0.488076,0.078182,0.034111,0.024078,-0.003267,0.001758,0.000525,-0.001578,-0.000035,0.068149,0.117635,0.016844,0.003194,0.031986,0.010653,2,13,6.727273,7,6.767045,7.453806,0.489202,0.001125,0.032878,0.008603,0.000769,0.000614,-0.000009,-0,-0,-0,-0.040712,0.117881,0.01451,0.000177,0.025939,0.001684,1,15,7.40856,7,7.164458,6.94152,-0.023085,-0.511161,-0.512287,0.016585,0.005474,0.000705,0.000238,-0,-0,0,-0,-0.022763,0.055909,0.003206,0.000061,0.00348,0.000363,1,19,7.577051,7,8.629378,'class 2'
5,6.832143,0.851533,0.74993,0.309043,-0.020171,0.410169,0.972511,-1.297023,8.231599,1.910506,0.527737,0.186474,0.108922,0.13823,0.122527,3,9,5.142857,5,3.809524,7.514946,0.682803,0.086569,0.029631,0.009564,0.003407,0.001958,-0.000437,-0.001471,0.000936,0.047374,0.124969,0.016797,0.00313,0.031307,0.012596,2,14,7.030303,7,6.905303,7.430424,0.598281,-0.084521,0.03283,0.01054,0.001131,0.000861,-0.00002,-0.000001,0,0,-0.044502,0.11627,0.014146,0.000267,0.025411,0.002177,2,18,7.669261,7,8.011278,6.915695,0.083552,-0.599251,-0.514729,0.016503,0.004822,0.00084,0.000234,-0,-0,0,-0,-0.022165,0.05759,0.003378,0.000072,0.003572,0.000402,1,19,7.500237,7,8.398127,'class 2'
4,7.058383,0.808794,0.402476,0.029291,-0.073509,-0.174991,0.21878,3.643472,-34.921093,1.181978,0.592451,0.166164,0.107747,0.138127,0.119504,4,10,6.714286,6,6.904762,7.492698,0.434315,0.10581,0.049982,0.0122,-0.001526,0.00115,0.000698,-0.00053,-0.000305,0.043628,0.090881,0.0116,0.006021,0.031392,0.010326,2,11,6.787879,7,4.984848,7.434633,0.376251,-0.058064,0.035826,0.009919,0.003008,0.000845,-0.000017,-0,0,-0,-0.042737,0.114001,0.013754,0.00031,0.025993,0.002248,1,17,7.505836,7,7.579067,6.928728,-0.129655,-0.56397,-0.505906,0.01686,0.00467,0.000548,0.000226,-0,-0,0,-0,-0.022079,0.056072,0.00321,0.000079,0.003441,0.000424,1,19,7.533428,7,8.324902,'class 2'
10,7.405484,0.4853,0.473576,0.054504,0.148693,-0.377362,-0.859341,7.585143,41.896873,-0.04278,0.591516,0.135471,0.101901,0.139453,0.125519,4,10,6.857143,6,4.142857,7.523887,0.118403,0.112784,0.055369,0.034833,0.006226,0.000539,-0.000096,0.000256,0.000147,0.022582,0.073361,0.009577,0.006327,0.031169,0.011785,3,12,7.333333,7,6.166667,7.400033,-0.005451,-0.123854,0.036068,0.010984,0.001236,0.001145,-0.000025,-0,0,0,-0.045816,0.11299,0.013467,0.000441,0.025403,0.002854,1,18,7.525292,7,8.430022,6.897941,-0.507543,-0.625946,-0.502092,0.016817,0.00389,0.000627,0.000219,-0,-0,0,-0,-0.021334,0.057299,0.003331,0.00009,0.003492,0.000469,0,19,7.444286,7,8.171112,'class 2'
11,7.752328,0.493897,0.099851,0.089808,0.102547,-0.346901,-0.365735,16.508614,57.501705,-0.483854,0.236775,0.120205,0.074424,0.142993,0.128133,3,11,7.428571,7,8.952381,7.553949,-0.198379,0.082148,0.071991,0.02965,0.006689,-0.000021,-0.000136,-0.000447,0.000411,-0.039807,0.104746,0.011885,0.004253,0.031661,0.0115,3,12,7.333333,7,5.666667,7.356191,-0.396137,-0.197758,0.039744,0.011001,0.003481,0.001435,-0.000025,-0,0,0,-0.047264,0.110487,0.012822,0.000762,0.025359,0.003903,1,17,7.330739,7,8.417528,6.875428,-0.8769,-0.678521,-0.480763,0.017143,0.002855,0.000282,0.000193,-0,-0,0,0,-0.02028,0.056542,0.003233,0.00011,0.003369,0.000543,0,20,7.384542,7,8.135263,'class 2'
10,7.694097,0.804582,0.288809,0.162701,0.136815,-0.246626,1.3603,2.700344,-74.041557,-0.678475,0.509686,0.193505,0.077253,0.148474,0.130882,4,11,8.714286,10,6.904762,7.484499,-0.209598,0.078489,0.068356,0.0203,0.008046,0.001049,-0.001055,-0.000793,0.000968,-0.030433,0.118705,0.01319,0.003715,0.032464,0.012839,3,12,7.454545,8,6.255682,7.296494,-0.397602,-0.188004,0.040116,0.009386,0.002254,0.001702,-0.000026,-0,0,0,-0.047249,0.111264,0.012762,0.000939,0.024719,0.00455,1,17,7.486382,7,8.977353,6.837344,-0.856753,-0.647155,-0.459151,0.017097,0.002024,0.000217,0.000177,-0,-0,0,0,-0.019338,0.056761,0.003248,0.000118,0.00335,0.000579,0,20,7.311522,7,8.095034,'class 2'
4,7.151994,0.605626,0.417343,0.186124,0.09921,0.443974,-0.309351,-12.576507,-15.506661,0.836845,0.783804,0.227151,0.110979,0.156793,0.13142,4,10,6.285714,6,4.904762,7.375906,0.223913,0.062125,0.055229,0.00609,0.004689,0.001066,-0.001043,-0.000656,0.000525,0.000806,0.138859,0.016149,0.00322,0.033882,0.013887,4,11,7.575758,8,5.376894,7.227098,0.075104,-0.148809,0.040368,0.006762,0.0014,0.001866,-0.000024,-0,0,0,-0.04573,0.111818,0.012658,0.001088,0.02408,0.005048,1,16,7.451362,7,8.139227,6.797079,-0.354915,-0.578827,-0.430018,0.017036,0.001408,0.000074,0.000156,-0,-0,0,0,-0.01837,0.056441,0.003208,0.000124,0.003302,0.000604,0,20,7.237553,7,8.071151,'class 2'
9,7.237887,0.725764,0.246355,0.111807,0.056303,-0.401837,0.121955,-2.749487,-32.520058,0.367602,0.753874,0.219954,0.162436,0.167598,0.131632,5,12,7.714286,6,8.571428,7.345628,0.10774,0.058349,0.01959,0.017369,0.009033,0.001269,-0.001055,-0.000241,0.000139,-0.06057,0.148176,0.018746,0.003004,0.0361,0.015518,2,15,6.757576,6,8.939394,7.140539,-0.097349,-0.205089,0.045261,0.00636,0.003913,0.002042,-0.000018,-0,0,0,-0.042815,0.108361,0.011663,0.001663,0.024293,0.005991,0,16,7.354085,7,8.432728,6.768611,-0.469276,-0.577016,-0.371927,0.017315,0.00093,0.00064,0.000117,-0,-0,-0,0,-0.017025,0.053717,0.002911,0.000138,0.003056,0.000655,0,20,7.248459,7,8.155506,'class 2'
12,7.462165,0.881372,0.285909,0.064987,0.065966,-0.42345,1.18605,12.169727,-6.938195,-0.66045,0.45095,0.208282,0.095089,0.179653,0.129762,3,12,7.285714,7,10.571428,7.235658,-0.226507,0.079356,0.037058,0.023306,0.008459,-0.000575,-0.00116,0.000262,0.00041,-0.065604,0.129963,0.01871,0.002968,0.03872,0.015823,2,12,7.424242,8,5.689394,7.057225,-0.40494,-0.178432,0.045925,0.007677,0.001107,0.001989,-0.000013,-0.000001,0,0,-0.039355,0.104837,0.010827,0.0018,0.023832,0.005962,0,16,7.276265,7,7.567911,6.7276,-0.734565,-0.508058,-0.329625,0.017226,0.001697,0.000551,0.000089,-0,-0,-0,0,-0.016079,0.052083,0.002744,0.000139,0.002938,0.000656,0,20,7.152679,7,8.118993,'class 2'
3,7.437349,0.654093,0.275945,0.04923,0.365242,0.57537,-1.651877,-15.343699,37.243179,0.427378,0.460766,0.153422,0.111253,0.181375,0.132224,3,12,7.428571,8,7.952381,7.296518,-0.140831,0.079652,0.050422,0.014044,0.017404,0.000909,-0.001437,-0.000774,0.001385,-0.116029,0.126302,0.018946,0.003332,0.039939,0.017617,2,15,7.818182,8,8.153409,7.041269,-0.39608,-0.255249,0.050006,0.01116,0.000504,0.002005,-0.000017,-0.000001,0,0,-0.038342,0.103827,0.010471,0.002295,0.024848,0.006539,0,16,7.400778,7,7.522343,6.741298,-0.696051,-0.55522,-0.299971,0.017546,0.001889,0.00001,0.000076,-0,-0,0,0,-0.015667,0.050506,0.002582,0.00015,0.0028,0.000691,0,20,7.123281,7,8.199216,'class 2'
8,7.622837,0.673304,0.301296,0.0277,0.024038,0.243322,0.351834,3.928207,-9.234035,-0.399708,0.277338,0.195568,0.049628,0.194105,0.130322,3,12,7.142857,8,10.476191,7.180247,-0.442589,0.107099,0.037238,0.021499,0.015469,-0.000529,-0.000733,-0.000567,0.000048,-0.122838,0.129484,0.020966,0.003835,0.043182,0.017452,3,13,7.878788,8,5.297348,6.953815,-0.669021,-0.226432,0.050751,0.012991,0.003973,0.001806,-0.000015,-0.000001,0,0,-0.033787,0.096599,0.009047,0.002412,0.024564,0.006116,0,16,7.003891,7,7.339828,6.701869,-0.920967,-0.478378,-0.251946,0.017446,0.002649,0.000003,0.000047,-0,-0,0,0,-0.014795,0.048203,0.002367,0.000148,0.002658,0.000678,0,20,6.98293,7,8.109765,'class 2'
8,7.697198,1.00356,0.314265,0.012347,-0.037469,-0.103642,0.760622,-2.024062,-23.624857,-1.330172,0.31839,0.246954,0.054381,0.207373,0.131058,5,12,8.285714,8,5.904762,7.070435,-0.626763,0.134167,0.013996,0.008631,0.012723,-0.000553,-0.000115,0.000105,-0.000703,-0.128802,0.137026,0.022105,0.006703,0.048083,0.018886,3,12,7.909091,8,5.022727,6.851224,-0.845974,-0.219211,0.054524,0.01748,0.010625,0.001334,-0.000026,-0.000001,0,0,-0.026418,0.084072,0.006839,0.002919,0.025473,0.005868,0,15,7.14786,7,7.368677,6.680524,-1.016674,-0.389911,-0.1707,0.017626,0.00346,0.000487,0.000011,-0,-0,0,0,-0.013679,0.044188,0.002008,0.000154,0.002405,0.00068,0,20,6.816501,7,8.057868,'class 2'
11,7.499585,1.003592,0.34817,0.020025,0.100356,-0.435881,-0.857719,9.473635,20.854254,-1.331737,0.533341,0.28716,0.066213,0.214964,0.130064,3,11,7.285714,7,7.571429,6.949849,-0.549736,0.150094,0.04362,0.000686,0.006404,-0.001713,-0.000064,0.001067,-0.000395,-0.10716,0.140871,0.023527,0.006876,0.050535,0.020093,3,12,7.69697,8,7.030303,6.779855,-0.71973,-0.169994,0.054744,0.019651,0.013611,0.000785,-0.000026,-0.000001,0,0,-0.021482,0.068212,0.004688,0.002911,0.025287,0.005087,0,15,6.980545,7,6.816026,6.64729,-0.852295,-0.302559,-0.132565,0.017518,0.003976,0.000385,-0.000018,-0,-0,0,0,-0.013157,0.041258,0.001773,0.000147,0.002262,0.000639,0,19,6.752015,7,7.777658,'class 2'
7,7.311914,0.744108,0.41777,0.280202,0.004495,-0.181454,0.353045,-4.515345,8.474714,-0.606539,0.203621,0.225529,0.051514,0.21644,0.131105,6,11,8.571428,9,3.952381,6.945157,-0.366757,0.15042,0.016199,0.009225,0.005133,-0.001203,-0.001039,-0.00014,0.000345,-0.124996,0.131811,0.021121,0.008375,0.051875,0.019686,3,11,6.909091,7,5.335227,6.764864,-0.54705,-0.180293,0.056969,0.021373,0.017103,0.0007,-0.00004,-0.000001,0,0,-0.018493,0.065872,0.004416,0.003232,0.026303,0.005466,0,14,6.879377,7,6.9893,6.665546,-0.646368,-0.27961,-0.099318,0.017777,0.004046,0.000877,-0.000016,-0,-0,0,0,-0.012854,0.040391,0.0017,0.000156,0.002196,0.000665,0,20,6.723092,7,7.845487,'class 2'
9,7.173113,0.773299,0.534005,0.076192,0.081489,0.006771,-0.013357,10.562335,-1.371256,-0.315486,0.32163,0.239698,0.049344,0.218834,0.130579,3,9,6.571429,8,6.285714,6.829554,-0.34356,0.155276,0.039258,0.006386,0.002016,-0.002761,-0.00067,0.000128,0.000219,-0.109632,0.130478,0.021877,0.006963,0.053046,0.02042,3,11,7.151515,7,6.195076,6.710533,-0.46258,-0.11902,0.056833,0.024569,0.018548,0.000122,-0.000041,-0.000001,0,0,-0.013716,0.043435,0.003215,0.002292,0.026114,0.004744,1,14,6.793774,7,7.156524,6.637261,-0.535852,-0.192292,-0.073272,0.017672,0.004346,0.000738,-0.00004,-0,0,0,0,-0.012588,0.037555,0.001493,0.000148,0.002075,0.000612,0,19,6.670934,7,7.901152,'class 2'
8,7.127699,0.718237,0.276175,0.200375,0.107883,0.164628,-0.590347,-2.951658,-4.12208,-0.642437,0.527353,0.230579,0.056467,0.215898,0.130092,3,11,7.714286,8,7.238095,6.726763,-0.400937,0.140967,0.05631,0.00093,0.000682,-0.003299,0.000298,0.000393,0.000059,-0.083727,0.133312,0.020983,0.004936,0.053188,0.02131,3,12,7.060606,7,5.808712,6.680927,-0.446773,-0.045836,0.056431,0.027556,0.018238,-0.000517,-0.000038,-0,0,0,-0.010637,0.018242,0.003176,0.000997,0.025938,0.004354,1,14,6.55642,6,7.185281,6.613363,-0.514336,-0.1134,-0.067564,0.01757,0.004431,0.000544,-0.000066,-0,0,0,0,-0.012595,0.035147,0.001329,0.000137,0.001979,0.000554,0,19,6.668563,6,7.926625,'class 2'
10,7.468311,1.047641,0.664239,0.038133,0.156802,-0.146307,-2.110565,0.863235,68.062286,-1.750013,0.363881,0.228348,0.092293,0.216737,0.127606,6,11,8.428572,8,2.952381,6.72677,-0.741541,0.128554,0.024727,0.00747,0.001974,-0.00416,0.000116,0.001206,-0.000306,-0.096356,0.131268,0.018047,0.0052,0.053589,0.019743,2,14,7.606061,8,9.058712,6.681355,-0.786956,-0.045415,0.057504,0.028912,0.019748,-0.000318,-0.000049,-0,0,0,-0.008844,0.019621,0.003316,0.00105,0.026682,0.004611,1,14,6.719844,7,7.374331,6.635302,-0.833009,-0.091468,-0.046053,0.017805,0.004395,0.000964,-0.000047,-0.000001,0,0,0,-0.012446,0.034921,0.001308,0.000147,0.001953,0.00058,0,19,6.690374,7,7.951051,'class 2'
3,6.810793,0.527091,0.467746,0.177712,-0.201936,0.214283,0.52616,-0.14247,-25.112984,0.118367,0.729712,0.179143,0.131534,0.209785,0.120667,2,9,5.714286,6,7.904762,6.662506,-0.148287,0.071354,0.049356,0.002992,0.00454,-0.001811,0.00037,0.000705,-0.000846,-0.019006,0.12699,0.012641,0.003688,0.052362,0.022477,2,14,7.393939,8,8.808712,6.70126,-0.109533,0.038754,0.056934,0.030693,0.017411,-0.000343,-0.000047,-0.000001,0,0,-0.008831,0.033503,0.003291,0.001484,0.026939,0.004758,1,16,6.708171,7,8.027784,6.641438,-0.169355,-0.021068,-0.059822,0.017914,0.004106,0.00104,-0.000038,-0.000001,0,0,0,-0.012768,0.033671,0.001222,0.000147,0.001892,0.000555,0,19,6.713134,6,8.021559,'class 2'
4,6.181526,0.802828,0.341501,0.163851,-0.216375,0.178049,-0.270149,-6.621464,58.444763,0.980478,0.537956,0.158636,0.110066,0.201177,0.130816,3,14,6.285714,4,16.238094,6.605546,0.42402,0.077113,0.037248,0.034312,0.006825,0.000372,0.000502,-0.000451,-0.000478,0.074177,0.114378,0.011444,0.005126,0.051297,0.02658,2,14,5.909091,6,8.085227,6.731432,0.549906,0.125885,0.056224,0.030027,0.01529,-0.000536,-0.000036,-0.000001,0,0,-0.010906,0.053497,0.003304,0.003185,0.026774,0.00524,1,16,6.614786,6,8.042437,6.628375,0.446848,0.022828,-0.103057,0.017818,0.003663,0.000776,-0.000049,-0.000001,0,0,0,-0.013379,0.03284,0.001171,0.000139,0.001859,0.000513,0,19,6.768611,7,8.188369,'class 2'
8,6.496987,0.489413,0.275285,0.011733,0.280254,0.22442,-1.99245,-6.476993,52.518616,0.202395,0.636835,0.153211,0.090504,0.19995,0.126876,2,9,6.428571,7,6.285714,6.692387,0.195399,0.064995,0.017232,0.001606,0.007494,-0.000141,-0.000706,-0.000203,0.000916,0.049369,0.131045,0.013411,0.003587,0.049659,0.024838,2,14,6.545455,7,8.193182,6.768059,0.271071,0.075672,0.055356,0.029661,0.011879,0.000063,-0.000037,-0.000001,0,0,-0.013815,0.06112,0.003869,0.003112,0.026844,0.005201,1,16,6.622568,6,7.899958,6.655231,0.158244,-0.037155,-0.112827,0.017992,0.003504,0.000953,-0.000012,-0.000001,0,0,0,-0.013535,0.033668,0.001218,0.000148,0.00188,0.000542,0,19,6.796112,7,8.212679,'class 2'
9,7.906174,0.86648,0.688052,0.441407,0.095074,-0.262078,-0.353523,2.815372,26.641541,-1.995939,0.680366,0.353815,0.117059,0.166416,0.138503,5,13,9.142858,9,6.809524,7.266299,-0.639874,0.053514,0.049194,0.016389,0.002755,-0.001316,-0.000431,0.000423,-0.000218,-0.020709,0.296159,0.068021,0.002922,0.042217,0.025756,3,14,7.818182,7,7.778409,7.218776,-0.687397,-0.047523,0.039216,0.01195,0.010809,-0.001132,0.000004,0,0,0,-0.038074,0.117946,0.013218,0.001248,0.022267,0.004566,1,15,7.081712,7,7.692516,6.694152,-1.212022,-0.572147,-0.524624,0.016419,0.007222,0.000153,-0.000093,0,0,-0,-0,-0.023488,0.043127,0.002001,0.000058,0.002623,0.000367,0,20,7.341868,7,8.245974,'class 2'
5,7.528209,0.526963,0.287976,0.248196,-0.072677,0.350278,1.417261,-6.08662,-6.429213,0.566744,0.809613,0.234911,0.073087,0.169337,0.142764,3,11,7.142857,7,8.809524,7.402104,-0.126105,0.113058,0.02792,0.02206,0.011706,-0.000483,0.000135,-0.000669,-0.001498,-0.107198,0.245559,0.052457,0.009891,0.050962,0.025347,3,13,7.666667,7,7.791667,7.220007,-0.308202,-0.182096,0.040911,0.011614,0.01058,-0.000712,-0.000006,0,0,0,-0.041945,0.134037,0.017461,0.001041,0.024917,0.004317,1,15,7.330739,7,6.972216,6.67821,-0.849999,-0.723894,-0.541798,0.01601,0.007561,0.000069,-0.000145,0,0,-0,-0,-0.023502,0.050262,0.002652,0.00005,0.00316,0.000332,0,20,7.333807,7,8.368596,'class 2'
3,7.053995,1.017256,0.542078,0.215213,0.123578,0.442415,0.241486,3.31509,-34.801048,1.774547,0.544332,0.204668,0.077089,0.179698,0.136121,3,8,5.142857,5,3.809524,7.361826,0.307832,0.122535,0.037397,0.014136,0.008379,0.001179,0.000382,-0.001422,0.000102,-0.071003,0.240253,0.052491,0.011445,0.055978,0.023129,3,12,7.363636,7,5.801136,7.216486,0.162491,-0.14534,0.039291,0.012164,0.010389,-0.000687,-0.000006,-0,0,0,-0.041066,0.143435,0.020032,0.000846,0.026177,0.004162,2,15,7.33463,7,6.489148,6.672144,-0.38185,-0.689682,-0.544342,0.015722,0.007604,0.000296,-0.000194,0,0,-0,0,-0.023622,0.053987,0.003025,0.000049,0.003439,0.000326,0,20,7.348506,7,8.223362,'class 2'
7,7.62713,0.550413,0.483445,0.246429,0.253952,0.154149,-0.843986,-6.303759,19.179262,0.179461,0.586634,0.171686,0.149945,0.199911,0.135206,3,11,7.714286,8,7.238095,7.353671,-0.273459,0.160012,0.027496,0.009498,0.005846,-0.001383,0.000226,-0.000176,0.000171,-0.142014,0.27545,0.073731,0.012002,0.066343,0.023203,3,14,7.757576,8,7.126894,7.152305,-0.474825,-0.201366,0.039206,0.009952,0.009327,-0.000314,-0.000002,0.000001,0,-0,-0.03858,0.163311,0.025777,0.000685,0.028595,0.004217,2,15,7.326848,7,6.478691,6.644201,-0.982929,-0.70947,-0.508104,0.01541,0.007576,0.000089,-0.000184,0,0,-0,0,-0.022897,0.059023,0.003568,0.00005,0.003838,0.000318,0,20,7.260787,7,8.276361,'class 2'
4,7.454347,0.616312,0.320547,0.028673,-0.197586,-0.136961,1.675975,1.699259,-61.757973,-0.267092,0.730717,0.451227,0.079928,0.233283,0.130366,4,12,7.571429,7,7.285714,7.064998,-0.389349,0.128918,0.05164,0.001308,-0.006135,-0.001774,0.000696,0.000455,-0.00101,-0.075969,0.406871,0.138845,0.006018,0.083777,0.021018,3,12,7.393939,8,6.808712,7.018621,-0.435726,-0.046376,0.032976,0.010118,0.005513,-0.000122,0.000012,0.000001,-0,-0,-0.028371,0.197498,0.037063,0.000347,0.033056,0.00408,0,20,6.964981,7,7.92455,6.592478,-0.861869,-0.47252,-0.426144,0.014691,0.00719,0.000214,-0.000207,0,0,-0,0,-0.021667,0.068219,0.004678,0.000052,0.00461,0.000314,0,20,7.07302,7,8.4292,'class 2'
4,6.534645,0.704268,0.358823,0.237567,-0.077222,0.250153,-0.555714,-2.875039,15.849862,0.107878,0.836583,0.593378,0.073523,0.254651,0.126085,3,9,6.285714,6,4.904762,6.598529,0.063885,0.077075,0.040203,0.027466,-0.005266,-0.001054,-0.000045,-0.000147,0.00002,0.089812,0.467971,0.177626,0.003548,0.098094,0.019397,3,12,6.69697,7,6.217803,6.831367,0.296723,0.232838,0.023148,0.010934,0.001293,-0.000154,0.000026,0.000001,-0,-0,-0.013507,0.227042,0.048344,0.000133,0.037478,0.003877,0,20,6.396887,6,7.95124,6.524583,-0.010062,-0.073946,-0.306785,0.013962,0.00634,0.000441,-0.000214,0,0,-0,0,-0.01986,0.0768,0.005854,0.000053,0.005402,0.000313,0,20,6.89284,7,8.521718,'class 2'
6,5.737173,0.751159,0.68721,0.15271,0.136086,-0.420175,-0.826188,4.62284,53.014362,0.216659,0.242093,0.322415,0.07414,0.257539,0.119905,2,8,5.571429,6,4.952381,6.146291,0.409118,0.117142,0.06728,0.018306,0.003493,-0.001648,-0.000328,-0.000036,0.000059,0.202727,0.392862,0.152576,0.003594,0.105921,0.0181,0,10,5.424242,6,8.501894,6.610703,0.873529,0.464412,0.012005,0.011857,0.002317,-0.000322,0.000036,-0,0,-0,0.002465,0.245728,0.056437,0.000129,0.040822,0.003698,0,14,6.085603,6,6.875456,6.44286,0.705687,0.296569,-0.167843,0.013323,0.005023,0.000763,-0.000206,0,0,-0,0,-0.017584,0.083948,0.006938,0.000054,0.006119,0.000313,0,20,6.708867,6,8.517668,'class 2'
4,5.490179,0.498775,0.347364,0.272907,-0.149502,0.142367,1.127755,0.117404,-48.470192,0.424319,0.623519,0.114055,0.081533,0.230495,0.110988,2,8,5.142857,5,4.142857,5.700687,0.210508,0.066577,0.042485,0.033152,-0.005472,-0.001358,0.001261,0.000288,-0.00069,0.142215,0.247775,0.084276,0.003166,0.105952,0.016567,0,9,5.484848,5,5.007576,6.257156,0.766977,0.556469,0.012501,0.008686,0.004057,-0.000308,0.000042,0.000001,0,-0,0.025243,0.25419,0.060918,0.00013,0.043289,0.003004,0,14,5.595331,5,5.609041,6.322921,0.832742,0.622234,0.065765,0.012509,0.002957,0.001865,-0.000125,0,-0,-0,0,-0.013601,0.090855,0.008083,0.000047,0.006894,0.00028,0,20,6.347084,6,8.205852,'class 2'
6,5.856945,0.51456,0.138474,0.103074,-0.036615,-0.175711,-0.285542,2.396184,9.0891,-0.54996,0.528169,0.130182,0.040113,0.227553,0.101237,3,7,5.571429,6,1.952381,5.648029,-0.208916,0.07839,0.019143,0.003702,-0.001269,-0.002907,0.000358,0.000804,-0.000363,0.093831,0.282057,0.093386,0.001976,0.102027,0.014839,1,10,6.030303,6,5.842803,6.152274,0.29533,0.504245,0.013104,0.008807,0.003512,-0.000569,0.000037,0,0,-0,0.025423,0.247391,0.057788,0.00015,0.041645,0.003638,0,13,5.486382,5,5.266416,6.251606,0.394662,0.603578,0.099332,0.012421,0.001656,0.00144,-0.000153,0,0,-0,-0,-0.012206,0.09179,0.00824,0.000054,0.006971,0.000316,0,20,6.204362,6,7.942562,'class 2'
3,5.492243,0.409344,0.102995,0.035951,-0.01986,0.11891,-0.540003,-0.2752,0.705561,0.270398,0.702423,0.154017,0.03832,0.207191,0.094066,1,10,5,5,10.666667,5.487211,-0.005033,0.071089,0.006801,0.005392,-0.006838,-0.001006,0.000323,0.000133,-0.000335,0.06968,0.260596,0.075964,0.001294,0.09571,0.013178,1,10,5.636364,5,4.801136,5.980168,0.487925,0.492957,0.014442,0.012927,0.005314,-0.000413,0.000034,0.000001,-0,-0,0.032683,0.239421,0.054617,0.00015,0.040537,0.003323,0,13,5.322957,5,4.797635,6.185468,0.693225,0.698257,0.2053,0.012059,0.002227,0.000196,-0.000105,0,-0,-0,-0,-0.010028,0.093122,0.008478,0.00005,0.007145,0.000302,0,20,6.009009,6,7.521266,'class 2'
5,4.929707,0.288036,0.232096,0.094003,-0.020012,-0.17791,1.532924,2.807431,-79.683952,0.426128,0.322879,0.089923,0.037215,0.169323,0.077751,3,7,4.714286,5,1.571429,5.20108,0.271373,0.09123,0.021321,0.010074,-0.007006,0.000757,-0.000032,0.000219,-0.000201,0.102477,0.186562,0.044145,0.000483,0.075811,0.009015,1,8,4.848485,5,3.320076,5.6487,0.718993,0.44762,0.020757,0.012176,0.003781,0.000049,0.000015,0.000001,-0,-0,0.036714,0.207602,0.041841,0.000179,0.034155,0.00306,0,13,5.206226,5,4.812774,6.019438,1.089731,0.818358,0.370739,0.011395,0.003312,0.002838,-0.000017,0,-0,-0,-0,-0.005245,0.091454,0.00819,0.000049,0.006959,0.000307,0,19,5.611664,5,6.769902,'class 2'
4,5.12487,0.218509,0.124272,0.013988,-0.002489,0.063878,-0.012254,-2.847046,-33.486851,-0.108225,0.332448,0.05992,0.034626,0.153546,0.073483,3,8,5.285714,4,5.238095,5.131446,0.006577,0.075246,0.009267,0.000732,-0.007841,-0.003007,0.001048,0.000979,-0.000074,0.065248,0.134575,0.027753,0.000697,0.064556,0.007375,1,10,5.090909,5,4.335227,5.508074,0.383204,0.376628,0.020604,0.011312,0.002141,0.000373,0.000001,0.000001,0,-0,0.034057,0.18701,0.034155,0.000195,0.029474,0.002945,0,13,5.108949,5,4.792771,5.925559,0.800689,0.794113,0.417485,0.011165,0.004724,0.003565,0.000024,0,-0,-0,-0,-0.002876,0.087319,0.007484,0.000051,0.006459,0.000334,0,19,5.449976,5,6.362416,'class 2'
2,4.997673,0.254218,0.132764,0.032503,0.033018,0.177816,-0.776469,-7.721418,-17.68597,0.354479,0.386434,0.062005,0.038747,0.146175,0.075552,2,9,4.714286,5,4.904762,5.0748,0.077127,0.061058,0.018721,0.007459,0.000007,-0.001596,0.000075,0.000148,-0.000094,0.049797,0.092241,0.017315,0.000949,0.055034,0.00673,2,13,5.090909,5,4.897727,5.397468,0.399795,0.322667,0.017983,0.009775,0.000634,0.000729,-0.000006,0,0,0,0.028393,0.163426,0.026073,0.000198,0.023896,0.002729,1,13,4.957199,5,5.41613,5.819927,0.822254,0.745126,0.422459,0.011199,0.006732,0.003804,0.000061,0,-0,-0,-0,-0.000663,0.07792,0.005994,0.00006,0.005358,0.00041,0,19,5.356093,5,6.055775,'class 2'
4,4.936074,0.437008,0.304465,0.27457,0.153554,0.118333,-0.778616,-6.459067,25.563751,0.466903,0.438525,0.078404,0.036491,0.13515,0.072403,2,13,5,4,13.333333,5.046916,0.110842,0.045625,0.031042,0.016301,0.000728,-0.000156,-0.000575,0.000323,0.000569,0.030884,0.07127,0.01187,0.000806,0.048977,0.005215,1,13,4.969697,5,6.905303,5.31928,0.383206,0.272364,0.015325,0.009395,0.002013,0.000675,-0.000006,0,-0,0,0.026734,0.154018,0.023209,0.00016,0.021698,0.002218,1,13,4.898833,5,5.5366,5.771286,0.835211,0.72437,0.452005,0.010832,0.007248,0.004321,0.000097,0,-0,-0,0,0.000736,0.075585,0.005649,0.00006,0.0051,0.000425,0,19,5.241347,5,5.805576,'class 2'
2,4.840545,0.703848,0.185971,0.101566,-0.145015,-0.009089,-0.048302,-0.854943,-21.15659,0.619443,0.237069,0.085791,0.034111,0.131741,0.073026,2,8,4.571429,4,3.952381,5.036957,0.196412,0.062927,0.05619,0.019873,-0.002922,0.001681,0.000409,0.000269,-0.000321,0.02661,0.071482,0.011522,0.001617,0.045407,0.004351,1,12,4.787879,5,5.109848,5.263986,0.42344,0.227028,0.011835,0.008572,0.003184,0.00058,-0.000002,0,-0,0,0.02359,0.143937,0.020228,0.000113,0.019155,0.001703,1,13,5.062257,5,5.691422,5.716228,0.875683,0.679271,0.452243,0.010711,0.008054,0.0046,0.000124,-0,-0,-0,0,0.001943,0.069611,0.00481,0.000067,0.004444,0.000486,0,19,5.230441,5,5.797915,'class 2'
4,4.854034,0.559062,0.363241,0.191119,0.163795,0.029212,0.137013,10.514652,-25.967636,0.731185,0.42157,0.113214,0.06383,0.141274,0.077233,1,6,3.714286,4,4.238095,5.053412,0.199378,0.079797,0.053252,0.001408,-0.003458,0.000303,-0.000201,0.00011,0.000345,0.025137,0.10366,0.014722,0.002333,0.049366,0.004892,1,12,4.848485,5,5.132576,5.299139,0.445105,0.245727,0.009937,0.007881,0.004399,0.000736,0.000006,0,-0,0,0.022216,0.140597,0.019109,0.000104,0.018232,0.00158,0,12,5.124514,5,5.179749,5.711164,0.85713,0.657752,0.412025,0.011267,0.008661,0.0042,0.000114,-0,-0,-0,0,0.001594,0.062698,0.003927,0.000076,0.003763,0.00056,0,15,5.278805,5,5.889024,'class 2'
4,5.071444,0.767694,0.186763,0.018055,0.158856,-0.138309,-0.578459,5.25734,17.619795,0.562876,0.375524,0.103783,0.071658,0.123338,0.075334,1,9,4.428571,3,8.619047,5.035449,-0.035995,0.067531,0.048408,0.025658,-0.002511,-0.002036,-0.000384,0.000201,0.001018,-0.044781,0.097724,0.01294,0.002392,0.042814,0.003448,1,9,5,4,5.625,5.20716,0.135716,0.171712,0.009995,0.006846,0.005476,0.00028,0.000002,0.000001,0,-0,0.022317,0.133798,0.017516,0.000055,0.01651,0.000894,0,12,4.949416,5,5.063838,5.659602,0.588158,0.624154,0.452442,0.010537,0.008797,0.004925,0.000151,-0,-0,-0,0,0.003185,0.062229,0.003861,0.000077,0.003664,0.000586,0,15,5.18018,5,5.648734,'class 2'
4,5.00123,0.60979,0.322179,0.134631,-0.012769,-0.176949,1.256526,-9.652374,-9.970336,-0.422242,0.422751,0.151463,0.048771,0.116938,0.074875,3,9,6.142857,6,4.476191,4.918967,-0.082263,0.047292,0.009949,0.000602,0.00047,-0.001237,-0.000712,0.000449,0.000009,0.036741,0.13291,0.014646,0.001835,0.042331,0.003278,1,9,4.909091,5,4.897727,5.199997,0.198767,0.28103,0.011757,0.006989,0.006027,0.000232,0.000002,0.000001,0,-0,0.024774,0.131721,0.017082,0.000059,0.016142,0.000879,0,12,4.945525,5,5.059521,5.659346,0.658116,0.740379,0.459349,0.010481,0.008772,0.004968,0.00015,-0,-0,-0,0,0.003259,0.0623,0.00387,0.000077,0.003675,0.000583,0,15,5.159317,5,5.462272,'class 2'
6,4.785929,0.194125,0.134039,0.112017,0.084464,-0.099335,0.467962,10.315482,-10.353916,0.216146,0.57196,0.146851,0.039444,0.11928,0.074529,1,6,3.571429,4,3.619048,4.906041,0.120111,0.05064,0.02422,0.007379,-0.000079,0.000195,-0.001233,0.00023,0.001049,0.067481,0.131397,0.01544,0.001811,0.045118,0.003363,1,9,5,5,4.9375,5.2344,0.448471,0.32836,0.0122,0.008092,0.00634,0.000378,0.000006,0.000001,0,-0,0.026632,0.134759,0.017802,0.000075,0.016626,0.001054,0,12,4.836576,5,4.762251,5.68217,0.896241,0.77613,0.44777,0.010804,0.00869,0.004746,0.000134,-0,-0,-0,0,0.002632,0.062329,0.003879,0.000075,0.003714,0.000566,0,15,5.178284,5,5.432147,'class 2'
6,4.535425,0.374032,0.310555,0.01877,0.118182,-0.043351,-0.614921,4.501207,-3.1784,0.082247,0.261369,0.071647,0.039579,0.114429,0.071377,2,8,4.285714,4,4.571429,4.820703,0.285278,0.075462,0.05026,0.008341,-0.006104,0.001326,-0.000679,-0.000164,0.00123,0.134063,0.088611,0.012022,0.00203,0.045474,0.003453,1,9,4.454545,5,4.068182,5.249609,0.714183,0.428905,0.014544,0.009965,0.006364,0.000424,0.000009,0.000001,-0,-0,0.030873,0.136644,0.018438,0.000108,0.017273,0.00133,0,13,4.871595,5,4.651417,5.710525,1.1751,0.889822,0.460917,0.010788,0.008247,0.004697,0.000118,-0,-0,-0,0,0.002156,0.06632,0.004379,0.000069,0.00413,0.00051,0,15,5.201517,5,5.455102,'class 2'
5,4.850342,0.310001,0.266591,0.068623,0.213981,-0.026135,-1.118309,9.952921,15.692642,0.112033,0.199244,0.042829,0.021835,0.109088,0.064508,2,5,4,4,1,4.879601,0.029259,0.055579,0.015378,0.002045,-0.002386,-0.000587,-0.000451,0.000518,0.001145,0.068912,0.082671,0.008321,0.002353,0.044752,0.004198,1,10,5.060606,5,3.621212,5.276373,0.426031,0.396772,0.017829,0.011773,0.005489,0.000402,0.000007,-0,-0,0,0.035091,0.139678,0.01962,0.000145,0.018948,0.00163,0,11,4.836576,5,4.348188,5.768829,0.918487,0.889228,0.492456,0.010485,0.007163,0.004678,0.000089,0,-0,-0,-0,0.001356,0.075614,0.005656,0.000058,0.005136,0.000412,0,15,5.228544,5,5.344327,'class 2'
5,4.957755,0.299316,0.296766,0.151228,0.145431,-0.154796,-1.241819,6.24549,26.821798,-0.148678,0.210166,0.045801,0.017887,0.117358,0.065198,1,6,4.285714,5,2.904762,4.935278,-0.022477,0.061097,0.008571,0.000072,-0.004175,-0.000979,-0.000918,0.000657,0.001565,0.069596,0.086024,0.011811,0.002093,0.049846,0.00498,1,10,5.030303,5,5.405303,5.347244,0.38949,0.411966,0.018758,0.012009,0.006263,0.000564,0.000012,0,-0,0,0.037029,0.150392,0.022508,0.000164,0.020952,0.001892,0,13,4.824903,5,4.285627,5.818744,0.86099,0.883466,0.4715,0.010859,0.006561,0.00438,0.000059,0,-0,-0,-0,0.000082,0.077949,0.006003,0.000056,0.005404,0.000391,0,15,5.295875,5,5.605016,'class 2'
6,4.927279,0.387849,0.359291,0.140517,-0.009558,0.032521,0.019054,6.851967,1.347465,0.169076,0.206213,0.034755,0.029891,0.126694,0.065213,1,7,3.857143,4,5.142857,5.044247,0.116969,0.0714,0.013124,0.010228,-0.004225,0.000112,-0.00037,0.000036,-0.000161,0.068505,0.093697,0.016462,0.001414,0.054715,0.006186,1,10,5.272727,5,5.579545,5.436063,0.508784,0.391816,0.020277,0.012111,0.006099,0.000639,0.000009,0,-0,0,0.038487,0.163096,0.026433,0.00017,0.024101,0.002078,0,11,5.015564,5,4.179444,5.894661,0.967383,0.850414,0.458599,0.010968,0.005368,0.004076,0.000019,0,-0,-0,0,-0.001524,0.083716,0.0069,0.000052,0.006075,0.000347,0,15,5.319583,5,5.570494,'class 2'
2,4.659167,0.575235,0.379345,0.26652,-0.056262,0.109549,0.035411,-0.636279,-14.807028,1.2211,0.257246,0.051743,0.032698,0.126226,0.064276,1,6,4.142857,4,4.142857,5.081944,0.422777,0.069517,0.015224,0.006999,-0.004736,0.001991,0.000436,-0.000579,-0.000723,0.077742,0.088046,0.014769,0.00128,0.05397,0.006305,1,10,4.666667,5,5.104167,5.446047,0.78688,0.364103,0.021249,0.012265,0.005194,0.000511,0,0,-0,0,0.038707,0.163895,0.026929,0.00016,0.02503,0.001971,0,11,5.035019,5,4.4558,5.919996,1.260829,0.838052,0.473949,0.010731,0.004842,0.00411,0.000012,0,-0,-0,-0,-0.001779,0.086995,0.007439,0.000047,0.006484,0.000319,0,15,5.286392,5,5.546024,'class 2'
1,4.837842,0.413904,0.28528,0.057873,-0.160509,0.016198,0.297518,-6.20587,-37.215332,0.757057,0.443866,0.074809,0.051806,0.141925,0.069479,1,8,5.142857,6,4.809524,5.192549,0.354706,0.068685,0.00773,0.000132,-0.009834,0.002099,0.000639,0.000144,0.000045,0.076283,0.10837,0.017864,0.001549,0.061947,0.00835,1,8,4.666667,5,3.041667,5.573879,0.736036,0.38133,0.022263,0.01284,0.005402,0.000557,-0.000002,0.000001,0,-0,0.040505,0.181057,0.032681,0.00016,0.02914,0.002057,0,11,5.182879,5,4.751581,6.011927,1.174085,0.819378,0.438048,0.010967,0.004038,0.00303,-0.000032,0,-0,-0,0,-0.003898,0.091088,0.008135,0.000044,0.006989,0.000289,0,15,5.449976,5,5.888981,'class 2'
8,5.310707,0.450275,0.218232,0.168163,-0.032392,-0.344287,-0.081279,13.353158,23.364935,-0.500344,0.46706,0.088396,0.063302,0.160924,0.075949,1,8,4.857143,5,5.142857,5.28172,-0.028987,0.078922,0.015678,0.00306,-0.010788,0.000132,-0.000008,0.000693,0.00053,0.060184,0.116902,0.023842,0.001625,0.071398,0.010672,1,10,5.212121,5,3.172348,5.703789,0.393082,0.422069,0.021416,0.012704,0.00581,0.000797,0.000007,0.000001,0,-0,0.03993,0.197514,0.038354,0.000158,0.032157,0.002305,1,11,5.287938,5,4.768331,6.077177,0.76647,0.795457,0.373388,0.011408,0.003772,0.001832,-0.000071,0,-0,-0,0,-0.005804,0.091501,0.008203,0.000046,0.007017,0.000293,0,18,5.660028,5,6.344042,'class 2'
6,5.606152,0.493386,0.337273,0.330101,-0.086332,0.263523,0.738764,2.148247,-32.02866,-0.500558,0.623435,0.14445,0.05603,0.187515,0.084688,2,9,5,5,5.333333,5.380436,-0.225716,0.077554,0.02275,0.006845,-0.003657,-0.00162,0.000208,0.00005,-0.00057,0.061648,0.100461,0.028237,0.001627,0.083702,0.01386,1,10,6.060606,6,5.808712,5.884283,0.278131,0.503847,0.020062,0.0127,0.006131,0.000811,0.000015,0,0,-0,0.038894,0.216942,0.045763,0.000132,0.036115,0.002435,0,10,5.190661,5,4.436162,6.177271,0.571119,0.796834,0.292988,0.011778,0.00337,0.000039,-0.000117,0,-0,-0,0,-0.008368,0.092541,0.008386,0.000045,0.007149,0.000279,0,19,5.884305,6,7.228544,'class 2'
9,5.695301,0.642704,0.505568,0.318481,-0.014641,-0.184466,-1.064591,3.554884,59.017262,-1.466753,0.758822,0.167443,0.074584,0.191283,0.085795,2,10,7,7,7.333333,5.374222,-0.321078,0.070583,0.020091,0.008587,-0.000458,-0.000628,0.000575,-0.000256,-0.00072,0.082087,0.089606,0.027134,0.00166,0.085824,0.014719,1,10,5.272727,5,5.204545,5.922483,0.227182,0.548261,0.02078,0.013416,0.006909,0.000529,0.000013,0,-0,-0,0.041105,0.220334,0.047293,0.000132,0.037286,0.002266,1,11,5.326848,5,4.681816,6.212864,0.517563,0.838642,0.290381,0.011768,0.003254,0.00049,-0.000121,0,-0,-0,0,-0.009004,0.093544,0.008565,0.000042,0.007301,0.000258,0,19,5.942153,6,7.111453,'class 2'
10,5.352282,0.75532,0.264036,0.17176,0.050649,-0.37909,-0.052848,1.601696,-37.856792,-0.847597,0.744644,0.149948,0.080731,0.193175,0.087597,4,10,6.428571,6,4.952381,5.362503,0.010221,0.087323,0.0342,0.007962,0.001915,0.000848,0.000411,-0.000142,-0.000079,0.129485,0.102915,0.031466,0.001888,0.087475,0.016065,2,10,5.090909,5,4.960227,5.968987,0.616705,0.606484,0.021273,0.013984,0.007816,0.000193,0.000012,0,-0,-0,0.043073,0.22347,0.04868,0.000143,0.038301,0.002132,1,12,5.287938,5,4.994893,6.250911,0.898629,0.888408,0.281924,0.011829,0.003121,0.001024,-0.000123,0,-0,-0,0,-0.009731,0.094065,0.008663,0.000039,0.007396,0.00024,0,19,6.011854,6,7.105647,'class 2'
5,5.175479,0.553082,0.454807,0.164956,-0.134086,0.005561,-0.16908,6.38873,45.517399,0.06668,0.702336,0.170321,0.070261,0.221905,0.093237,2,10,5,4,7.333333,5.464046,0.288567,0.129955,0.052699,0.021115,-0.002308,0.001398,0.001011,0.000096,-0.00062,0.20377,0.16843,0.058634,0.003548,0.099028,0.018174,2,10,5.060606,5,5.308712,6.14248,0.967,0.678433,0.016871,0.011481,0.007588,0.000407,0.000026,0,-0,-0,0.035941,0.237598,0.054068,0.000099,0.039984,0.002485,1,12,5.455253,5,5.123966,6.314222,1.138743,0.850176,0.171742,0.012376,0.002848,0.002258,-0.000159,0,-0,-0,0,-0.011786,0.091388,0.008188,0.000043,0.007054,0.000253,0,19,6.221906,6,7.533277,'class 2'
7,5.216057,0.333197,0.140467,0.020047,0.137356,-0.337183,0.803656,3.748402,-67.556381,0.172683,0.663299,0.205434,0.030867,0.215192,0.100162,2,9,5.571429,6,5.952381,5.586339,0.370283,0.113768,0.064818,0.021077,-0.002493,0.001644,-0.000167,-0.000326,0.000253,0.199663,0.265055,0.081835,0.005649,0.098113,0.02211,1,10,4.757576,5,5.189394,6.265157,1.0491,0.678818,0.018433,0.009514,0.008092,-0.000275,0.000022,0,-0,-0,0.036039,0.240402,0.055271,0.000159,0.040867,0.002338,0,14,5.564202,5,5.785901,6.391944,1.175888,0.805605,0.126787,0.012809,0.003131,0.002513,-0.00015,0,-0,-0,0,-0.013426,0.090095,0.007974,0.000038,0.006966,0.000223,0,19,6.320531,6,7.556604,'class 2'
10,6.161903,0.611483,0.379713,0.337416,0.014937,-0.198118,1.133512,-7.862827,-44.112122,-1.328612,0.555844,0.206348,0.043075,0.227612,0.110371,5,10,7.714286,8,2.571429,5.95485,-0.207054,0.119719,0.027392,0.000699,-0.004251,-0.000531,-0.000427,0.000099,0.000526,0.146412,0.335096,0.113311,0.009694,0.102014,0.025002,1,10,6.060606,6,5.621212,6.525119,0.363216,0.57027,0.015692,0.005695,0.00006,-0.000327,0.000023,0,-0,-0,0.021326,0.244906,0.056469,0.00015,0.040634,0.002831,0,14,5.735409,5,6.007843,6.486105,0.324202,0.531255,-0.039014,0.013794,0.004413,0.002062,-0.000165,0,0,-0,0,-0.016145,0.083968,0.006966,0.00004,0.006302,0.000225,0,20,6.605974,6,8.111748,'class 2'
9,6.265731,0.552506,0.205067,0.097913,0.006895,-0.040831,-0.958457,10.779966,12.728974,-0.659659,0.31477,0.149244,0.052221,0.242366,0.112759,1,10,6.142857,5,9.476191,6.230917,-0.034814,0.141544,0.029713,0.015758,-0.00478,0.000058,0.000092,-0.000199,-0.000017,0.155499,0.357199,0.132453,0.011406,0.105077,0.02464,0,12,6.151515,6,7.257576,6.71092,0.445189,0.480003,0.012476,0.009054,0.002561,-0.000099,0.000025,0,-0,-0,0.005982,0.24231,0.054764,0.000115,0.03939,0.003399,0,14,6.027237,6,6.800036,6.535888,0.270157,0.304971,-0.175032,0.014437,0.005233,0.001844,-0.000187,0,0,-0,0,-0.017825,0.078471,0.006119,0.000042,0.005722,0.000239,0,20,6.824562,7,8.246246,'class 2'
5,6.364841,0.533209,0.089326,0.081109,0.070006,0.158743,0.700189,-8.065823,-28.786205,-0.541426,0.165332,0.094374,0.056337,0.22712,0.119614,4,9,7,8,4,6.363016,-0.001825,0.140531,0.009621,0.007625,0.000564,-0.000398,-0.000148,-0.000277,0.000017,0.142527,0.328452,0.115458,0.013087,0.098349,0.026006,1,10,6.545455,6,5.505682,6.787359,0.422518,0.424343,0.013012,0.012163,0.000821,-0.000316,0.000018,0,0,-0,0.00167,0.236206,0.052116,0.00013,0.038555,0.003502,0,14,6.280156,6,6.561831,6.570392,0.205551,0.207376,-0.216967,0.014847,0.005326,0.001622,-0.000165,0,0,-0,0,-0.018551,0.07612,0.005781,0.000041,0.005518,0.000227,0,20,6.878141,7,8.328122,'class 2'
9,6.148654,0.422686,0.235349,0.155191,0.152101,-0.116772,-0.875441,10.774508,50.370224,0.342528,0.440613,0.126106,0.073232,0.211984,0.125758,2,9,5.142857,5,5.142857,6.513156,0.364502,0.128279,0.02802,0.011608,0.004652,-0.000178,-0.000381,-0.000143,0.000222,0.144691,0.323737,0.107946,0.012059,0.091026,0.026664,2,10,6.212121,6,4.672348,6.870537,0.721883,0.357381,0.015559,0.0126,0.001116,-0.000535,0.00001,0,0,-0,-0.004074,0.228498,0.048856,0.000132,0.037514,0.003671,0,14,6.498055,6,6.14941,6.604735,0.456081,0.091579,-0.265802,0.01527,0.005365,0.00135,-0.000137,0,0,-0,0,-0.019285,0.073477,0.00541,0.000039,0.005287,0.000216,0,20,6.944998,7,8.302476,'class 2'
10,6.518207,0.681821,0.329873,0.319397,0.207162,-0.11285,-1.777208,13.584479,25.666128,0.671344,0.647138,0.291803,0.082307,0.200109,0.127991,2,10,5.285714,5,6.238095,6.955794,0.437587,0.111748,0.039915,0.037284,0.004274,0.000915,-0.0002,-0.000059,0.000482,0.114378,0.334287,0.102238,0.009042,0.080215,0.024576,2,13,6.454545,6,6.193182,7.109433,0.591226,0.153638,0.027178,0.009552,0.009146,-0.000513,0.000004,0,0,-0,-0.026772,0.202116,0.038446,0.000222,0.034199,0.004356,0,14,6.891051,7,6.363084,6.672931,0.154724,-0.282863,-0.436502,0.016256,0.005733,0.00093,-0.000111,0,0,-0,0,-0.021058,0.064279,0.004211,0.000039,0.004473,0.000213,0,20,7.202466,7,8.393049,'class 2'
4,6.692699,0.767362,0.213015,0.181228,-0.078127,0.227854,-0.282536,-10.936724,51.103127,0.735575,0.429208,0.26997,0.088403,0.198264,0.124603,4,10,6.714286,7,3.238095,7.180418,0.487718,0.126756,0.045639,0.042879,-0.000236,0.00272,0.000163,-0.000475,-0.000172,0.123996,0.309134,0.087958,0.009447,0.074555,0.022775,2,13,6.757576,7,5.501894,7.239969,0.54727,0.059552,0.034217,0.014608,0.007287,-0.000286,0.000006,0,-0,-0,-0.041538,0.179611,0.030724,0.000392,0.032131,0.004662,1,15,7.315175,7,7.20887,6.701569,0.00887,-0.478848,-0.5384,0.016745,0.006004,0.000863,-0.000115,0,0,-0,0,-0.021885,0.05782,0.003462,0.000038,0.003942,0.000216,0,20,7.292556,7,8.360765,'class 2'
6,7.30537,0.532102,0.321738,0.078903,0.068327,-0.177249,-0.725425,0.859248,-43.863483,0.289266,0.973829,0.378234,0.070078,0.182426,0.124507,4,13,7,6,11,7.391537,0.086166,0.077511,0.06125,0.000775,-0.00412,0.000505,-0.000512,0.000127,0.000399,0.017035,0.308139,0.081107,0.005206,0.067242,0.021783,1,14,7.424242,7,8.001894,7.304829,-0.000542,-0.086708,0.036282,0.017886,0.006465,-0.00053,0.000001,0,0,-0,-0.047703,0.165492,0.026427,0.000469,0.031304,0.004665,1,15,7.350194,7,7.087822,6.727719,-0.577651,-0.663817,-0.577109,0.017074,0.005743,0.00057,-0.000069,0,0,-0,-0,-0.022247,0.054993,0.003161,0.000036,0.003737,0.000201,0,20,7.385016,7,8.517726,'class 2'
7,8.086946,0.671567,0.309362,0.170886,0.148497,0.080438,-0.557881,-7.33965,-26.508554,-0.810044,0.851279,0.280784,0.081197,0.16338,0.119247,6,13,8.857142,9,5.809524,7.730578,-0.356367,0.075777,0.032562,0.020312,-0.009772,-0.001289,-0.000524,0.000332,0.001115,-0.063527,0.237172,0.050371,0.002985,0.055837,0.019414,1,14,8.151515,8,7.820076,7.443054,-0.643892,-0.287525,0.042464,0.025092,0.003484,-0.000528,0,0,-0,-0,-0.064072,0.125147,0.016136,0.000711,0.029719,0.004421,1,15,7.723735,7,7.903849,6.769673,-1.317273,-0.960906,-0.673381,0.017703,0.005435,0.000292,-0.000015,-0,0,0,-0,-0.022846,0.046453,0.002332,0.000031,0.003127,0.000181,0,20,7.54623,7,8.357088,'class 2'
7,8.42222,0.683114,0.535774,0.142271,0.123818,-0.117194,0.942144,-5.337631,-47.717991,-1.361159,0.384369,0.144725,0.097918,0.149943,0.11711,7,14,9.571428,8,9.619047,7.854081,-0.56814,0.081485,0.022269,0.004439,-0.008527,-0.003269,-0.000346,0.001062,0.00078,-0.108194,0.188118,0.035336,0.002772,0.050977,0.018269,3,14,8.424242,8,7.251894,7.487392,-0.934828,-0.366688,0.044028,0.026647,0.002461,-0.000728,-0.000003,0,0,-0,-0.068215,0.110691,0.013227,0.000728,0.029596,0.004132,1,16,7.875486,8,7.601624,6.791516,-1.630704,-1.062564,-0.695876,0.017921,0.005029,0.000034,0.000039,-0,0,0,-0,-0.022984,0.044149,0.002131,0.00003,0.002973,0.000167,0,20,7.589853,7,8.138626,'class 2'
14,8.25089,0.946278,0.252027,0.123566,0.183624,-0.609401,-1.122936,14.031425,10.937004,-1.074739,0.384575,0.123204,0.08494,0.148708,0.117675,3,14,8.857142,9,11.476191,7.928626,-0.322264,0.077435,0.017609,0.004784,-0.005238,-0.001001,-0.000326,0.000737,-0.000151,-0.09026,0.157428,0.025622,0.002847,0.048765,0.017844,1,14,7.878788,8,9.109848,7.517828,-0.733062,-0.410798,0.047098,0.027626,0.000985,-0.000394,0,0,-0,0,-0.073739,0.091128,0.009771,0.000829,0.029473,0.003874,1,17,8.085603,8,8.516081,6.800195,-1.450695,-1.128431,-0.717633,0.018159,0.004887,0.000137,0.000047,-0,-0,0,-0,-0.022909,0.039394,0.001743,0.000032,0.002661,0.000155,0,20,7.635846,7,8.261067,'class 2'
5,7.817766,0.768927,0.318938,0.002284,-0.088881,0.125501,1.346152,-1.094154,-29.495623,1.085581,0.42415,0.097271,0.079165,0.143981,0.119625,3,13,6.857143,6,10.809524,7.991321,0.173554,0.066992,0.020106,0.012312,-0.001079,0.000996,-0.000946,-0.000494,-0.000322,-0.09941,0.120372,0.015621,0.004347,0.046126,0.017183,3,14,7.848485,8,9.257576,7.532748,-0.285018,-0.458573,0.05124,0.023989,0.000579,-0.000028,-0.000001,0.000001,-0,0,-0.075807,0.074307,0.007182,0.001074,0.029935,0.003443,1,17,7.972763,8,9.003161,6.82164,-0.996126,-1.16968,-0.711107,0.018481,0.004227,0.000159,0.00011,-0,-0,0,-0,-0.022549,0.034334,0.001368,0.00005,0.002333,0.000179,0,20,7.641536,7,8.083966,'class 2'
5,7.912115,0.448937,0.345148,0.2091,0.03419,0.016239,0.210944,-1.818959,10.716584,0.584986,0.553148,0.115128,0.060571,0.137444,0.11773,5,14,8,6,14,7.959763,0.047648,0.064376,0.021585,0.002319,-0.004283,0.000017,-0.001131,-0.000032,0.000989,-0.083642,0.126649,0.01651,0.003624,0.044067,0.01618,3,14,7.848485,7,8.695076,7.542325,-0.36979,-0.417438,0.052385,0.020322,0.001496,0.000022,-0.000001,0.000001,-0,-0,-0.074203,0.069903,0.006559,0.001106,0.030209,0.003076,1,17,8.116732,8,8.509758,6.839998,-1.072116,-1.119764,-0.702327,0.018608,0.003831,0.000019,0.000163,-0,-0,0,-0,-0.022457,0.033403,0.001302,0.000057,0.002271,0.000194,0,20,7.663822,7,7.941484,'class 2'
12,8.233894,1.017515,0.476676,0.152354,0.054375,-0.638832,-0.540069,13.640141,-34.900856,-0.693193,0.285236,0.192428,0.067406,0.148466,0.121276,5,13,8,6,11.333333,7.919395,-0.314499,0.083568,0.031666,0.008308,-0.006741,0.000741,-0.000618,0.000161,0.000366,-0.106926,0.165904,0.026814,0.002432,0.045737,0.01736,4,14,8.030303,7,9.405303,7.50251,-0.731385,-0.416886,0.053935,0.01666,0.000355,0.000571,-0.000003,0.000001,-0,-0,-0.07095,0.073901,0.00653,0.001659,0.030426,0.003248,1,17,7.871595,8,8.792042,6.836763,-1.397131,-1.082633,-0.665747,0.018715,0.003638,0.000421,0.000168,-0,-0,0,-0,-0.021931,0.031444,0.00116,0.000077,0.00212,0.000249,0,20,7.59981,7,8.089298,'class 2'
9,8.421468,1.090139,0.590471,0.104348,-0.222229,-0.175071,0.64166,-16.01226,40.450562,-1.784959,0.204986,0.219723,0.046038,0.142284,0.118361,6,14,11.428572,12,9.285714,7.830109,-0.591359,0.069192,0.03029,0.024245,-0.011391,-0.000842,0.000315,0.000884,-0.00073,-0.075237,0.182715,0.028579,0.001951,0.043437,0.016306,4,14,8,8,9.1875,7.504728,-0.91674,-0.325381,0.054053,0.013098,0.000268,0.000701,-0.000002,0.000002,-0,-0,-0.067419,0.070231,0.006019,0.001633,0.030527,0.002867,1,17,7.774319,8,8.347306,6.85546,-1.566008,-0.974649,-0.649268,0.01882,0.003397,0.00038,0.000214,-0,-0,0,-0,-0.021838,0.031137,0.001136,0.000084,0.002094,0.000265,0,20,7.604078,7,8.082735,'class 2'
5,6.424994,0.577324,0.42483,0.083091,-0.011245,0.023408,-1.210037,-0.241777,51.061916,0.069404,0.917444,0.761884,0.16228,0.495277,0.311356,5,9,6.428571,6,1.952381,6.310734,-0.11426,0.227939,0.211144,0.042392,-0.00597,-0.00141,0.000468,0.000128,-0.000604,-0.025597,0.571958,0.283851,0.040371,0.271955,0.087934,1,12,6.363636,6,6.051136,6.239914,-0.18508,-0.070819,0.089138,0.0555,0.000641,-0.001319,0.00003,0.000001,-0,-0,-0.032997,0.32838,0.108768,0.002759,0.097631,0.012015,0,15,6.198443,6,8.89406,6.349704,-0.07529,0.03897,0.10979,0.012629,0.008889,0.000137,-0.000126,0,0,-0,-0,-0.003877,0.067358,0.004355,0.000084,0.003327,0.000607,0,20,6.329222,6,11.304945,'class 2'
7,6.722639,0.576654,0.484324,0.326724,0.070955,0.020909,-0.89454,-9.709202,8.677087,-0.419055,1.021536,0.836459,0.137809,0.544854,0.288658,5,11,7,7,4.333333,6.450459,-0.272179,0.228304,0.181771,0.040758,-0.005219,-0.000031,-0.000075,-0.000195,0.000643,-0.087291,0.605211,0.320141,0.029276,0.2886,0.079407,3,12,6.909091,7,5.710227,6.248027,-0.474611,-0.202432,0.0911,0.051638,0.003286,-0.001518,0.000024,0.000001,-0,-0,-0.036175,0.335853,0.113543,0.002576,0.101232,0.011519,0,15,6.431907,6,9.152572,6.362759,-0.35988,-0.087701,0.114731,0.012554,0.00845,0.000306,-0.000109,0,0,-0,-0,-0.003799,0.071741,0.004936,0.000079,0.00373,0.000596,0,20,6.278463,6,11.307803,'class 2'
11,7.245372,0.660441,0.326052,0.255225,-0.123417,-0.286932,1.939139,14.079855,-42.35479,-0.731267,0.946581,0.761688,0.149147,0.594678,0.262223,4,11,6.857143,7,6.142857,6.761141,-0.484231,0.252314,0.112242,0.057059,-0.004371,0.001033,-0.000274,-0.000526,0.000554,-0.197131,0.604576,0.336655,0.023606,0.309182,0.067131,3,12,7.151515,7,5.695076,6.307428,-0.937944,-0.453713,0.094417,0.042938,0.004755,-0.001594,0.000013,0.000001,-0,0,-0.046724,0.342892,0.118182,0.002244,0.104768,0.010444,0,15,6.879377,7,9.497112,6.384056,-0.861317,-0.377085,0.076628,0.012599,0.007801,0.000673,-0.000087,0,0,-0,-0,-0.004125,0.075688,0.005493,0.000074,0.004126,0.000582,0,20,6.292695,6,11.553112,'class 2'
4,7.583477,0.809104,0.784121,0.170468,-0.238668,0.021097,1.16555,-1.494331,-33.307804,0.195451,0.628091,0.516067,0.151667,0.630851,0.241037,4,11,7.571429,8,8.285714,7.145943,-0.437534,0.277092,0.084094,0.062818,-0.00194,0.000723,-0.000137,-0.000378,-0.00044,-0.298368,0.532762,0.300482,0.025072,0.326656,0.056722,3,12,7.606061,7,7.183712,6.410322,-1.173154,-0.73562,0.098603,0.03119,0.005303,-0.001523,-0.000002,0,-0,0,-0.06211,0.346738,0.121095,0.002036,0.107648,0.009235,0,20,7.256809,7,9.808791,6.413074,-1.170403,-0.732869,0.002752,0.012751,0.006959,0.000949,-0.000061,0,0,-0,-0,-0.004842,0.079025,0.005988,0.000069,0.004486,0.000571,0,20,6.307875,6,11.7756,'class 2'
8,8.003666,0.786099,0.573319,0.190038,-0.082826,0.210444,-2.079697,-6.520247,59.075447,0.022742,0.743357,0.297554,0.177804,0.649987,0.225034,4,12,7.714286,8,12.238095,7.507707,-0.495959,0.282978,0.093229,0.027271,0.002548,-0.000536,-0.000261,0.000504,-0.000448,-0.348937,0.412293,0.225241,0.028739,0.337155,0.049658,3,13,8.242424,8,8.064394,6.544796,-1.45887,-0.962911,0.103028,0.018591,0.005141,-0.001301,-0.000017,-0,0,0,-0.079295,0.345012,0.12075,0.002029,0.109245,0.008257,0,19,7.564202,7,8.965589,6.449064,-1.554602,-1.058643,-0.095732,0.012997,0.005956,0.001126,-0.00003,0,0,-0,-0,-0.005916,0.081571,0.006384,0.000065,0.004784,0.000564,0,20,6.370968,6,11.813908,'class 2'
5,8.424021,0.809684,0.377157,0.157396,0.201633,-0.086394,-1.005457,-2.772385,63.497532,-0.589923,0.61906,0.218627,0.1386,0.654517,0.211332,5,13,9,10,6.666667,7.795187,-0.628834,0.270301,0.077369,0.002948,0.007105,-0.000964,-0.00047,0.001277,0.00022,-0.344723,0.292982,0.148404,0.032596,0.339832,0.044674,3,14,8.151515,8,8.570076,6.697657,-1.726364,-1.097529,0.106948,0.00825,0.003422,-0.000945,-0.000028,-0.000001,0,0,-0.095276,0.336625,0.116476,0.002143,0.109103,0.007637,2,19,7.976654,8,9.02289,6.491147,-1.932874,-1.30404,-0.206511,0.013319,0.004831,0.00119,0.000004,0,0,-0,-0,-0.007298,0.083179,0.006643,0.000062,0.004998,0.000562,0,20,6.469639,6,11.659733,'class 2'
10,8.396585,0.978336,0.504362,0.09746,0.227872,-0.498924,2.150115,10.202737,-121.200951,-0.376514,0.412362,0.180773,0.113043,0.648283,0.198172,4,14,8.142858,9,11.809524,8.000225,-0.39636,0.255778,0.058426,0.004846,0.008387,0.000435,-0.000144,0.000742,0.000145,-0.309358,0.208997,0.09524,0.033468,0.335643,0.040193,2,14,8.333333,9,7.791667,6.855707,-1.540878,-1.144518,0.10982,0.005967,0.004081,-0.000491,-0.000034,-0.000001,0,0,-0.107934,0.32225,0.108674,0.002289,0.10704,0.007289,2,19,8.171206,8,9.650262,6.538117,-1.858469,-1.462108,-0.31759,0.013696,0.00364,0.001132,0.000041,0,0,-0,-0,-0.008924,0.083735,0.00674,0.000062,0.005108,0.000565,0,20,6.664611,7,11.719924,'class 2'
4,7.884244,0.937558,0.513721,0.446548,0.061479,0.308457,0.255311,-1.102679,7.372154,1.897828,0.64162,0.193005,0.133678,0.633839,0.185505,2,10,6.285714,5,10.904762,8.139567,0.255323,0.244491,0.057949,0.025328,0.004538,0.002339,0.00057,-0.000735,-0.000461,-0.277112,0.159822,0.06932,0.027476,0.326107,0.035444,2,14,8.060606,8,8.371212,7.010507,-0.873738,-1.129061,0.111388,0.010771,0.005869,0.000011,-0.000034,-0.000001,0,0,-0.116291,0.303517,0.098477,0.002399,0.103155,0.007073,2,19,8.373541,8,9.813047,6.588552,-1.295692,-1.551015,-0.421955,0.014102,0.002467,0.000915,0.00008,0,0,-0,-0,-0.010721,0.083143,0.006658,0.000062,0.005106,0.000574,0,20,6.868122,7,11.760483,'class 2'
2,7.92003,1.1462,0.527165,0.48272,0.025835,0.754353,-1.224622,-14.172592,66.879013,2.156086,0.704238,0.230915,0.177099,0.612206,0.174108,2,13,6.857143,6,15.142858,8.217128,0.297098,0.232495,0.073413,0.046674,-0.002955,0.002647,0.000923,-0.001456,-0.00053,-0.259234,0.123137,0.05792,0.018701,0.312574,0.030543,2,16,8.515152,8,11.757576,7.153998,-0.766032,-1.063129,0.111562,0.01486,0.006214,0.000506,-0.000026,-0,0,-0,-0.120208,0.282386,0.087205,0.002424,0.097763,0.006871,2,19,8.564202,8,9.629651,6.640997,-1.279033,-1.576131,-0.513001,0.014512,0.001495,0.000406,0.00012,0,0,0,-0,-0.012611,0.081384,0.006397,0.000064,0.004989,0.000587,0,22,7.088235,7,11.664731,'class 2'
11,8.499257,0.964786,0.710613,0.10571,-0.102182,-0.249149,-0.238343,10.726154,-26.759893,-0.359883,0.55996,0.236127,0.164615,0.58458,0.164218,2,16,8.428572,8,21.619047,8.22227,-0.276987,0.211105,0.075433,0.065088,-0.009886,0.001279,0.000494,-0.000897,0.000224,-0.22145,0.116156,0.048229,0.016104,0.296178,0.02614,2,16,8.272727,8,10.704545,7.283098,-1.216159,-0.939172,0.110541,0.016661,0.006727,0.00095,-0.000015,0,-0,-0,-0.120474,0.260493,0.075952,0.002348,0.091304,0.006609,2,18,8.354086,8,8.94054,6.693904,-1.805353,-1.528366,-0.589194,0.014899,0.000896,0.000514,0.00016,0,-0,0,-0,-0.014516,0.078522,0.005974,0.000068,0.004763,0.000606,0,22,7.290797,7,11.433669,'class 2'
11,8.359124,0.763728,0.608767,0.358089,-0.037561,-0.264322,-0.321434,7.766743,21.983078,-0.51305,0.648036,0.234319,0.129569,0.553724,0.155147,5,11,8.857142,9,5.476191,8.155498,-0.203627,0.174527,0.08209,0.034974,-0.011911,0.00002,-0.000376,-0.000097,0.001057,-0.127411,0.146298,0.037829,0.018892,0.278087,0.022952,2,16,8.090909,8,10.210227,7.395349,-0.963775,-0.760149,0.10854,0.016797,0.007219,0.001317,-0.000002,0,-0,-0,-0.118118,0.238933,0.065411,0.002191,0.084248,0.00625,1,18,8.2607,8,8.701301,6.746037,-1.613087,-1.409461,-0.649312,0.015235,0.001581,0.000444,0.000198,0,-0,0,-0,-0.016372,0.07462,0.005418,0.000073,0.004442,0.00063,0,22,7.441651,7,11.019375,'class 2'
5,7.659116,0.808486,0.606892,0.117881,0.124273,0.285635,1.083244,-8.636545,-64.402977,1.297498,0.55849,0.200576,0.093838,0.523735,0.147255,3,11,6.714286,6,8.904762,8.056399,0.397284,0.131419,0.097449,0.030166,-0.007469,-0.000099,-0.000768,0.000336,0.000731,-0.003804,0.14996,0.02899,0.019087,0.259629,0.021196,3,11,7.969697,8,5.342803,7.491567,-0.167549,-0.564833,0.105886,0.015911,0.007437,0.001597,0.00001,0,-0,-0,-0.11436,0.218307,0.05591,0.001993,0.077019,0.005795,1,18,7.972763,8,7.800036,6.796082,-0.863034,-1.260318,-0.695485,0.015497,0.002619,0.000003,0.000235,-0,-0,0,-0,-0.018112,0.069822,0.004767,0.000078,0.004048,0.000659,0,22,7.543643,8,10.763638,'class 2'
4,7.543537,0.573043,0.471281,0.142846,-0.037818,0.037115,-0.64743,-6.281762,58.091984,0.901479,0.259982,0.112471,0.065538,0.498762,0.145222,4,10,7.142857,8,5.809524,7.985081,0.441544,0.110441,0.095755,0.066385,0.001371,0.000287,-0.000273,0.000517,-0.000657,0.08107,0.116382,0.022894,0.015311,0.242154,0.020246,3,13,7.636364,8,8.113636,7.572615,0.029078,-0.412466,0.102868,0.014586,0.007162,0.001796,0.000018,0,-0,-0,-0.110292,0.198777,0.047536,0.001793,0.069958,0.005278,1,18,7.902724,8,7.314719,6.842779,-0.700758,-1.142302,-0.729836,0.015661,0.003582,0.000446,0.000269,-0,-0,0,-0,-0.019689,0.06428,0.004068,0.000085,0.003606,0.000693,0,22,7.650854,8,10.7124,'class 2'
9,7.809918,0.469548,0.229296,0.109417,-0.129345,-0.190929,0.335014,5.812356,12.150408,-0.349669,0.273733,0.077268,0.050546,0.481435,0.144355,4,12,7.714286,8,6.904762,7.978397,0.168479,0.11348,0.075207,0.0584,0.010512,0.000107,0.000285,0.000412,-0.001199,0.096673,0.094955,0.017935,0.011817,0.226746,0.019328,4,13,7.69697,8,5.405303,7.639971,-0.169947,-0.338426,0.09975,0.01322,0.006206,0.001931,0.000022,0,-0,0,-0.106764,0.180378,0.04026,0.001621,0.063312,0.004757,1,19,7.968872,8,7.35059,6.885102,-0.924816,-1.093295,-0.754869,0.015712,0.004455,0.000891,0.0003,-0,-0,0,-0,-0.021058,0.05823,0.003364,0.000094,0.003141,0.000733,0,22,7.706831,8,10.569921,'class 2'
8,7.824594,0.587002,0.574746,0.212132,0.103862,-0.095679,1.132897,3.979617,-72.445068,0.224387,0.103732,0.098133,0.065458,0.471989,0.142436,6,9,7.428571,7,0.952381,8.029222,0.204629,0.098223,0.069384,0.036453,0.015791,-0.001049,0.000111,0.000289,-0.000127,0.065292,0.109097,0.014723,0.009769,0.214018,0.018133,4,14,7.878788,7,7.984848,7.695267,-0.129327,-0.333956,0.09674,0.012045,0.004492,0.002021,0.000022,-0,-0,0,-0.104294,0.163151,0.034021,0.001497,0.057233,0.004301,1,19,7.980545,8,7.503526,6.922226,-0.902367,-1.106996,-0.77304,0.015643,0.005239,0.001316,0.000327,-0,-0,0,0,-0.022198,0.051904,0.002697,0.000103,0.002678,0.000778,0,22,7.770399,8,10.381999,'class 2'
8,8.063288,0.707588,0.57322,0.005484,0.289584,-0.13445,-1.535939,7.528744,48.100239,-0.139853,0.670636,0.153086,0.09474,0.468765,0.139569,4,14,7.714286,8,12.238095,8.106016,0.042728,0.074648,0.070252,0.016884,0.014867,-0.002328,-0.000353,0.000637,0.000871,0.02128,0.131328,0.01594,0.007195,0.204072,0.016755,4,19,7.969697,7,10.780303,7.739794,-0.323494,-0.366222,0.093986,0.011178,0.002086,0.002092,0.000019,-0,-0,0,-0.103078,0.147342,0.028751,0.001433,0.051807,0.003973,2,19,8.019455,8,7.769151,6.95377,-1.109518,-1.152246,-0.786024,0.015454,0.00594,0.001699,0.00035,-0,-0,0,0,-0.023093,0.045553,0.0021,0.000113,0.002241,0.000827,0,22,7.818311,8,10.138308,'class 2'
5,8.393538,0.95281,0.501579,0.381949,-0.003253,-0.011453,-0.436686,-22.660301,-0.108331,-1.07244,0.797446,0.204455,0.100985,0.469269,0.136314,5,19,10.714286,11,21.571428,8.178265,-0.215274,0.064819,0.052001,0.003877,0.009182,-0.001889,-0.000423,0.000838,0.000534,-0.008942,0.153224,0.020024,0.0044,0.196622,0.015476,4,19,8.151515,7,11.070076,7.774382,-0.619156,-0.403883,0.091591,0.010682,0.000781,0.002163,0.000013,-0,-0,0,-0.103054,0.133036,0.024365,0.001443,0.047065,0.003824,2,19,8.175097,8,8.184065,6.979079,-1.414459,-1.199185,-0.795303,0.015158,0.006565,0.002017,0.000369,-0,-0,0,0,-0.02374,0.039462,0.001595,0.000123,0.001846,0.00088,0,22,7.870968,8,10.065925,'class 2'
12,8.124276,0.441954,0.424688,0.005685,-0.257099,-0.106852,0.929293,7.921576,11.112883,-0.011581,0.925014,0.256854,0.091856,0.471085,0.133392,5,12,8,7,6.666667,8.231369,0.107093,0.043568,0.032386,0.001914,0.003181,0.000762,-0.000194,-0.000136,-0.000177,-0.013096,0.173293,0.024411,0.002285,0.191211,0.014595,3,19,8,7,12.25,7.799656,-0.32462,-0.431713,0.089608,0.010678,0.003751,0.002248,0.000007,-0,0,0,-0.104038,0.120374,0.020769,0.001542,0.043003,0.003865,2,20,8.29572,8,9.177834,6.998435,-1.125841,-1.232934,-0.801221,0.014776,0.007119,0.002251,0.000383,-0,-0,0,0,-0.024146,0.033897,0.001193,0.000133,0.001505,0.000934,0,22,7.855787,8,9.818775,'class 2'
8,7.697813,0.950581,0.457597,0.329449,-0.106879,0.20969,0.63466,12.76966,-16.429016,1.737627,0.618347,0.251949,0.097298,0.472645,0.131649,3,12,5.857143,5,9.809524,8.272765,0.574953,0.03329,0.026226,0.000209,0.000264,0.003206,0.000127,-0.001485,-0.000242,-0.007272,0.181232,0.027472,0.001463,0.18739,0.014318,3,15,7.727273,8,8.454545,7.815969,0.118157,-0.456796,0.088069,0.011415,0.006211,0.00235,0.000001,-0,0,0,-0.105695,0.109676,0.017868,0.00174,0.039599,0.004067,2,20,8.36965,8,9.319857,7.011312,-0.6865,-1.261453,-0.804657,0.014339,0.007599,0.00238,0.000394,-0,-0,0,0,-0.024318,0.029173,0.000896,0.000139,0.00123,0.000982,0,22,7.859108,8,9.603776,'class 2'
5,7.994182,0.397337,0.202945,0.1415,-0.014083,0.368714,-0.205356,-12.900646,-29.178947,0.741782,0.854483,0.24126,0.101125,0.473613,0.131736,4,15,8.714286,8,15.238095,8.320972,0.326791,0.055185,0.045577,0.015086,0.000337,0.002619,0.000567,-0.001401,-0.000191,-0.024694,0.174358,0.029193,0.00166,0.184812,0.014702,3,15,8,8,10.5,7.822779,-0.171402,-0.498193,0.086946,0.013116,0.007583,0.002462,-0.000004,-0,0,-0,-0.107645,0.100914,0.015562,0.002035,0.036821,0.004372,2,20,8.459144,8,9.491488,7.018651,-0.975531,-1.302321,-0.804128,0.013893,0.007998,0.002392,0.000402,-0,-0,0,0,-0.024283,0.025522,0.0007,0.000137,0.001093,0.000948,0,22,7.87666,8,9.601296,'class 2'
15,8.643809,0.810798,0.284675,0.064428,-0.043475,-0.276539,-1.039187,5.117439,42.110455,-1.031044,0.686302,0.223633,0.082158,0.474373,0.133739,4,15,8.571428,8,14.285714,8.387661,-0.256148,0.084363,0.040555,0.036979,0.001655,-0.00063,0.00078,0.000075,-0.000453,-0.080787,0.16502,0.03081,0.002455,0.183219,0.015643,4,15,8.909091,9,9.085227,7.820148,-0.823661,-0.567513,0.086215,0.015352,0.007965,0.002567,-0.000008,0,0,-0,-0.109532,0.094248,0.013758,0.002412,0.034634,0.004716,2,20,8.451362,8,9.170477,7.020677,-1.623133,-1.366984,-0.799471,0.013486,0.008297,0.002275,0.000405,-0,-0,0,0,-0.024059,0.023079,0.000589,0.000126,0.001121,0.000799,0,22,7.864326,8,9.459515,'class 2'
11,9.034241,0.96677,0.34529,0.023147,-0.0671,-0.175668,0.184542,1.020036,6.21572,-1.335207,0.293023,0.162657,0.081348,0.4752,0.137187,7,15,10.428572,11,8.619047,8.461699,-0.572541,0.107386,0.05856,0.009633,0.003077,-0.003437,0.000317,0.001172,-0.000284,-0.156313,0.16162,0.033292,0.003575,0.18238,0.016915,4,15,8.727273,9,7.454545,7.807687,-1.226554,-0.654013,0.085839,0.017596,0.007544,0.002648,-0.000011,0,0,-0,-0.110978,0.089459,0.012364,0.00283,0.03301,0.005038,2,20,8.451362,8,9.662664,7.017948,-2.016293,-1.443751,-0.789739,0.013175,0.008476,0.002029,0.000406,-0,-0,0,0,-0.02368,0.021749,0.00054,0.000107,0.001163,0.000675,0,22,7.802182,8,9.228529,'class 2'
12,9.124053,0.595152,0.460162,0.152015,0.063776,0.060803,0.998763,-5.636485,-33.338428,-0.903299,0.360778,0.136127,0.083237,0.475969,0.141306,6,14,10,10,7,8.513597,-0.610456,0.124776,0.061009,0.029193,0.004062,-0.003535,-0.000432,0.000881,0.000514,-0.214978,0.166105,0.037586,0.004423,0.18206,0.018258,4,15,9.181818,9,8.278409,7.786725,-1.337328,-0.726872,0.085782,0.019614,0.006277,0.002696,-0.000013,0,0,-0,-0.111673,0.085981,0.01129,0.003229,0.031925,0.005284,2,18,8.377432,8,8.618708,7.01107,-2.112983,-1.502527,-0.775655,0.013001,0.008513,0.001658,0.000403,-0,-0,0,0,-0.023172,0.021217,0.000526,0.000088,0.001198,0.000585,0,22,7.766129,8,9.391411,'class 2'
10,9.085922,0.630108,0.168813,0.054343,0.257924,-0.008959,-1.194007,2.426192,4.137463,-0.744578,0.586689,0.165202,0.090269,0.476154,0.145265,5,14,10.142858,10,12.809524,8.51888,-0.567042,0.127532,0.065163,0.039153,0.004155,-0.00145,-0.000579,-0.000115,0.00068,-0.231848,0.182318,0.043308,0.004682,0.18205,0.019459,4,18,8.666667,8,11.291667,7.758086,-1.327836,-0.760794,0.086044,0.021304,0.004163,0.002708,-0.000013,0,0,-0,-0.111511,0.082898,0.010461,0.003534,0.031356,0.005414,2,18,8.447471,8,8.373206,7.000988,-2.084934,-1.517891,-0.757098,0.012975,0.008415,0.001178,0.000397,-0,-0,-0,0,-0.022568,0.021083,0.000523,0.000072,0.001222,0.000523,0,22,7.73482,8,9.481141,'class 2'
14,8.895412,0.756518,0.406649,0.347644,-0.012183,-0.126906,-0.097891,7.417187,30.662754,-0.697513,0.7057,0.190922,0.109359,0.475221,0.148401,6,14,9,7,13.666667,8.477123,-0.418289,0.114967,0.08469,0.012517,0.00362,0.000683,-0.000115,-0.00063,-0.000169,-0.212174,0.202938,0.047812,0.004971,0.182249,0.020421,5,18,8.909091,8,10.522727,7.723882,-1.17153,-0.753241,0.086657,0.022587,0.001384,0.002692,-0.000011,-0,0,-0,-0.110628,0.07941,0.009836,0.003669,0.03128,0.005409,2,18,8.564202,8,8.285901,6.988442,-1.906971,-1.488681,-0.73544,0.013074,0.00821,0.000616,0.000388,-0,-0,-0,0,-0.0219,0.020941,0.000517,0.000062,0.001234,0.000482,0,22,7.712998,8,9.417829,'class 2'
6,8.550985,1.091876,0.84356,0.000047,-0.187451,0.115889,1.202967,-7.743696,-43.877022,0.248363,0.461233,0.182413,0.129322,0.473126,0.150539,6,14,9,7,11.333333,8.406937,-0.144049,0.122286,0.064374,0.003767,0.003532,0.001336,0.000045,-0.000288,-0.000431,-0.182893,0.213878,0.048712,0.005878,0.182759,0.021163,3,18,8.454545,8,11.505682,7.686835,-0.864151,-0.720102,0.08763,0.023386,0.001717,0.002657,-0.000008,-0,0,0,-0.109299,0.074908,0.009419,0.003568,0.031661,0.005272,2,18,8.529182,8,8.71106,6.974118,-1.576868,-1.432819,-0.712717,0.013256,0.007939,0.000004,0.000376,-0,-0,-0,0,-0.021199,0.020527,0.000498,0.000066,0.001234,0.000456,0,22,7.637571,8,9.385431,'class 2'
10,8.492487,0.664666,0.654144,0.062083,0.032514,0.028728,-1.416915,5.009719,55.353298,0.072604,0.586158,0.175444,0.120297,0.470699,0.152059,6,11,7.857143,8,4.142857,8.329844,-0.162642,0.131696,0.040962,0.01078,0.004074,0.00067,-0.000293,0.000356,0.000354,-0.161878,0.210877,0.045882,0.006958,0.183894,0.021781,3,14,8.545455,8,7.568182,7.649366,-0.843121,-0.680479,0.088938,0.023723,0.004712,0.002608,-0.000003,-0,-0,0,-0.107948,0.069193,0.00925,0.003206,0.032455,0.005028,3,18,8.33463,8,8.207897,6.959057,-1.53343,-1.370787,-0.690309,0.013483,0.007635,0.000618,0.00036,-0,-0,-0,0,-0.0205,0.019697,0.000463,0.000077,0.001223,0.000441,0,22,7.627609,7.5,9.630125,'class 2'
6,8.498804,0.669748,0.583024,0.031363,-0.014891,0.019874,0.835584,-13.022901,-45.016987,-0.118087,0.587837,0.189378,0.087226,0.469746,0.153808,6,14,9.571428,10,8.952381,8.262339,-0.236465,0.13553,0.030755,0.022294,0.004177,0.000084,-0.000202,0.000522,0.000529,-0.143991,0.197663,0.041188,0.007624,0.186077,0.022385,3,18,8.424242,8,10.564394,7.614841,-0.883963,-0.647497,0.090617,0.023698,0.007209,0.002537,0.000003,-0.000001,-0,0,-0.107106,0.062763,0.009356,0.002637,0.033604,0.004716,3,18,8.322957,8,8.274198,6.94372,-1.555084,-1.318618,-0.671121,0.013727,0.007315,0.001214,0.000341,-0,-0,-0,0,-0.019827,0.018413,0.000413,0.000088,0.001205,0.000429,0,22,7.580171,7,9.779521,'class 2'
7,8.269218,0.452608,0.088789,0.067853,-0.218837,-0.032708,1.053679,13.017508,-0.022673,0.473544,0.765237,0.210848,0.057564,0.472211,0.156475,6,9,6.857143,6,1.47619,8.21649,-0.052729,0.135936,0.040617,0.027322,0.004192,0.000674,0.000605,-0.000028,-0.000329,-0.122642,0.181985,0.037459,0.007965,0.189633,0.023056,3,18,8.242424,7,10.251894,7.584898,-0.68432,-0.631592,0.092552,0.023438,0.008938,0.002424,0.000008,-0.000001,-0,0,-0.107053,0.056834,0.009732,0.001999,0.035041,0.004381,2,19,8.229572,8,8.05256,6.92912,-1.340098,-1.28737,-0.655778,0.013966,0.006992,0.00175,0.000318,-0,-0,-0,0,-0.019208,0.016695,0.000353,0.000098,0.001185,0.000418,0,22,7.555977,7,9.969812,'class 2'
6,7.642857,0.813818,0.440693,0.296643,-0.207188,0.151461,0.497032,-5.189186,21.806337,1.551154,0.28546,0.164922,0.05803,0.498885,0.146749,5,11,7,6,6,8.13566,0.492804,0.100764,0.046585,0.013542,0.00755,0.002057,0.001022,-0.001405,-0.001884,-0.067721,0.249334,0.064738,0.003728,0.195227,0.024359,4,11,7.575758,7,4.626894,7.536952,-0.105905,-0.598709,0.092339,0.021721,0.009332,0.001765,0.000005,-0.000001,-0,0,-0.104729,0.052123,0.007744,0.003155,0.033356,0.004731,2,19,8.365759,8,7.193823,6.91281,-0.730046,-1.22285,-0.624141,0.014301,0.006443,0.002088,0.000281,-0,-0,-0,0,-0.018656,0.017587,0.000441,0.000051,0.001376,0.000308,0,19,7.510911,7,10.153179,'class 2'
5,7.921432,0.597893,0.243839,0.142352,0.050083,0.265469,1.622273,1.038237,-79.025612,0.984085,0.457702,0.151904,0.067054,0.511616,0.150413,5,10,7.142857,6,3.476191,8.188254,0.266822,0.115468,0.02709,0.012942,0.013291,0.001401,0.000271,-0.000771,-0.001434,-0.10132,0.265356,0.071525,0.004871,0.200522,0.025032,4,14,8,8,5.5625,7.531211,-0.390221,-0.657043,0.094234,0.022189,0.009212,0.001554,0.000005,-0.000001,-0,0,-0.107211,0.045315,0.008139,0.002536,0.034772,0.004436,2,19,8.365759,8,7.725073,6.903672,-1.017761,-1.284583,-0.62754,0.01452,0.006195,0.002399,0.000249,-0,-0,-0,0,-0.018316,0.015072,0.000372,0.000049,0.00135,0.000292,0,19,7.490512,7,10.293693,'class 2'
8,7.93472,0.421912,0.156202,0.096704,0.175632,0.094075,-1.05619,-0.363141,121.838295,0.362414,0.435933,0.126761,0.089359,0.531387,0.137477,5,10,7.714286,8,4.571429,8.037361,0.102641,0.090739,0.026031,0.011752,0.011892,-0.000416,-0.000591,-0.000631,-0.000614,-0.076459,0.334439,0.110375,0.002214,0.200783,0.025701,4,16,8.121212,8,7.172348,7.480168,-0.454552,-0.557193,0.08975,0.019209,0.008666,0.001134,-0.000002,-0,0,0,-0.100292,0.072952,0.008624,0.003691,0.031649,0.00519,3,18,8.155642,8,7.420993,6.894266,-1.040454,-1.143095,-0.585902,0.014511,0.005913,0.002306,0.000234,-0,-0,-0,-0,-0.018118,0.021534,0.000629,0.000026,0.001615,0.000234,0,19,7.445446,7,10.192086,'class 2'
10,8.228342,0.586789,0.331849,0.088458,0.114311,0.032719,0.920847,1.70528,-115.839539,-0.343399,0.213032,0.210314,0.089204,0.547565,0.141671,4,10,8.285714,9,4.238095,8.089843,-0.138499,0.12049,0.022747,0.002778,0.013392,-0.001878,-0.001236,0.000461,0.000277,-0.10052,0.372676,0.127758,0.002719,0.205306,0.026422,4,12,8.363636,9,4.363636,7.489908,-0.738434,-0.599935,0.091257,0.020385,0.008272,0.000951,-0.000003,-0,0,0,-0.103369,0.068416,0.008534,0.003501,0.032786,0.005022,2,18,8.151751,8,7.933913,6.88951,-1.338832,-1.200333,-0.600398,0.014713,0.005737,0.002457,0.000199,-0,-0,-0,-0,-0.017993,0.019315,0.000552,0.000025,0.001579,0.00022,0,19,7.440228,7,10.355704,'class 2'
9,7.830012,0.491445,0.27498,0.112649,-0.149052,-0.253247,1.618091,7.459562,-81.325768,-0.103816,0.855344,0.502408,0.092301,0.582473,0.136243,4,10,7.857143,8,3.809524,7.863476,0.033464,0.082083,0.043787,0.011088,0.001853,-0.001133,0.000029,0.000282,-0.000859,-0.027208,0.48445,0.192264,0.001376,0.207561,0.027804,3,12,7.515152,8,6.132576,7.433697,-0.396315,-0.42978,0.086027,0.017667,0.008071,0.000557,-0.000008,-0,0,0,-0.095623,0.101975,0.012544,0.003309,0.030976,0.005801,1,18,7.898833,8,8.575663,6.87285,-0.957161,-0.990626,-0.560846,0.014737,0.005305,0.002339,0.000144,-0,-0,-0,-0,-0.017703,0.025572,0.000836,0.000022,0.00185,0.000178,0,19,7.405123,7,10.451838,'class 2'
4,7.474739,0.762317,0.370683,0.104128,-0.041731,0.133792,0.770776,-4.95651,16.056702,1.028872,1.027533,0.633783,0.112191,0.594376,0.141949,3,10,7,8,8.666667,7.856705,0.381966,0.056287,0.051801,0.017,-0.000844,-0.000094,-0.000104,0.000112,-0.000062,0.021486,0.505063,0.199607,0.001723,0.208977,0.028442,3,13,7.424242,8,5.876894,7.464198,-0.01054,-0.392507,0.087173,0.019236,0.007868,0.000394,-0.000007,-0,0,0,-0.098541,0.099376,0.012159,0.003491,0.031783,0.005896,1,18,7.832685,8,8.772677,6.874314,-0.600424,-0.98239,-0.589884,0.014867,0.005218,0.002137,0.000102,-0,-0,-0,-0,-0.017948,0.023938,0.000761,0.000021,0.001799,0.00017,0,19,7.470588,7,10.574835,'class 2'
5,7.398381,0.7741,0.595682,0.397292,-0.0032,0.287353,-1.285937,-6.008599,49.288452,0.972489,0.995987,0.622896,0.118873,0.599773,0.145269,4,13,7.285714,7,10.238095,7.866177,0.467795,0.072651,0.060892,0.045101,-0.003407,0.000994,-0.000035,-0.000243,0.000834,0.05686,0.483316,0.185737,0.002828,0.208711,0.028677,3,18,7.333333,7,9.229167,7.501906,0.103525,-0.364271,0.08831,0.020658,0.007342,0.000177,-0.000006,-0,-0,0,-0.101626,0.096052,0.011599,0.00377,0.032506,0.006026,1,18,7.902724,8,9.314719,6.877744,-0.520638,-0.988433,-0.624162,0.014948,0.005151,0.001766,0.000056,-0,0,-0,-0,-0.018333,0.022478,0.000694,0.00002,0.001745,0.000165,0,19,7.53463,7,10.572602,'class 2'
7,7.242057,1.038353,0.633415,0.275557,-0.056476,-0.020999,-0.740082,8.356639,-86.170074,1.39621,0.457137,0.464438,0.126516,0.598137,0.144882,5,7,5.714286,5,0.904762,7.90485,0.662793,0.097926,0.073534,0.055576,-0.005504,0.001632,0.000533,-0.00038,0.000582,0.079968,0.427552,0.156455,0.003846,0.20695,0.02837,4,13,7.242424,7,5.189394,7.546333,0.304276,-0.358516,0.089392,0.021974,0.006209,-0.000085,-0.000005,-0,-0,-0,-0.105156,0.091864,0.010837,0.004136,0.033126,0.006141,2,18,8.007782,8,9.476501,6.882837,-0.35922,-1.022013,-0.663496,0.014972,0.005108,0.001237,0.000007,-0,0,-0,-0,-0.018843,0.021141,0.000634,0.000019,0.001685,0.000161,0,20,7.614326,7,10.641408,'class 2'
5,7.238609,0.777951,0.549603,0.017808,-0.202066,0.099162,0.083115,-5.873487,87.552956,1.309747,0.14184,0.296164,0.125421,0.590624,0.140844,5,11,7.428571,7,3.285714,7.980376,0.741767,0.09925,0.072287,0.052776,-0.006662,0.001252,0.00119,-0.000044,-0.000704,0.07974,0.36416,0.124496,0.003668,0.204155,0.027475,3,12,6.878788,7,4.797348,7.595677,0.357069,-0.384699,0.090397,0.023176,0.004303,-0.000378,-0.000004,-0,-0,-0,-0.10927,0.08652,0.009872,0.004562,0.033644,0.00619,2,18,8.319066,8,9.577487,6.889142,-0.349467,-1.091235,-0.706536,0.014939,0.005089,0.00057,-0.000045,-0,0,0,-0,-0.019458,0.019871,0.000577,0.000019,0.00162,0.00016,0,20,7.667457,8,10.655855,'class 2'
7,7.475292,0.972326,0.287333,0.155839,-0.31484,-0.125899,1.639865,1.7555,-41.649166,1.415497,0.499037,0.218986,0.141897,0.579152,0.134488,3,9,6,6,4.666667,8.096267,0.620975,0.068181,0.066115,0.040957,-0.006298,0.000113,0.001324,0.000385,-0.001291,0.038892,0.315141,0.098565,0.002179,0.20086,0.02604,3,18,7.878788,7,9.047348,7.647125,0.171833,-0.449142,0.091225,0.024174,0.001618,-0.000688,-0.000003,-0,-0,-0,-0.113781,0.079831,0.008774,0.004965,0.034071,0.006125,2,18,8.400778,8,8.85828,6.896045,-0.579247,-1.200222,-0.75108,0.014844,0.005094,0.000205,-0.000098,-0,0,0,-0,-0.020144,0.018551,0.000521,0.00002,0.00155,0.000161,0,20,7.685009,8,10.318389,'class 2'
6,7.958621,1.086628,0.23145,0.003769,-0.038089,-0.229165,-0.50349,1.492242,-21.205067,0.85141,0.621253,0.213415,0.13259,0.565472,0.128159,4,10,7.142857,7,5.476191,8.232924,0.274303,0.068889,0.024099,0.01855,-0.003652,-0.00063,0.000613,0.000198,-0.000313,-0.026239,0.276006,0.07824,0.001172,0.197505,0.024193,3,18,7.939394,8,8.746212,7.698283,-0.260338,-0.534641,0.091897,0.024895,0.001646,-0.001007,-0.000003,-0,-0,-0,-0.118438,0.071782,0.00787,0.005065,0.034434,0.005915,2,18,8.237354,8,7.767662,6.902608,-1.056013,-1.330316,-0.795675,0.014687,0.005128,0.001048,-0.000152,-0,0,0,-0,-0.020863,0.01715,0.000466,0.000021,0.001477,0.000164,0,19,7.778463,8,10.441169,'class 2'
10,8.280751,0.897636,0.462101,0.026654,0.220508,0.231198,-1.342239,3.177679,55.675198,0.408881,0.226623,0.197446,0.075353,0.550723,0.12442,5,11,7.857143,8,5.142857,8.355154,0.074403,0.07237,0.012581,0.011047,0.001089,-0.00032,-0.000517,-0.000478,0.000881,-0.070835,0.233993,0.060448,0.000889,0.194359,0.022106,3,18,8.454545,8,10.505682,7.74408,-0.536671,-0.611074,0.09229,0.025181,0.005102,-0.001325,-0.000002,-0,-0,-0,-0.122572,0.062997,0.007779,0.004353,0.034763,0.005554,2,18,8.498055,8,8.282223,6.907987,-1.372764,-1.447167,-0.836093,0.014474,0.005202,0.001901,-0.000205,-0,0,0,-0,-0.021577,0.015745,0.000416,0.000023,0.001403,0.000173,0,19,7.848672,8,10.416101,'class 2'
8,8.246844,0.650475,0.14769,0.100383,0.155401,0.426677,0.658583,-9.538818,-29.262304,0.603167,0.325091,0.18058,0.059827,0.535186,0.124477,3,14,8.428572,8,14.952381,8.436525,0.189681,0.071225,0.015517,0.015419,0.005817,0.000454,-0.001272,-0.000548,0.000981,-0.071324,0.193176,0.045361,0.000767,0.191543,0.019973,3,15,8.272727,8,8.142045,7.781215,-0.465629,-0.65531,0.092418,0.024888,0.008336,-0.001639,-0.000001,-0,-0,0,-0.125642,0.055191,0.008376,0.003137,0.035087,0.005062,2,18,8.509727,8,8.055569,6.911273,-1.335572,-1.525253,-0.869943,0.014212,0.005349,0.002679,-0.000256,-0,0,0,-0,-0.02224,0.014615,0.000375,0.000028,0.001334,0.000191,0,19,7.840607,8,10.32864,'class 2'
12,8.218554,0.411844,0.169074,0.089675,0.12409,-0.342637,1.186309,7.685991,-38.452538,0.153095,0.578464,0.189388,0.077547,0.518656,0.127392,6,12,8.142858,7,7.476191,8.480886,0.262332,0.072664,0.023159,0.004221,0.007546,0.000802,-0.001326,0.000192,0.000401,-0.053726,0.159064,0.034119,0.000753,0.189108,0.01798,3,14,7.878788,8,7.609848,7.805917,-0.412636,-0.674968,0.092241,0.023899,0.010989,-0.001943,-0,-0,-0,0,-0.127129,0.051657,0.009306,0.001982,0.035424,0.004482,2,18,8.719845,9,8.514956,6.911537,-1.307017,-1.569349,-0.894381,0.013913,0.005622,0.003275,-0.000303,-0,0,0,-0,-0.02281,0.014295,0.000353,0.000038,0.001275,0.000226,0,18,7.883776,8,10.232807,'class 2'
6,8.212295,0.343066,0.136583,0.012032,0.185604,-0.396942,-1.422831,-3.330809,50.617622,0.467617,0.731908,0.214635,0.087178,0.500991,0.131224,5,12,8.714286,9,6.238095,8.50864,0.296346,0.081302,0.022077,0.004885,0.004653,0.000501,-0.000686,0.000597,-0.000096,-0.06411,0.130788,0.02655,0.000928,0.18711,0.0163,3,12,7.787879,8,6.109848,7.815354,-0.396941,-0.693286,0.091833,0.02207,0.012866,-0.002235,0,-0,-0,0,-0.12677,0.055044,0.010476,0.001125,0.035774,0.003867,2,17,8.848249,9,8.965163,6.907906,-1.304389,-1.600735,-0.907448,0.013596,0.006046,0.003601,-0.000345,-0,0,0,-0,-0.023243,0.015391,0.000365,0.000055,0.001236,0.000283,0,20,7.844402,8,10.172266,'class 2'
8,8.816341,0.441615,0.208629,0.07702,-0.242022,0.143289,1.375177,5.545274,-46.378288,-0.155966,0.638653,0.190632,0.070694,0.464345,0.135701,4,14,8.714286,8,12.571428,8.506118,-0.310224,0.102489,0.063466,0.009351,-0.00591,-0.000546,0.00149,-0.000246,-0.001108,-0.175306,0.102748,0.020531,0.004551,0.184918,0.01484,3,17,8.727273,8,10.267045,7.783148,-1.033194,-0.72297,0.090874,0.017197,0.013274,-0.002773,0.000002,-0,-0,0,-0.121345,0.077249,0.01334,0.000645,0.036416,0.003113,2,17,8.544747,8,8.663029,6.886161,-1.93018,-1.619956,-0.896986,0.012982,0.006999,0.003559,-0.000408,-0,0,0,0,-0.02354,0.022372,0.000589,0.000087,0.001292,0.000429,0,20,7.860531,8,10.25771,'class 2'
4,8.923987,0.750509,0.238804,0.041541,-0.181646,0.584493,0.719003,-16.579235,4.50636,-0.553246,0.367852,0.164441,0.062532,0.448415,0.135597,4,14,10,11,12.333333,8.435573,-0.488415,0.108042,0.066717,0.015142,-0.006197,-0.000376,0.000954,-0.000153,-0.000637,-0.189902,0.133574,0.021757,0.007529,0.185126,0.015986,4,17,9.121212,8,14.172348,7.741071,-1.182917,-0.694502,0.090678,0.016887,0.009692,-0.003015,0.000004,0,0,0,-0.117257,0.090143,0.014815,0.00121,0.036613,0.004224,2,17,8.607004,8,9.512919,6.866706,-2.057281,-1.568867,-0.874365,0.012718,0.007317,0.003304,-0.000427,-0,0,0,0,-0.02334,0.027595,0.000837,0.00009,0.00143,0.000484,0,20,7.825427,8,10.289396,'class 2'
11,8.502345,0.333686,0.231565,0.060031,0.277792,-0.248443,-1.125246,7.539793,23.068804,0.042091,0.660686,0.177306,0.063294,0.437284,0.136639,4,14,7.428571,6,13.619047,8.31707,-0.185275,0.110049,0.040743,0.002183,-0.004452,0.000288,-0.000732,0.000111,0.000875,-0.148609,0.165622,0.023891,0.009625,0.186617,0.018736,3,17,8.757576,8,12.689394,7.682091,-0.820254,-0.634979,0.090876,0.017282,0.004837,-0.003233,0.000004,0,0,-0,-0.112995,0.101765,0.016112,0.002081,0.036645,0.005724,2,17,8.307393,8,8.955922,6.840989,-1.661356,-1.476081,-0.841102,0.012498,0.007447,0.002935,-0.000436,-0,0,0,0,-0.02288,0.03342,0.001179,0.00009,0.001653,0.000513,0,20,7.750949,8,10.057071,'class 2'
7,8.569519,0.673549,0.422708,0.292043,0.190237,-0.011282,0.403946,-3.86342,-28.538879,-0.804214,0.654065,0.207243,0.097947,0.4466,0.135255,3,14,9.428572,10,14.285714,8.236653,-0.332866,0.107183,0.017346,0.005371,-0.005576,0.000957,-0.00063,0.000224,0.000517,-0.095208,0.19074,0.028611,0.008837,0.186605,0.018756,3,17,8.333333,8,12.291667,7.677667,-0.891852,-0.558986,0.090876,0.019304,0.004877,-0.003249,0.000013,0,-0,0,-0.115057,0.095876,0.014971,0.002201,0.036138,0.005913,2,17,8.326848,8,9.189628,6.818052,-1.751467,-1.418601,-0.859615,0.012324,0.007148,0.003263,-0.00045,-0,0,0,-0,-0.022735,0.037934,0.001484,0.000093,0.001832,0.00055,0,20,7.786528,8,10.333145,'class 2'
3,8.055037,0.982262,0.563622,0.223373,0.119759,0.250012,2.138024,-10.763766,-57.378983,0.195267,0.539864,0.187836,0.106625,0.438751,0.143355,3,14,7.571429,7,15.619047,8.102978,0.04794,0.104327,0.056851,0.013305,-0.005539,0.002623,-0.001184,-0.000146,0.000397,-0.034171,0.168889,0.025336,0.009026,0.189021,0.022906,3,16,8.606061,8,10.246212,7.598991,-0.456047,-0.503987,0.091281,0.018966,0.001424,-0.003561,0.000014,0.000001,-0,0,-0.111671,0.110938,0.016916,0.003353,0.036452,0.007876,2,17,8.206225,8,9.094024,6.783719,-1.271319,-1.319259,-0.815272,0.012144,0.006975,0.002794,-0.00045,-0,0,0,-0,-0.021912,0.043612,0.001927,0.000091,0.002131,0.000554,0,20,7.677419,8,10.373348,'class 2'
10,8.105147,0.820262,0.610677,0.110642,-0.168203,-0.167291,0.519035,7.398046,37.443542,-0.320227,0.410483,0.185089,0.097804,0.449719,0.14284,3,10,7.857143,8,5.476191,8.059278,-0.04587,0.104712,0.093412,0.014221,-0.006977,0.003092,0.000422,-0.000306,-0.001124,0.002921,0.153009,0.025011,0.007025,0.190492,0.023502,3,16,8.090909,8,10.460227,7.589629,-0.515518,-0.469648,0.091451,0.022106,0.002568,-0.003585,0.000022,0.000001,-0,0,-0.116124,0.106887,0.016256,0.003378,0.036567,0.007997,1,17,7.988327,8,9.72252,6.75434,-1.350808,-1.304938,-0.835289,0.01207,0.00651,0.002937,-0.000457,-0,0,0,-0,-0.021518,0.047076,0.002222,0.000094,0.002291,0.000583,0,20,7.675047,8,10.425443,'class 2'
8,8.061126,0.766614,0.37749,0.195624,-0.201965,-0.126827,-0.983216,1.623271,-16.553547,-0.1935,0.285544,0.16943,0.076067,0.466909,0.145063,5,12,7.714286,8,7.904762,8.082154,0.021029,0.112435,0.106981,0.019016,-0.009077,0.002609,0.001709,-0.000027,-0.001031,0.013562,0.174431,0.031915,0.008587,0.19461,0.024419,3,14,8.272727,8,6.704545,7.577178,-0.483948,-0.504977,0.092154,0.025792,0.004378,-0.003509,0.000024,0.000001,-0,0,-0.122324,0.100494,0.015314,0.003356,0.036814,0.007952,1,17,8.112841,8,9.631748,6.72114,-1.339986,-1.361014,-0.856038,0.012087,0.006075,0.002803,-0.000457,-0,0,0,-0,-0.020966,0.049825,0.002469,0.000096,0.002413,0.00061,0,20,7.648482,7,10.577374,'class 2'
12,8.032438,0.514373,0.379037,0.121437,-0.138518,-0.506152,-0.153616,15.134491,32.888241,0.256773,0.389169,0.165813,0.098663,0.479531,0.167303,3,12,7.285714,6,11.904762,8.166083,0.133645,0.128015,0.069224,0.004346,-0.005818,0.002248,0.000588,0.000651,-0.000506,-0.063137,0.231304,0.046742,0.012382,0.203325,0.032106,1,14,7.818182,7,8.778409,7.461411,-0.571027,-0.704672,0.093592,0.027662,0.007163,-0.003755,0.000018,0.000001,-0,-0,-0.128417,0.121818,0.019256,0.004412,0.038999,0.009825,1,17,8.190661,8,9.022099,6.640794,-1.391644,-1.52529,-0.820618,0.011966,0.005297,0.001728,-0.000443,-0,0,0,-0,-0.018991,0.055883,0.003069,0.000095,0.002761,0.000615,0,20,7.52277,7,10.630236,'class 2'
7,8.245679,0.841521,0.33197,0.24062,0.043928,0.125427,0.502453,-4.427905,-26.262306,0.750171,0.559019,0.261783,0.103317,0.502073,0.176699,1,13,8.428572,9,19.285715,8.353938,0.108259,0.149929,0.038853,0.031004,-0.005909,0.000927,-0.000337,-0.00042,0.000015,-0.157777,0.285781,0.062375,0.015451,0.211327,0.033841,1,14,8.060606,8,8.871212,7.43765,-0.808029,-0.916288,0.095073,0.030491,0.011032,-0.003574,0.000011,0.000001,-0,-0,-0.136597,0.119469,0.019178,0.004319,0.040145,0.009352,1,17,8.498055,8,9.977535,6.602297,-1.643382,-1.751641,-0.835353,0.01205,0.005167,0.000916,-0.000431,-0,0,0,-0,-0.018133,0.056418,0.003118,0.000097,0.002741,0.000634,0,20,7.466793,7,10.566054,'class 2'
12,8.677506,0.883494,0.387456,0.38121,0.186791,0.182463,0.116703,5.422503,-49.861835,0.877248,0.763893,0.394671,0.123798,0.524889,0.187276,4,12,7.571429,8,6.952381,8.556219,-0.121287,0.178136,0.081015,0.043762,-0.006158,-0.001065,-0.00096,-0.001003,0.000486,-0.302913,0.294692,0.069671,0.018643,0.220343,0.035318,1,15,8.848485,9,9.132576,7.401762,-1.275744,-1.154457,0.096834,0.032465,0.013918,-0.003365,0.000002,0.000001,0,-0,-0.143217,0.11879,0.019376,0.004257,0.041418,0.00876,1,16,8.603113,8,9.271553,6.562609,-2.114897,-1.99361,-0.839153,0.012157,0.005087,0.000087,-0.000413,-0,0,0,-0,-0.017158,0.056055,0.00307,0.000099,0.002657,0.000653,0,22,7.366698,7,10.483883,'class 2'
8,10.120283,1.44976,0.719671,0.227105,0.031576,0.1375,-0.351562,-23.065458,25.361736,-1.942326,0.283077,0.456003,0.328283,0.558434,0.199848,8,16,11.857142,12,10.142858,8.686597,-1.433686,0.226906,0.174842,0.108655,-0.004069,-0.004507,0.000044,0.001429,0.000142,-0.510403,0.268383,0.084657,0.021672,0.236921,0.036317,5,16,10.636364,10,8.301136,7.28363,-2.836653,-1.402967,0.100486,0.032921,0.013795,-0.002941,-0.000011,0,0,-0,-0.147203,0.125612,0.021149,0.004274,0.044239,0.00741,1,16,8.723736,8,9.458536,6.483163,-3.63712,-2.203434,-0.800467,0.01239,0.004853,0.002334,-0.000362,-0,0,0,-0,-0.014909,0.052539,0.002692,0.000103,0.002309,0.000688,0,22,7.24573,7,10.395212,'class 2'
12,9.697129,1.090632,0.539615,0.051489,-0.082306,-0.189897,1.703436,9.552368,-104.018044,-1.578759,1.210205,0.730161,0.250361,0.564932,0.197437,5,13,9.571428,10,6.952381,8.523056,-1.174073,0.223465,0.147704,0.077887,-0.002103,-0.002322,0.000686,0.000817,0.000181,-0.449056,0.337971,0.102644,0.025229,0.242588,0.035663,2,16,9.818182,10,10.903409,7.200978,-2.496151,-1.322078,0.102026,0.031243,0.010687,-0.002738,-0.000012,-0,0,0,-0.143956,0.131662,0.022617,0.004278,0.04569,0.00675,2,16,8.653696,8,9.680387,6.445272,-3.251857,-2.077784,-0.755706,0.012497,0.004657,0.003478,-0.000329,-0,0,0,-0,-0.013676,0.049384,0.002381,0.000105,0.002062,0.000704,0,22,7.171252,7,10.299562,'class 2'
10,10.147316,1.482838,1.101455,0.402103,-0.033032,-0.378164,-0.327513,-4.211704,41.484924,-2.986397,0.684967,0.53394,0.396693,0.551781,0.207455,10,15,12,12,2.666667,8.441824,-1.705492,0.255588,0.162114,0.081148,-0.004503,-0.004632,0.000656,0.001665,-0.000669,-0.49885,0.32596,0.090808,0.048259,0.244277,0.044718,5,16,10.212121,10,9.984848,7.08755,-3.059766,-1.354274,0.101752,0.028833,0.009567,-0.002795,-0.000015,-0,0,0,-0.140152,0.164451,0.031935,0.004015,0.049694,0.007708,2,16,8.373541,8,9.555235,6.403016,-3.7443,-2.038808,-0.684535,0.012073,0.004345,0.004169,-0.000316,-0,0,0,-0,-0.012249,0.050695,0.002503,0.000094,0.002131,0.00065,0,22,7.011385,7,10.350131,'class 2'
13,9.212512,0.897097,0.622421,0.175385,-0.125801,-0.370615,1.553391,7.900974,-55.75787,-1.344134,1.321235,0.633434,0.267366,0.55138,0.201353,5,13,9.428572,10,6.285714,8.212724,-0.999788,0.243149,0.141214,0.01115,-0.000595,-0.002393,0.001018,0.000894,-0.001272,-0.395513,0.344912,0.093008,0.047209,0.248062,0.042748,2,16,9.242424,9,10.751894,6.997047,-2.215465,-1.215676,0.102756,0.02664,0.005047,-0.002561,-0.000013,-0.000001,0,0,-0.134442,0.169221,0.033788,0.003651,0.051341,0.006851,2,16,8.229572,8,9.505685,6.370947,-2.841565,-1.841776,-0.6261,0.012132,0.005248,0.004172,-0.00028,-0,0,0,-0,-0.011057,0.046304,0.002094,0.000095,0.001826,0.000658,0,22,6.959677,7,10.361449,'class 2'
8,8.595802,0.683195,0.461207,0.063276,0.11766,0.240303,0.303884,-1.93965,-42.831486,-1.081126,0.95335,0.48607,0.211467,0.532534,0.208297,7,14,9.142858,8,6.476191,7.781428,-0.814374,0.242478,0.083597,0.023019,0.0018,-0.002847,-0.000122,0.000458,0.000166,-0.303056,0.354482,0.100559,0.04973,0.251163,0.047225,3,16,8.69697,8,11.030303,6.763038,-1.832765,-1.01839,0.101531,0.019504,0.003258,-0.002191,-0.000011,-0,0,0,-0.117777,0.200712,0.044787,0.003019,0.056107,0.006949,2,16,7.754864,7,8.576392,6.303775,-2.292027,-1.477653,-0.459262,0.011724,0.006878,0.003599,-0.000225,-0,0,0,-0,-0.008444,0.041809,0.00171,0.000085,0.001526,0.000613,0,17,6.732922,7,10.132242,'class 2'
7,7.835384,0.400836,0.326378,0.032596,0.163745,0.159719,-2.386535,2.397387,80.95459,0.107053,0.847905,0.390612,0.139828,0.522412,0.202307,6,12,8.142858,8,3.476191,7.576456,-0.258928,0.20608,0.05516,0.041756,0.002726,0.000181,-0.000257,-0.000734,0.000322,-0.219484,0.324346,0.086909,0.041259,0.251433,0.044004,3,14,7.636364,8,6.613636,6.667254,-1.16813,-0.909202,0.101256,0.016348,0.008358,-0.001879,-0.000006,-0,-0,0,-0.109246,0.203301,0.046244,0.00248,0.057197,0.006327,0,16,7.626459,7,8.680235,6.2845,-1.550884,-1.291956,-0.382754,0.011738,0.007707,0.003413,-0.000184,0,0,-0,-0,-0.007444,0.03626,0.001296,0.000085,0.001224,0.000616,0,17,6.621916,6,10.063439,'class 2'
6,7.622317,0.404709,0.223248,0.136299,-0.150747,0.247831,2.299919,-4.203798,-71.754471,-0.045162,0.902065,0.375083,0.180206,0.509687,0.214105,5,14,7.285714,7,9.571428,7.307406,-0.314911,0.230237,0.040018,0.001092,-0.003014,-0.001398,0.000453,0.000152,-0.000671,-0.191311,0.342201,0.108059,0.039627,0.250592,0.04994,3,14,7.909091,8,7.397727,6.521707,-1.10061,-0.785699,0.098862,0.014092,0.011585,-0.001662,-0.000008,0,0,0,-0.096354,0.221412,0.052921,0.002461,0.059164,0.00723,0,16,7.354085,7,8.260853,6.247824,-1.374494,-1.059583,-0.273883,0.011326,0.008247,0.002956,-0.00017,0,0,0,-0,-0.006035,0.036724,0.001317,0.00008,0.001205,0.000578,0,17,6.488141,6,10.23574,'class 2'
7,6.96013,0.612092,0.263145,0.256277,-0.208523,-0.380253,0.642223,0.70722,-0.086252,0.605224,0.717713,0.306113,0.117257,0.4977,0.210798,3,11,6.571429,7,6.952381,7.136994,0.176864,0.198976,0.049447,0.022403,-0.001352,0.001088,0.001002,-0.000163,-0.001391,-0.127126,0.327652,0.105821,0.03061,0.249147,0.047414,0,14,6.848485,7,9.070076,6.436783,-0.523347,-0.700211,0.097601,0.01933,0.008466,-0.00125,-0.000001,0,0,-0,-0.086737,0.223346,0.05406,0.001967,0.059854,0.006909,0,16,7.342412,7,8.101046,6.239185,-0.720945,-0.89781,-0.197598,0.011315,0.008833,0.002822,-0.00013,0,0,-0,-0,-0.005304,0.031848,0.000993,0.000081,0.000949,0.00058,0,17,6.333017,6,10.188999,'class 2'
3,6.559636,1.060822,0.35555,0.054838,0.051325,-0.013852,-1.726898,2.987268,44.277576,1.47121,0.517849,0.29773,0.086797,0.485516,0.211902,0,7,5.285714,7,7.571429,6.983701,0.424066,0.178099,0.066455,0.004349,0.001661,0.002427,0.00087,-0.000323,-0.000499,-0.107295,0.335319,0.116145,0.02314,0.245872,0.046561,0,12,6.515152,6,7.445076,6.360127,-0.199509,-0.623574,0.095862,0.025133,0.005378,-0.000706,0.000007,0,0,-0,-0.076107,0.224479,0.054706,0.001613,0.060082,0.007055,0,15,7.249027,7,8.101806,6.237536,-0.322099,-0.746165,-0.122591,0.011319,0.009224,0.002664,-0.000088,0,0,-0,0,-0.00476,0.028018,0.00077,0.000084,0.000764,0.000587,0,17,6.253795,6,10.053735,'class 2'
7,6.569801,0.732849,0.612573,0.366837,0.09367,-0.184043,-0.360195,8.625267,-0.279917,0.487113,0.225894,0.156357,0.124866,0.472036,0.22286,3,8,5.428571,5,3.952381,6.706802,0.137001,0.203529,0.131203,0.009732,0.003589,0.000421,0.000225,0.000297,0.000252,-0.082057,0.308971,0.121661,0.022677,0.241413,0.052628,0,15,6.727273,7,9.392045,6.235435,-0.334367,-0.471368,0.093323,0.031523,0.000738,-0.000506,0.000009,-0,0,-0,-0.062538,0.232667,0.057931,0.001748,0.060847,0.007855,0,16,6.898833,7,7.778788,6.210138,-0.359663,-0.496665,-0.025297,0.010966,0.009511,0.002206,-0.000083,0,0,-0,0,-0.003662,0.030011,0.000864,0.000089,0.000733,0.000602,0,17,6.163188,6,10.166048,'class 2'
7,6.619565,0.610549,0.178201,0.121101,0.102418,-0.814067,0.896662,16.71715,-13.28637,-0.667649,0.225677,0.174289,0.090173,0.448209,0.238756,3,9,6.285714,7,3.571429,6.333905,-0.285661,0.202099,0.163202,0.033263,0.014072,-0.000836,-0.000571,0.000599,-0.000349,-0.072159,0.332347,0.134103,0.021952,0.229901,0.059642,0,15,6.272727,7,9.767045,6.093479,-0.526086,-0.240426,0.089384,0.041648,0.006439,0.000174,0.000024,-0.000001,0,0,-0.041296,0.235454,0.059239,0.001798,0.061128,0.008907,0,16,6.350194,6,7.79876,6.199307,-0.420258,-0.134597,0.105828,0.010725,0.009652,0.001601,-0.000047,0,-0,-0,0,-0.002674,0.032423,0.001005,0.000089,0.000854,0.000572,0,17,6.08112,6,9.981551,'class 2'
7,6.342731,0.591348,0.323919,0.299882,0.0488,-0.322283,0.213719,5.310668,-22.081207,-0.567312,0.429804,0.307121,0.103774,0.435036,0.258232,4,9,6.285714,7,2.904762,6.06931,-0.273421,0.198,0.157693,0.016202,0.013377,-0.000805,-0.000495,0.001035,-0.000062,-0.024105,0.373024,0.141699,0.021954,0.221434,0.06533,2,13,6.242424,6,5.689394,6.03503,-0.307701,-0.03428,0.086676,0.046286,0.01206,0.00055,0.000037,-0.000002,-0,0,-0.02833,0.239105,0.060891,0.001961,0.061913,0.00957,0,16,6.03891,6,7.59223,6.207962,-0.134768,0.138652,0.172932,0.010606,0.009211,0.001049,-0.000028,0,-0,-0,0,-0.002444,0.03846,0.001425,0.000077,0.001227,0.000529,0,17,6.098197,6,10.078156,'class 2'
5,5.738412,0.535845,0.50569,0.0662,-0.059187,0.229491,-0.070746,-11.044361,-20.070986,-0.036046,0.816932,0.380007,0.102718,0.41298,0.301929,2,13,5.857143,5,12.809524,5.885437,0.147024,0.186664,0.161175,0.091904,0.01159,0.000129,-0.00003,0.000185,0.000189,0.117393,0.3464,0.123795,0.030399,0.21486,0.07372,2,13,6.060606,6,6.246212,6.07758,0.339168,0.192143,0.084248,0.047775,0.012933,0.001012,0.000045,-0.000002,-0,0,-0.023539,0.248734,0.064953,0.002181,0.063741,0.010096,0,16,5.832685,6,7.366427,6.243627,0.505214,0.35819,0.166047,0.010663,0.008519,0.001115,-0.000004,0,-0,-0,0,-0.003259,0.042603,0.001752,0.000072,0.001478,0.000526,0,18,6.166983,6,10.198017,'class 2'
13,6.191014,0.903805,0.521335,0.109659,0.074786,-0.969904,0.035031,23.247721,19.987003,-1.315481,0.87431,0.427525,0.121321,0.444298,0.281924,3,13,7.142857,7,10.809524,6.01842,-0.172594,0.198282,0.165541,0.078317,0.002185,0.000302,-0.00048,0.001055,0.000508,0.045577,0.377399,0.145478,0.024745,0.223259,0.066015,0,13,5.393939,5,5.808712,6.072506,-0.118507,0.054086,0.085751,0.043672,0.014516,0.000446,0.000038,-0.000002,-0,0,-0.027563,0.247569,0.064556,0.002049,0.063662,0.009568,0,16,6.128405,6,7.354542,6.235697,0.044683,0.217277,0.16319,0.010611,0.008203,0.000587,-0.000025,0,-0,-0,0,-0.002995,0.046041,0.002043,0.00007,0.001684,0.000519,0,17,6.113378,6,10.172711,'class 2'
7,6.216894,0.992491,0.621844,0.602121,0.137174,-0.368359,-1.089007,6.858618,50.064667,-0.231474,0.690497,0.393717,0.305194,0.474844,0.290789,3,9,6,5,5.666667,6.269751,0.052856,0.227004,0.199217,0.013394,-0.005379,0.000937,0.000125,0.00089,0.000256,0.041181,0.391893,0.161968,0.032089,0.232008,0.06215,2,13,6.060606,6,6.496212,6.199009,-0.017885,-0.070742,0.086406,0.035001,0.012636,-0.000128,0.000027,-0.000001,-0,0,-0.03877,0.256467,0.068439,0.002068,0.065518,0.009142,0,16,6.33463,6,7.161023,6.280863,0.063969,0.011112,0.081854,0.010734,0.006707,0.000255,-0.00004,0,-0,0,0,-0.004282,0.053287,0.00273,0.000068,0.002155,0.000523,0,17,6.192125,6,10.141997,'class 2'
9,6.448015,1.119497,0.72862,0.478224,-0.067102,-0.640885,-0.420833,11.906942,4.735602,-0.087347,0.294863,0.385079,0.229212,0.499105,0.276893,2,9,6.571429,7,6.952381,6.536282,0.088267,0.228329,0.208835,0.004806,-0.00922,0.001177,0.000064,0.000941,0.000086,-0.0243,0.340562,0.140254,0.028334,0.237301,0.055475,1,11,5.969697,6,6.092803,6.24642,-0.201595,-0.289862,0.088876,0.029107,0.009392,-0.000919,0.000013,-0,-0,0,-0.050377,0.24757,0.064541,0.002125,0.06388,0.008963,0,16,6.603113,6,7.54499,6.281981,-0.166034,-0.254301,0.035562,0.010806,0.006179,0.000212,-0.000072,0,-0,0,-0,-0.004415,0.055878,0.003001,0.000069,0.002358,0.000529,0,17,6.191651,6,10.054378,'class 2'
2,6.239449,1.286832,0.609504,0.174183,-0.252164,0.287393,0.73924,-9.244819,-37.404762,1.722152,0.240066,0.396942,0.158451,0.516334,0.263537,2,9,5.285714,5,8.238095,6.772969,0.533521,0.234775,0.180182,0.005817,-0.014227,0.00155,0.000368,-0.000244,-0.000269,-0.06041,0.26242,0.102101,0.023786,0.238225,0.050085,2,12,6.333333,6,6.166667,6.302153,0.062705,-0.470816,0.09097,0.024503,0.00463,-0.001636,-0.000001,0,0,-0,-0.061837,0.234254,0.058817,0.002297,0.061305,0.009064,0,14,6.922179,7,7.392358,6.28613,0.046682,-0.486839,-0.016023,0.010912,0.005604,0.000636,-0.000104,0,0,0,-0,-0.004672,0.058078,0.003244,0.000071,0.002548,0.000538,0,17,6.213472,6,10.028447,'class 2'
9,6.970857,0.485146,0.287317,0.032382,-0.128358,-0.384511,-0.114716,0.65309,26.972971,-0.230211,1.107076,0.512277,0.120601,0.509527,0.263659,2,12,7.428571,8,10.285714,6.956754,-0.014103,0.215828,0.143192,0.026915,-0.00845,-0.000761,-0.000105,0.001509,-0.000634,-0.099551,0.316156,0.111956,0.025022,0.233419,0.050872,2,12,6.848485,7,6.257576,6.446979,-0.523878,-0.509775,0.08916,0.020187,0.001772,-0.001711,0.000001,0,0,0,-0.067201,0.243305,0.062541,0.002236,0.063274,0.008706,1,17,7.171206,7,7.720574,6.347268,-0.623589,-0.609486,-0.099711,0.011049,0.004328,0.000212,-0.000107,0,0,0,-0,-0.00651,0.060802,0.003548,0.000071,0.002732,0.000543,0,17,6.377135,6,9.964489,'class 2'
5,6.82581,1.031214,0.222511,0.114876,-0.205509,0.281755,1.778957,-5.42464,-48.748631,0.923579,0.772424,0.388026,0.103875,0.509831,0.248842,3,9,6.142857,5,7.809524,7.09803,0.27222,0.19582,0.123598,0.037608,-0.014358,-0.000049,0.000022,-0.000211,-0.000748,-0.10983,0.216502,0.063705,0.02353,0.227522,0.046518,2,13,7,7,6.25,6.502049,-0.323761,-0.595981,0.089842,0.017165,0.002295,-0.002337,-0.000006,0.000001,0,-0,-0.074972,0.226825,0.05545,0.002466,0.059806,0.008991,1,17,7.396887,7,7.873115,6.356583,-0.469227,-0.741447,-0.145466,0.011151,0.003779,0.000434,-0.000144,0,0,0,-0,-0.006937,0.062281,0.003727,0.000073,0.002883,0.000553,0,17,6.414611,6,10.172582,'class 2'
3,7.301069,0.503143,0.304656,0.146348,0.152019,0.390167,-0.778875,-5.268891,-15.469872,0.344835,0.551718,0.152676,0.084648,0.487028,0.208934,3,14,7.571429,8,13.619047,7.292149,-0.00892,0.10715,0.047851,0.039681,-0.018585,0.001259,-0.000536,-0.001282,0.001322,-0.09898,0.124459,0.022222,0.012874,0.202903,0.038411,3,14,7.181818,7,7.653409,6.742837,-0.558232,-0.549312,0.086258,0.008023,0.005465,-0.003088,0.000001,0.000001,-0,-0,-0.083701,0.19745,0.043055,0.002811,0.05239,0.00911,0,15,7.264591,7,7.812531,6.450027,-0.851042,-0.842122,-0.29281,0.011491,0.002253,0.000833,-0.000225,-0,0,0,-0,-0.010071,0.064098,0.003958,0.000079,0.003103,0.000581,0,18,6.702087,7,9.859948,'class 2'
10,7.229496,0.496578,0.280932,0.256067,0.091502,-0.221574,-0.688228,0.191422,23.389484,-0.471714,0.573914,0.175714,0.078204,0.47408,0.189417,4,14,8.285714,9,10.904762,7.317124,0.087628,0.101851,0.062593,0.043912,-0.013457,0.001939,0.000437,0.000011,0.000538,0.004653,0.14735,0.02353,0.011502,0.187946,0.033959,3,14,7.030303,7,7.655303,6.923882,-0.305614,-0.393242,0.083005,0.005624,0.003642,-0.003032,0.000014,0,-0,-0,-0.084987,0.182513,0.037113,0.002737,0.048102,0.008574,0,17,7.400778,7,8.850468,6.532957,-0.696539,-0.784167,-0.390925,0.011748,0.00273,0.001756,-0.00027,-0,0,0,-0,-0.012722,0.061857,0.0037,0.000081,0.00298,0.0006,0,18,6.948292,7,9.825042,'class 2'
6,6.898997,0.871384,0.315989,0.147074,0.040114,0.078118,0.188221,2.876895,-33.835548,1.040299,0.344197,0.234553,0.076714,0.463331,0.185046,3,10,6.428571,6,5.952381,7.310114,0.411117,0.117201,0.086573,0.032916,-0.013861,0.002406,0.000859,-0.000732,0.00025,0.002289,0.14051,0.022891,0.014266,0.183347,0.033978,3,14,6.727273,6,7.329545,6.948285,0.049288,-0.361829,0.082437,0.004979,0.004597,-0.003205,0.000012,0,-0,-0,-0.082055,0.17467,0.033899,0.003007,0.044827,0.009103,0,17,7.319066,7,8.632174,6.551321,-0.347676,-0.758793,-0.396964,0.011731,0.003351,0.00175,-0.000301,-0,0,0,-0,-0.013332,0.061016,0.003609,0.000083,0.002956,0.000604,0,18,6.964896,7,9.734885,'class 2'
6,7.073365,1.201174,0.451153,0.224443,-0.088804,0.447111,-0.476656,-3.751459,10.5739,0.974464,0.449576,0.285461,0.12452,0.45661,0.183702,3,10,6.714286,6,6.238095,7.338103,0.264738,0.131333,0.069813,0.027195,-0.014166,0.001648,0.001089,-0.000999,-0.00076,-0.034325,0.161928,0.025498,0.016834,0.180795,0.034558,3,13,7.151515,6,8.070076,6.975379,-0.097986,-0.362724,0.082411,0.007294,0.004555,-0.00332,0.000007,0.000001,-0,-0,-0.079672,0.16874,0.031424,0.003317,0.041973,0.009688,1,18,7.338521,7,9.271674,6.571181,-0.502184,-0.766922,-0.404198,0.011698,0.00399,0.001727,-0.000326,-0,0,0,-0,-0.013961,0.059888,0.003484,0.000085,0.00291,0.000604,0,19,6.994308,7,9.788292,'class 2'
8,8.139764,0.951885,0.63045,0.563118,0.366343,0.174958,-1.708868,0.372133,-8.11565,-0.884553,1.181305,0.427549,0.25605,0.460457,0.181683,3,14,7.857143,8,13.142858,7.571254,-0.56851,0.149926,0.048797,0.030628,-0.008331,-0.000837,-0.00116,0.000124,0.001075,-0.131757,0.205137,0.033327,0.018129,0.175211,0.031703,3,16,8.69697,8,10.030303,7.139845,-0.999918,-0.431408,0.081059,0.010673,0.008834,-0.003115,0.000007,0.000001,0,0,-0.082898,0.157714,0.027866,0.003043,0.039245,0.008827,2,18,7.552529,7,9.099769,6.64934,-1.490424,-0.921914,-0.490506,0.011833,0.005845,0.001346,-0.000362,-0,0,0,-0,-0.016332,0.053376,0.002795,0.000087,0.002492,0.000619,0,19,7.201138,7,9.956676,'class 2'
9,7.995394,0.964669,0.830179,0.587732,0.15731,-0.434923,-1.398458,6.263838,57.847454,-0.722222,0.769446,0.319233,0.22108,0.462241,0.186201,6,9,8.285714,9,1.238095,7.605165,-0.390229,0.147971,0.073064,0.03612,-0.013659,0.000087,-0.000988,0.000104,0.000543,-0.111027,0.1639,0.026541,0.017505,0.177322,0.032347,2,16,8.030303,8,9.780303,7.175672,-0.819722,-0.429493,0.082022,0.011889,0.010046,-0.003242,0.000001,0.000001,0,-0,-0.083865,0.154484,0.026587,0.003347,0.037631,0.009345,2,18,7.544747,7,9.264591,6.668824,-1.32657,-0.936341,-0.506847,0.011746,0.006428,0.001299,-0.00038,-0,0,0,-0,-0.016875,0.051195,0.002582,0.000087,0.00238,0.000611,0,19,7.223909,7,9.971673,'class 2'
8,7.582803,0.790988,0.685122,0.24423,-0.03935,0.215667,1.253698,-4.301874,-14.078169,0.350096,0.453952,0.197863,0.160208,0.471168,0.189171,5,9,7.428571,8,2.952381,7.648289,0.065485,0.142701,0.098153,0.020951,-0.018368,0.001471,-0.000145,-0.000505,-0.000398,-0.065499,0.11821,0.019697,0.017715,0.18204,0.032478,4,18,7.818182,7,10.903409,7.220532,-0.362271,-0.427756,0.083466,0.013587,0.01015,-0.003302,-0.000003,0.000001,0,-0,-0.086903,0.150725,0.025242,0.003696,0.03636,0.009842,2,18,7.66537,7,9.24696,6.688205,-0.894598,-0.960083,-0.532327,0.011697,0.006949,0.001256,-0.000392,-0,0,0,-0,-0.017391,0.048691,0.002348,0.000087,0.002256,0.000598,0,20,7.274194,7,10.239923,'class 2'
9,7.864225,0.496844,0.482418,0.086761,-0.225782,-0.007497,0.899488,12.267178,-13.4819,-0.101187,0.728465,0.242247,0.186376,0.473124,0.184126,4,9,7.142857,7,3.142857,7.758817,-0.105408,0.143542,0.085948,0.006443,-0.016837,0.000816,0.00076,-0.000882,-0.001279,-0.064037,0.128344,0.017817,0.016825,0.176876,0.028121,3,16,8,8,8.6875,7.33008,-0.534145,-0.428738,0.082134,0.017739,0.008915,-0.003117,0,0.000002,0,-0,-0.090957,0.139244,0.022824,0.002866,0.036163,0.008065,2,18,7.832685,8,9.858615,6.733823,-1.130402,-1.024994,-0.596257,0.011834,0.007863,0.000944,-0.000402,-0,0,0,-0,-0.018753,0.04186,0.001762,0.000089,0.001857,0.000622,0,20,7.36907,7,10.070652,'class 2'
6,7.479997,0.596245,0.1304,0.096127,-0.145446,0.154296,-0.671606,0.878011,46.525845,0.561973,0.429262,0.159854,0.136528,0.479724,0.186333,3,13,7.857143,8,9.476191,7.793481,0.313484,0.12443,0.110917,0.014913,-0.019591,0.001989,0.001123,-0.001,-0.001191,0.001401,0.118602,0.018945,0.013495,0.182651,0.027993,3,13,7.242424,7,7.376894,7.374272,-0.105725,-0.419209,0.083878,0.019643,0.008138,-0.003266,-0.000002,0.000002,0,-0,-0.095383,0.134907,0.021733,0.003082,0.035661,0.008371,1,18,7.805448,8,10.165127,6.749774,-0.730222,-1.043706,-0.624497,0.011801,0.008231,0.000919,-0.000411,-0,0,0,-0,-0.019113,0.038777,0.001527,0.000089,0.001726,0.000603,0,20,7.382827,7,10.074066,'class 2'
3,7.420272,0.880162,0.639304,0.092791,0.177166,0.342306,-1.08876,-2.510914,18.831598,1.612257,0.460258,0.199316,0.138796,0.4827,0.179008,3,9,6.285714,7,5.904762,7.944924,0.524652,0.09983,0.095397,0.013466,-0.019359,0.002192,0.000181,-0.000701,0.00019,0.009033,0.167085,0.024281,0.009767,0.184168,0.023117,3,13,7.636364,7,9.113636,7.497591,0.077319,-0.447332,0.085044,0.023556,0.005526,-0.003234,0.000002,0.000002,-0,-0,-0.103073,0.115448,0.018343,0.002192,0.035656,0.006785,1,19,8.128405,8,10.174854,6.796194,-0.624079,-1.14873,-0.701398,0.011984,0.008979,0.000667,-0.000419,-0,0,0,-0,-0.020296,0.027455,0.000814,0.000091,0.001251,0.000602,0,20,7.525142,7,10.105206,'class 2'
8,7.651709,0.853054,0.457616,0.13468,0.022058,-0.128633,-0.565616,4.389244,-2.963821,1.175991,0.800219,0.322458,0.106283,0.488501,0.178755,3,11,6.285714,5,6.904762,8.067582,0.415874,0.094249,0.092048,0.021348,-0.015347,0.002723,0.000195,-0.000104,-0.000196,-0.019147,0.201702,0.031599,0.010335,0.19154,0.022949,3,14,7.666667,7,7.979167,7.536247,-0.115462,-0.531335,0.087187,0.02586,0.004284,-0.00335,0.000001,0.000001,-0,-0,-0.108763,0.109675,0.017652,0.002122,0.036347,0.006829,1,19,8.097277,8,9.517844,6.806531,-0.845178,-1.261051,-0.729716,0.012213,0.008873,0.00072,-0.000418,-0,0,0,-0,-0.020366,0.023732,0.000631,0.000091,0.001156,0.000563,0,20,7.573055,7,10.20681,'class 2'
5,8.049554,0.874879,0.54018,0.171012,-0.132929,-0.386104,0.859227,-1.711201,21.704214,0.505712,1.004366,0.458317,0.084555,0.495617,0.177285,5,14,8.571428,8,12.619047,8.21134,0.161786,0.0892,0.082049,0.059289,-0.008826,0.002505,0.000015,0.000378,-0.000445,-0.06644,0.228099,0.038416,0.009929,0.199546,0.022915,3,14,7.484848,7,8.570076,7.571603,-0.477951,-0.639737,0.089493,0.028073,0.002953,-0.003364,0,0.000001,-0,0,-0.114612,0.103529,0.017137,0.001938,0.037528,0.006731,1,20,8.178988,8,10.116276,6.815641,-1.233912,-1.395699,-0.755962,0.012568,0.008572,0.00081,-0.00041,-0,0,0,-0,-0.02033,0.019903,0.000468,0.000094,0.00108,0.000515,0,20,7.564042,7,10.27734,'class 2'
7,7.921032,0.846793,0.364454,0.03146,-0.057597,0.740438,0.028915,-2.535892,62.228325,1.179787,0.867521,0.381064,0.139483,0.48144,0.173166,4,10,7.428571,7,4.619048,8.242975,0.321943,0.103248,0.097743,0.063049,0.00238,0.002923,-0.000018,-0.00118,-0.000382,-0.057544,0.190044,0.032181,0.008481,0.201272,0.020419,4,16,8.212121,7,11.047348,7.611466,-0.309566,-0.631509,0.09133,0.028126,0.003296,-0.003342,0.000003,-0,-0,0,-0.116159,0.099826,0.017895,0.000894,0.04058,0.005254,1,20,8.284047,8,9.735409,6.834606,-1.086427,-1.40837,-0.776861,0.0129,0.008275,0.000812,-0.000395,-0,0,0,-0,-0.020364,0.008837,0.000142,0.000106,0.000869,0.000449,0,20,7.618596,7,10.442027,'class 2'
10,8.067446,0.649608,0.362343,0.325895,-0.071641,-0.407958,2.377775,19.938459,-104.931908,0.61316,1.111368,0.463187,0.127862,0.482159,0.171505,5,11,7.285714,7,5.571429,8.286794,0.219348,0.109586,0.083216,0.041453,0.005274,0.001578,-0.000319,-0.000551,-0.000604,-0.067824,0.223816,0.037378,0.011805,0.208852,0.02126,3,20,7.69697,7,12.092803,7.613637,-0.453809,-0.673157,0.093731,0.028173,0.0032,-0.003256,0.000003,-0,-0,0,-0.118705,0.107113,0.019915,0.000771,0.043626,0.004987,1,20,8.33463,8,9.395397,6.836878,-1.230567,-1.449915,-0.776759,0.013222,0.007694,0.001006,-0.000373,-0,0,0,-0,-0.019909,0.007611,0.000132,0.000088,0.000867,0.000388,0,20,7.587286,7,10.314636,'class 2'
7,7.689167,1.396827,0.515484,0.302401,-0.160923,-0.133844,-0.886756,-2.900364,112.783684,1.183744,0.54553,0.337726,0.198788,0.466894,0.171606,3,13,7.142857,7,12.476191,8.167245,0.478078,0.12629,0.121069,0.033188,0.006283,0.001448,0.000252,0.000023,-0.001148,-0.027967,0.164068,0.02983,0.010903,0.205402,0.020092,3,14,7.484848,7,7.820076,7.593432,-0.095735,-0.573813,0.093782,0.025313,0.005578,-0.003244,0.000004,-0,-0,0,-0.113518,0.114193,0.02136,0.000682,0.045,0.004336,1,20,8.276264,8,9.239786,6.836529,-0.852638,-1.330716,-0.756903,0.01311,0.007579,0.000973,-0.000367,-0,0,0,-0,-0.019716,0.008039,0.000165,0.00005,0.000809,0.000392,0,20,7.627135,7,10.365889,'class 2'
3,8.071604,0.904558,0.621036,0.125596,0.022279,0.359328,-0.101768,-14.160691,-37.78791,0.409118,0.988944,0.428238,0.142253,0.460414,0.170597,3,14,8.142858,8,10.809524,8.132259,0.060656,0.148977,0.108612,0.038042,0.003847,-0.000286,-0.000151,0.000794,-0.0001,-0.078407,0.154953,0.031482,0.008198,0.205151,0.019269,3,14,8.151515,8,8.507576,7.564289,-0.507315,-0.567971,0.094617,0.022183,0.006766,-0.003092,-0.000001,0,0,0,-0.110035,0.117667,0.021987,0.000858,0.045843,0.004055,3,20,8.338521,8,9.381049,6.829317,-1.242287,-1.302942,-0.734972,0.013051,0.007261,0.000984,-0.000355,-0,0,0,-0,-0.019329,0.013158,0.000245,0.000067,0.000785,0.000438,0,20,7.631404,7,10.292645,'class 2'
9,7.782116,1.162934,0.659564,0.171559,-0.018591,-0.153667,0.652519,-0.123337,13.509495,0.674929,0.147189,0.323492,0.121575,0.455377,0.170394,3,13,7.714286,8,9.238095,8.040426,0.25831,0.149248,0.129959,0.023952,-0.000911,0.000897,-0.000131,0.000173,-0.000087,-0.043242,0.152296,0.02893,0.013013,0.212533,0.021303,3,14,7.636364,7,8.551136,7.521018,-0.261099,-0.519409,0.096681,0.020352,0.009048,-0.00308,0.000004,0,0,0,-0.107986,0.139455,0.027565,0.000964,0.050663,0.003917,2,20,8.097277,8,8.150657,6.8233,-0.958816,-1.217126,-0.697717,0.01319,0.006553,0.001302,-0.00033,-0,0,0,-0,-0.018442,0.017411,0.000363,0.000059,0.000825,0.0004,0,20,7.61148,7,10.467396,'class 2'
8,8.164639,0.86265,0.328457,0.219152,-0.035614,0.368218,1.026616,-4.355376,-2.740459,0.315041,0.712036,0.34244,0.12574,0.454881,0.168739,4,9,7.714286,9,3.904762,8.024007,-0.140632,0.175907,0.092737,0.03159,-0.004028,-0.000305,0.000098,-0.000882,-0.000119,-0.114759,0.190364,0.034951,0.0186,0.214723,0.020778,3,15,8.424242,8,7.751894,7.472588,-0.692051,-0.551419,0.097944,0.017111,0.009622,-0.002922,-0.000002,0,0,-0,-0.105433,0.141612,0.028039,0.001254,0.051317,0.00399,0,18,7.902724,7,8.017844,6.806408,-1.35823,-1.217598,-0.666179,0.013137,0.006035,0.001404,-0.000315,-0,0,0,-0,-0.017767,0.022716,0.000542,0.000077,0.000827,0.000493,0,20,7.568786,7,10.317526,'class 2'
9,7.868334,0.456315,0.199323,0.109123,-0.195255,0.059361,0.149304,-3.378794,39.339935,0.147869,0.333502,0.181242,0.086569,0.450108,0.168481,5,12,8.142858,8,5.142857,7.874784,0.00645,0.171289,0.116685,0.000763,-0.008979,0.00173,0.000754,-0.001505,-0.000788,-0.055368,0.158645,0.028745,0.019431,0.222723,0.023017,4,12,7.878788,8,4.234848,7.403258,-0.465076,-0.471526,0.099637,0.014109,0.012598,-0.002856,0.000006,0,-0,-0,-0.101147,0.167367,0.035909,0.001243,0.057067,0.003827,0,18,7.832685,8,7.960177,6.79721,-1.071125,-1.077574,-0.606048,0.013156,0.005302,0.001804,-0.000285,-0,0,0,-0,-0.016654,0.02638,0.000708,0.000066,0.000896,0.00045,0,20,7.520399,7,10.649323,'class 2'
7,7.751688,0.243687,0.132997,0.110288,-0.148548,-0.461172,0.463197,1.023111,22.455286,-0.220978,0.435901,0.127633,0.068403,0.454883,0.167847,6,10,8,8,2,7.698891,-0.052797,0.181651,0.104544,0.039927,-0.007995,0.0014,0.000603,0.00067,-0.000119,-0.03718,0.14756,0.037446,0.016073,0.235685,0.02427,4,14,7.69697,7,5.592803,7.253719,-0.497969,-0.445172,0.102201,0.015258,0.007243,-0.002555,0.00001,0,-0,0,-0.094185,0.193775,0.045265,0.001333,0.063388,0.003843,0,18,7.754864,7,8.22483,6.762001,-0.989686,-0.93689,-0.491718,0.013026,0.003979,0.002493,-0.000236,-0,0,0,-0,-0.014513,0.033655,0.001102,0.000068,0.001018,0.000493,0,20,7.3463,7,10.672616,'class 2'
7,7.535546,0.551805,0.339848,0.073652,0.026763,0.090041,0.486226,1.118535,-16.801998,0.285609,0.299272,0.105169,0.073931,0.47146,0.171139,3,10,7.428571,8,6.952381,7.576874,0.041328,0.191894,0.100636,0.028342,-0.001044,0.001184,-0.000694,-0.000226,0.000421,-0.062916,0.15126,0.052392,0.012994,0.25018,0.024516,3,12,7.515152,7,5.007576,7.086507,-0.449039,-0.490367,0.103699,0.016418,0.000094,-0.002152,0.000011,-0.000001,-0,0,-0.087187,0.216595,0.054356,0.001245,0.068705,0.003805,0,18,7.673152,7,7.978691,6.72177,-0.813776,-0.855103,-0.364737,0.012817,0.003363,0.002763,-0.000187,-0,0,0,-0,-0.012217,0.039052,0.001461,0.000067,0.001164,0.00051,0,20,7.087286,7,10.626454,'class 2'
4,7.700954,0.502087,0.364996,0.074938,0.009672,0.111353,-0.397661,-7.156174,3.339229,0.212029,0.483589,0.171775,0.113568,0.49534,0.178399,3,10,7.428571,8,8.619047,7.502814,-0.198141,0.215057,0.09847,0.019586,0.003263,-0.000582,-0.000517,-0.000021,0.0005,-0.136172,0.207167,0.078995,0.014123,0.2631,0.024021,3,14,7.909091,8,8.835227,6.915884,-0.785071,-0.58693,0.103528,0.016094,0.008083,-0.00164,0.000007,-0.000001,-0,0,-0.079351,0.234651,0.061901,0.001059,0.072303,0.003898,1,16,7.525292,7,8.570647,6.68049,-1.020464,-0.822324,-0.235394,0.012555,0.004367,0.001785,-0.000144,0,0,0,-0,-0.009974,0.042804,0.001744,0.000065,0.001305,0.000508,0,19,6.805028,7,10.568043,'class 2'
10,7.69274,0.678873,0.453188,0.330611,0.084036,-0.537515,-0.862151,8.958866,62.289539,-0.80145,0.479523,0.203486,0.152148,0.506796,0.192277,4,13,7.714286,8,10.904762,7.325367,-0.367373,0.22918,0.137578,0.03602,0.007182,-0.000422,-0.000137,0.001093,0.000124,-0.127622,0.252107,0.109353,0.014648,0.26821,0.026259,3,14,7.606061,8,7.683712,6.809255,-0.883485,-0.516112,0.101246,0.019827,0.014165,-0.001013,0.000009,-0.000002,-0,0,-0.067253,0.254553,0.070539,0.000975,0.076193,0.004645,1,15,7.338521,7,8.201362,6.677328,-1.015413,-0.648039,-0.131927,0.012333,0.004942,0.001475,-0.000106,0,-0,0,0,-0.008866,0.044641,0.001894,0.000056,0.001406,0.000459,0,19,6.703985,7,10.569192,'class 2'
9,7.275157,0.706245,0.477483,0.17033,0.071874,-0.347568,0.018617,5.875766,33.809883,0.058432,0.820485,0.357335,0.199258,0.513181,0.20172,4,9,7.285714,8,4.238095,7.162986,-0.112171,0.244249,0.119144,0.023909,0.011679,-0.00048,-0.000125,0.000838,0.000136,-0.149014,0.341991,0.147713,0.017393,0.267175,0.034722,1,15,7.030303,7,9.530303,6.667913,-0.607244,-0.495073,0.098278,0.027146,0.015121,-0.000401,0.000004,-0.000002,0,0,-0.056011,0.260244,0.072832,0.001023,0.076561,0.0064,1,18,7.276265,7,9.075724,6.645317,-0.62984,-0.517669,-0.022596,0.012053,0.005851,0.000948,-0.000074,0,-0,0,0,-0.00715,0.047181,0.002116,0.000055,0.00155,0.00046,0,19,6.575427,6,10.271005,'class 2'
5,6.729159,0.737299,0.438005,0.126141,0.011907,-0.07759,0.390325,-5.016524,-43.062214,0.425435,0.974644,0.479419,0.230031,0.501983,0.218185,3,15,6.857143,5,16.809525,6.887074,0.157916,0.225716,0.158417,0.000155,0.016847,0.001782,0.000237,-0.000401,-0.000593,-0.067144,0.378495,0.163552,0.018592,0.259363,0.046165,1,15,6.545455,6,7.880682,6.602727,-0.126432,-0.284348,0.095342,0.035698,0.016711,0.000243,0.000009,-0.000002,-0,0,-0.042932,0.267725,0.07623,0.00134,0.078241,0.007781,1,18,7.046692,7,9.364999,6.653796,-0.075363,-0.233279,0.051069,0.01189,0.006206,0.000893,-0.00004,0,-0,0,0,-0.006577,0.049109,0.002293,0.000052,0.001683,0.000443,0,19,6.593928,7,10.415948,'class 2'
10,7.128109,0.90599,0.462601,0.031591,0.074412,0.016548,1.254478,0.928213,-78.733368,-1.337,1.320017,0.659911,0.215119,0.468117,0.248929,4,15,7.857143,7,15.142858,6.693167,-0.434942,0.200459,0.108194,0.040039,0.019344,-0.000114,0.000395,0.00028,-0.000801,-0.052226,0.382591,0.143854,0.0208,0.242388,0.063347,1,18,7.181818,7,12.403409,6.550532,-0.577577,-0.142635,0.092426,0.044468,0.011979,0.000568,0.000016,-0.000001,-0,0,-0.035979,0.262883,0.07391,0.001836,0.077003,0.009311,1,18,6.719844,7,8.468081,6.638162,-0.489948,-0.055006,0.087629,0.011707,0.006638,0.000712,-0.000027,0,-0,0,0,-0.005781,0.05185,0.00256,0.000056,0.00189,0.000468,0,19,6.577324,6,10.588702,'class 2'
4,6.101453,0.768053,0.232161,0.008778,0.216052,0.214823,-0.962652,-9.143245,70.421616,0.544671,1.237754,0.631602,0.150024,0.440017,0.286442,4,10,6,5,7.666667,6.477506,0.376053,0.19211,0.164359,0.091921,0.017288,0.001701,-0.000166,-0.000635,-0.000652,0.119671,0.293596,0.103562,0.028827,0.231454,0.072659,1,18,6.393939,6,13.433712,6.573606,0.472153,0.0961,0.091122,0.047708,0.011707,0.000873,0.000026,-0.000001,-0,0,-0.031707,0.264954,0.074934,0.002108,0.077926,0.009725,1,18,6.564202,6,7.840589,6.661664,0.560211,0.184157,0.088058,0.011687,0.00658,0.000857,-0,0,-0,-0,0,-0.005965,0.054188,0.0028,0.000056,0.002075,0.000472,0,19,6.625711,7,10.518124,'class 2'
9,6.081346,0.6579,0.441457,0.067884,0.043201,0.047901,0.558745,2.319271,9.669642,0.148559,0.920724,0.438179,0.15056,0.42266,0.312088,4,10,7,8,8.333333,6.541535,0.460189,0.245291,0.131457,0.054591,0.014041,0.00086,-0.000513,-0.001076,-0.000392,0.168425,0.230347,0.07977,0.035713,0.222957,0.075248,1,12,5.606061,5,7.308712,6.65049,0.569144,0.108955,0.090437,0.044694,0.005535,0.000747,0.000033,-0,-0,0,-0.040208,0.263166,0.073844,0.002123,0.077139,0.009451,1,18,6.548638,6,7.420476,6.666055,0.584709,0.12452,0.015565,0.011673,0.006322,0.000892,-0.000005,0,-0,-0,0,-0.006242,0.057585,0.003169,0.000058,0.002362,0.000494,0,19,6.696869,7,10.606217,'class 2'
4,6.050461,1.367701,0.328167,0.062879,0.111556,0.27562,-0.63215,-9.757342,-9.380445,0.976655,0.712628,0.501373,0.174966,0.44167,0.300391,1,12,5.714286,4,13.571428,6.728108,0.677648,0.201644,0.102647,0.086315,0.004803,0.002495,-0.001159,-0.001095,0.000645,0.185312,0.348546,0.129547,0.019172,0.223469,0.068974,1,12,6.151515,6,7.132576,6.774115,0.723654,0.046006,0.090838,0.036319,0.004135,0.000668,0.000036,0,-0,-0,-0.050385,0.265351,0.074504,0.001922,0.077349,0.00855,1,18,6.758755,6,7.965011,6.704846,0.654386,-0.023262,-0.069268,0.011824,0.005791,0.001167,0.000013,0,-0,-0,0,-0.007199,0.059867,0.003429,0.000058,0.00256,0.0005,0,19,6.803131,7,10.576792,'class 2'
6,7.709157,0.567249,0.39352,0.300556,0.062961,-0.23414,-0.765852,-9.442873,45.148399,-0.474284,0.785905,0.529302,0.112948,0.470216,0.265491,6,12,8.428572,8,4.619048,7.539142,-0.170015,0.143909,0.087495,0.013661,-0.014433,0.002049,-0.000526,0.001069,0.00066,-0.042754,0.424052,0.158409,0.008213,0.216532,0.053254,4,17,7.939394,7,8.308712,7.108107,-0.60105,-0.431035,0.091582,0.009648,0.000711,0.000157,0.00002,0.000001,-0,-0,-0.082645,0.252763,0.067831,0.00159,0.07383,0.006455,1,17,7.692607,7,8.47936,6.798358,-0.910799,-0.740784,-0.309749,0.012322,0.004215,0.001804,0.000036,0,-0,-0,0,-0.009911,0.062743,0.003777,0.000058,0.002845,0.000516,0,19,7.105787,7,10.213293,'class 2'
6,7.980779,0.796639,0.54504,0.080317,-0.122146,0.266294,1.439149,5.604578,-32.891556,0.331915,0.362056,0.269531,0.104799,0.473982,0.244048,5,9,6.714286,6,1.904762,7.910588,-0.070191,0.179466,0.057129,0.014898,-0.016724,0.002156,0.000625,0.000292,-0.000242,-0.107439,0.31269,0.104855,0.008624,0.204508,0.047059,4,17,8.393939,8,7.621212,7.287384,-0.693395,-0.623204,0.09091,0.00664,0.000719,-0.000151,0.000007,0.000001,-0,-0,-0.098269,0.233555,0.059271,0.001576,0.069718,0.005673,1,17,7.953308,8,8.755624,6.850865,-1.129913,-1.059722,-0.436519,0.012633,0.003231,0.002143,0.00004,0,0,-0,-0,-0.011544,0.063001,0.003815,0.000059,0.002898,0.000527,0,18,7.250474,7,9.963811,'class 2'
8,7.950202,0.644821,0.31897,0.207491,-0.277775,0.134509,1.460422,2.159525,-54.237816,0.7563,0.200078,0.177236,0.111807,0.477899,0.215008,5,10,7.428571,7,3.952381,8.152287,0.202085,0.147507,0.03221,0.019069,-0.01138,0.002501,0.001545,-0.000658,-0.000866,-0.096227,0.206567,0.050707,0.010247,0.188762,0.041119,4,17,8.151515,8,8.320076,7.455342,-0.49486,-0.696945,0.089055,0.016754,0.003919,-0.000429,-0.000006,0.000001,0,-0,-0.109727,0.206706,0.048481,0.001595,0.064301,0.005127,2,17,8.276264,8,7.544474,6.905722,-1.044481,-1.246566,-0.549621,0.012955,0.002484,0.002168,0.00004,-0,0,-0,-0,-0.013271,0.062288,0.003739,0.000061,0.002879,0.00054,0,18,7.433112,7,9.871651,'class 2'
7,8.016205,0.793051,0.323637,0.055946,0.086519,-0.010318,-0.806126,-4.031035,21.980797,0.525359,0.520533,0.241216,0.050152,0.488004,0.149426,6,13,8.571428,9,6.285714,8.30684,0.290635,0.051338,0.025175,0.00785,0.008589,0.00014,0.000256,-0.000101,-0.000163,-0.034014,0.150699,0.015909,0.004313,0.157568,0.02703,4,13,7.878788,8,6.297348,7.71686,-0.299345,-0.58998,0.082148,0.02646,0.006697,-0.000836,-0.00002,-0,0,0,-0.115305,0.145012,0.027884,0.001401,0.051788,0.004382,2,18,8.548638,8,8.818914,7.016253,-0.999952,-1.290587,-0.700607,0.013544,0.003165,0.000003,0.000027,-0,0,-0,-0,-0.016706,0.057809,0.003245,0.000066,0.002615,0.00057,0,18,7.759488,8,9.487926,'class 2'
9,8.200406,0.619294,0.392989,0.06227,0.13472,-0.214629,1.190038,5.066532,-65.390488,0.164035,0.362918,0.166787,0.061109,0.489498,0.124284,7,11,8.142858,7,2.476191,8.291797,0.091391,0.04435,0.036963,0.027779,0.010938,-0.001732,-0.000803,0.000023,0.000312,-0.035167,0.137349,0.015143,0.001818,0.145227,0.019737,4,13,7.727273,8,5.579545,7.803125,-0.397281,-0.488671,0.078171,0.025161,0.006866,-0.00097,-0.000018,-0.000001,0,0,-0.110199,0.118906,0.020834,0.001099,0.045927,0.003969,2,18,8.272373,8,7.878648,7.06926,-1.131146,-1.222537,-0.733865,0.013771,0.003558,0.000959,0.000014,-0,0,-0,-0,-0.018288,0.05407,0.002854,0.000069,0.002384,0.000586,0,18,7.861006,8,9.170515,'class 2'
8,8.346153,0.469709,0.102349,0.024765,-0.052969,0.06719,-1.568482,0.305532,55.993343,-0.392125,0.556695,0.130776,0.066201,0.481323,0.098411,3,13,8.857142,9,9.809524,8.172742,-0.173411,0.053664,0.044051,0.014267,-0.003326,-0.001291,-0.000475,0.00007,-0.000033,-0.023881,0.124301,0.013295,0.001142,0.127072,0.009165,3,13,8.242424,9,5.501894,7.899659,-0.446494,-0.273083,0.07182,0.01554,0.004731,-0.001123,-0.000005,-0.000001,0,0,-0.092091,0.088577,0.013698,0.000394,0.037069,0.002899,2,18,8.136187,8,8.079037,7.163699,-1.182455,-1.009043,-0.73596,0.014025,0.004771,0.002133,-0.000018,-0,0,-0,-0,-0.020929,0.043975,0.001922,0.000076,0.001811,0.000609,0,18,8.003321,8,9.315129,'class 2'
10,8.294706,0.640818,0.29493,0.199455,-0.011899,0.042481,-0.633318,-0.625963,12.261521,-0.736293,0.501996,0.124269,0.074902,0.474358,0.093945,5,10,8.428572,9,2.952381,8.102563,-0.192143,0.043847,0.0403,0.008445,-0.009616,-0.000187,-0.000387,0.000446,0.000621,-0.011992,0.113494,0.010938,0.001013,0.120712,0.006304,3,13,8.666667,9,5.791667,7.922244,-0.372462,-0.180319,0.069695,0.010748,0.002286,-0.001138,0.000004,-0,0,-0,-0.082728,0.082934,0.012327,0.000188,0.034278,0.002361,1,18,8.112841,8,7.639561,7.202879,-1.091827,-0.899683,-0.719365,0.014045,0.005569,0.002301,-0.000036,-0,0,-0,-0,-0.021915,0.037922,0.001452,0.000078,0.001517,0.000609,0,19,8.057401,8,9.60705,'class 2'
11,8.456965,0.431804,0.356508,0.081055,0.094064,0.118757,0.082625,-3.528782,25.626352,-0.869367,0.560454,0.135468,0.070706,0.464746,0.097476,7,11,8.714286,8,1.904762,8.000619,-0.456347,0.026083,0.017397,0.014717,-0.010986,-0.000734,0.000135,0.000127,0.000153,-0.028763,0.08596,0.005738,0.000765,0.113224,0.003997,3,15,8.878788,9,6.609848,7.945783,-0.511182,-0.054836,0.067475,0.005894,0.002936,-0.001044,0.000018,0,-0,-0,-0.070433,0.081045,0.011525,0.000069,0.031524,0.001694,1,15,7.821012,8,6.967838,7.260781,-1.196184,-0.739838,-0.685002,0.013922,0.007057,0.002141,-0.000072,-0,0,-0,0,-0.02312,0.025051,0.000678,0.000078,0.001058,0.00055,0,19,8.061195,8,9.770814,'class 2'
12,7.920169,0.386323,0.181343,0.04425,-0.168442,-0.300773,-0.476938,12.890286,-18.644367,-0.24923,0.717831,0.161012,0.092809,0.467831,0.11111,3,12,7.714286,8,8.238095,7.937973,0.017803,0.051885,0.031718,0.020865,-0.005256,0.000621,0.001704,-0.000433,-0.00142,0.062738,0.065974,0.005166,0.001603,0.112957,0.00489,1,15,7.818182,8,10.465909,7.96133,0.041161,0.023357,0.067988,0.006242,0.003524,-0.000889,0.000024,0,-0,-0,-0.070706,0.08575,0.012246,0.000124,0.031866,0.001784,1,17,7.848249,8,6.996413,7.287674,-0.632495,-0.650298,-0.673656,0.013745,0.007927,0.001571,-0.000101,-0,0,-0,0,-0.023242,0.015616,0.000304,0.000061,0.00089,0.000423,0,20,8.12334,8,9.951557,'class 2'
6,7.460867,0.717122,0.435684,0.258965,0.000224,0.33126,-1.248373,-7.556882,31.299597,0.893841,0.497945,0.169867,0.11149,0.472169,0.118062,3,12,7.142857,7,8.476191,7.963896,0.503029,0.082967,0.043182,0.015374,0.001725,0.001967,0.000524,-0.000394,-0.000167,0.110776,0.101733,0.011318,0.001077,0.115524,0.005572,3,12,7.69697,8,7.092803,7.965202,0.504335,0.001306,0.069238,0.008983,0.002933,-0.000856,0.000022,-0,-0,-0,-0.075288,0.090086,0.013157,0.000149,0.033146,0.002115,1,17,8.050584,8,7.243525,7.288521,-0.172346,-0.675375,-0.676681,0.01371,0.007997,0.001177,-0.000111,-0,0,-0,0,-0.022884,0.015869,0.000304,0.000072,0.000872,0.00043,0,21,8.129981,8,9.952722,'class 2'
9,7.624442,0.733399,0.342667,0.229966,0.070569,0.109905,1.116853,-5.761206,-3.533341,0.620699,0.777513,0.306543,0.134731,0.47588,0.123368,3,10,7.428571,9,6.285714,8.062244,0.437803,0.064033,0.037061,0.017438,0.008479,0.001683,-0.001199,0.000007,0.000959,0.083656,0.167462,0.018915,0.001059,0.11989,0.00667,3,17,7.727273,7,10.517045,7.961925,0.337483,-0.100319,0.071129,0.013289,0.002551,-0.000883,0.000019,-0.000001,-0,0,-0.081868,0.096305,0.014615,0.00024,0.035259,0.002604,1,18,8.171206,8,8.751824,7.281079,-0.343362,-0.781165,-0.680846,0.013728,0.007794,0.000731,-0.000119,-0,0,-0,0,-0.022253,0.019842,0.000434,0.000086,0.000879,0.000505,0,21,8.073055,8,9.850379,'class 2'
17,9.239158,1.268911,0.786999,0.162381,0.080657,-0.456726,0.048192,17.267609,-7.189326,-2.21829,0.721318,0.34892,0.254735,0.47716,0.126715,6,17,10,9,13.333333,8.360123,-0.879035,0.078027,0.041373,0.023722,0.00617,-0.002021,-0.000957,0.000073,0.000171,-0.143122,0.164288,0.016571,0.002568,0.134479,0.011699,2,18,9,8,12.6875,7.912654,-1.326503,-0.447468,0.076574,0.022487,0.002751,-0.001116,0.000006,-0.000001,0,0,-0.096309,0.120659,0.020705,0.000721,0.04244,0.00378,1,18,8.182879,8,9.915644,7.242895,-1.996263,-1.117228,-0.669759,0.013827,0.00664,0.000268,-0.000122,-0,0,-0,0,-0.020199,0.031875,0.001018,0.00009,0.001065,0.000667,0,21,7.98055,8,9.876698,'class 2'
9,9.414624,1.079765,0.551596,0.004621,-0.051902,0.363535,-0.084068,-5.887522,16.697309,-1.62674,0.664631,0.305311,0.185823,0.476189,0.12721,2,18,10.428572,9,34.285713,8.436246,-0.978378,0.111911,0.066571,0.030116,0.000148,-0.002443,0.000393,-0.000326,-0.000324,-0.208598,0.098651,0.008575,0.004488,0.145358,0.015669,2,18,9.69697,10,11.530303,7.855777,-1.558847,-0.580469,0.0799,0.025223,0.003548,-0.001283,0,-0.000001,0,0,-0.101575,0.141505,0.026458,0.001015,0.047615,0.004297,1,20,8.272373,8,10.316148,7.213359,-2.201265,-1.222887,-0.642418,0.013844,0.005762,0.000793,-0.000119,-0,0,-0,0,-0.018812,0.03797,0.001416,0.000088,0.001274,0.000684,0,21,7.92315,8,9.931443,'class 2'
6,9.27383,0.693762,0.516309,0.308075,-0.195341,0.568519,1.337173,-9.213882,-38.594254,-0.485528,0.456583,0.230469,0.12705,0.466498,0.119185,6,15,8.857142,9,10.809524,8.507918,-0.765912,0.108817,0.077761,0.046843,-0.002274,-0.001623,0.000289,-0.000483,-0.000282,-0.233421,0.045274,0.00641,0.004477,0.14132,0.014494,2,18,10,10,14.0625,7.908716,-1.365114,-0.599202,0.079187,0.025028,0.002211,-0.001289,0.000003,-0.000001,0,0,-0.102004,0.132469,0.023881,0.001006,0.045626,0.004428,1,18,8.225681,8,8.784806,7.232337,-2.041493,-1.275581,-0.676379,0.013865,0.006115,0.000539,-0.000162,-0,0,-0,0,-0.019442,0.035953,0.001279,0.000088,0.001209,0.000677,0,21,7.994782,8,10.175103,'class 2'
10,8.929287,0.369815,0.355462,0.001631,0.188044,0.29108,-2.328869,12.829421,72.239883,-0.015984,0.533994,0.147727,0.135053,0.465582,0.123066,6,10,8,8,2.333333,8.468513,-0.460773,0.097541,0.067578,0.036307,-0.005065,-0.001111,0.000829,-0.000302,0.00124,-0.201426,0.092643,0.010543,0.005075,0.153198,0.018878,1,17,9.060606,9,12.558712,7.834689,-1.094598,-0.633824,0.082353,0.025846,0.003411,-0.001525,0.000001,-0,0,0,-0.104788,0.156778,0.031046,0.00127,0.051329,0.004831,1,20,8.29572,8,9.912209,7.199573,-1.729714,-1.26894,-0.635116,0.013859,0.005166,0.001054,-0.000154,-0,0,-0,-0,-0.017971,0.041621,0.00169,0.000085,0.001437,0.000679,0,21,7.893264,8,10.254857,'class 2'
7,8.542832,0.490948,0.403781,0.079868,0.173635,-0.231552,-0.302413,2.486914,-41.527153,0.007299,0.25072,0.126763,0.073977,0.469046,0.131619,7,10,8.714286,8,1.571429,8.351645,-0.191187,0.07702,0.05075,0.006619,-0.00479,-0.000695,0.001309,0.000346,0.000938,-0.134389,0.154157,0.02066,0.005417,0.168172,0.023086,1,16,8.272727,8,9.392045,7.733784,-0.809049,-0.617862,0.085377,0.02429,0.005177,-0.001741,0,-0,-0,0,-0.104489,0.184915,0.040501,0.001434,0.057653,0.005111,1,20,8.346304,8,10.258512,7.161845,-1.380988,-1.189801,-0.571939,0.013801,0.004088,0.001561,-0.000143,0,0,-0,-0,-0.016328,0.046584,0.002098,0.000082,0.001671,0.000668,0,21,7.737192,8,10.3533,'class 2'
8,8.558048,0.289914,0.219919,0.029742,0.239458,0.406389,-1.989229,-10.323382,72.663597,0.099737,0.287557,0.117914,0.053576,0.455602,0.12277,6,14,8.428572,7,8.952381,8.371954,-0.186094,0.071195,0.058865,0.016742,-0.003985,-0.00017,0.00104,-0.000317,0.000247,-0.113318,0.142435,0.017361,0.00465,0.160648,0.021748,6,14,8.787879,8,5.297348,7.808386,-0.749662,-0.563568,0.084187,0.02479,0.003366,-0.001832,0.000008,0,-0,0,-0.105612,0.170795,0.035488,0.001477,0.054441,0.005243,1,18,8.280155,8,9.546206,7.18637,-1.371678,-1.185584,-0.622016,0.013865,0.004681,0.001291,-0.000179,-0,0,-0,-0,-0.017255,0.04417,0.001896,0.000083,0.001564,0.000669,0,21,7.874289,8,10.291261,'class 2'
14,8.295533,0.518854,0.317838,0.032505,-0.139743,-0.128407,0.12386,7.223184,-31.648174,-0.23352,0.474545,0.122582,0.058258,0.461138,0.132397,6,14,8,7,7.666667,8.233494,-0.062039,0.065987,0.031369,0.030797,-0.001688,0.000561,0.000991,-0.000232,-0.00079,-0.065415,0.174814,0.02603,0.005543,0.175608,0.025427,1,16,8.454545,8,10.380682,7.695359,-0.600174,-0.538135,0.086616,0.021769,0.005299,-0.002079,0.00001,0,-0,0,-0.103086,0.198522,0.045375,0.001568,0.060527,0.005408,1,17,8.252918,8,8.845939,7.14799,-1.147543,-1.085504,-0.547369,0.013787,0.003589,0.001759,-0.000162,0,0,-0,-0,-0.015617,0.048519,0.002271,0.000079,0.001778,0.000655,0,21,7.712998,8,10.51892,'class 2'
7,8.166117,0.534914,0.433296,0.221637,0.167728,0.323764,-1.380609,1.994574,52.786686,0.323255,0.432431,0.130985,0.061033,0.448771,0.123569,2,14,8.142858,7,15.142858,8.258337,0.09222,0.054684,0.046843,0.025058,-0.00386,0.000477,-0.000192,-0.000675,0.000472,-0.032899,0.16072,0.020722,0.004291,0.166885,0.024012,1,16,8.060606,8,10.808712,7.781255,-0.384861,-0.477082,0.08516,0.02293,0.003236,-0.002175,0.000017,0,-0,0,-0.104854,0.181327,0.038915,0.001633,0.056432,0.005527,1,17,8.33463,8,8.418835,7.175307,-0.990809,-1.08303,-0.605948,0.01387,0.004319,0.00147,-0.000191,-0,0,0,-0,-0.016719,0.045634,0.00202,0.000081,0.001643,0.000657,0,21,7.81926,8,10.421517,'class 2'
2,7.758872,1.063396,0.29764,0.08581,0.098761,0.276444,1.404236,-11.570606,-44.766026,1.446846,0.687679,0.170156,0.085266,0.455371,0.131826,2,13,7.285714,7,11.238095,8.142536,0.383664,0.068218,0.039708,0.004084,-0.003173,0.001064,-0.000977,-0.000248,0.001627,-0.024426,0.178684,0.027498,0.00642,0.180639,0.026961,1,16,7.848485,7,13.132576,7.662418,-0.096454,-0.480118,0.086947,0.019046,0.005022,-0.00239,0.000016,0.000001,-0,0,-0.10097,0.206447,0.048241,0.001663,0.061835,0.005592,1,18,8.159534,8,8.454919,7.137609,-0.621263,-1.004927,-0.524809,0.013779,0.003246,0.001883,-0.000166,0,0,0,-0,-0.015142,0.049399,0.002352,0.000077,0.001831,0.000642,0,21,7.702562,8,10.506173,'class 2'
6,7.867189,0.685018,0.457791,0.068644,0.224886,0.253646,-1.699745,7.352624,17.193037,1.211454,0.56737,0.1514,0.068676,0.446708,0.123403,2,11,6,5,11,8.204407,0.337217,0.046634,0.031977,0.001919,-0.010478,0.000295,-0.000455,-0.000334,0.001153,-0.012738,0.174716,0.023829,0.004663,0.171281,0.025457,2,16,8.181818,8,9.278409,7.758021,-0.109169,-0.446386,0.085303,0.020882,0.002647,-0.00246,0.00002,0.000001,-0,0,-0.103537,0.186708,0.040573,0.001745,0.056957,0.005672,1,18,8.229572,8,8.169747,7.167253,-0.699936,-1.037153,-0.590767,0.013878,0.004082,0.001557,-0.000189,-0,0,0,-0,-0.016403,0.046088,0.002059,0.000079,0.001671,0.000645,0,21,7.864326,8,10.392595,'class 2'
9,8.167504,0.567786,0.413477,0.090347,-0.25657,-0.088808,0.858006,1.138977,13.931986,-0.063962,0.406738,0.13559,0.064388,0.449703,0.122611,4,10,8.571428,9,4.619048,8.196973,0.029469,0.037189,0.025325,0.017811,-0.020961,-0.000836,0.001223,-0.000166,-0.000903,-0.029676,0.1883,0.02806,0.004938,0.173271,0.025889,3,13,7.878788,8,6.484848,7.740675,-0.426829,-0.456298,0.08472,0.01879,0.001502,-0.00256,0.000017,0.000001,-0,0,-0.102008,0.186246,0.04006,0.001824,0.055917,0.005665,1,18,8.132296,8,8.748055,7.162674,-1.00483,-1.034299,-0.578001,0.013892,0.003959,0.001529,-0.000172,-0,0,0,-0,-0.016322,0.045615,0.002018,0.000078,0.001652,0.000632,0,21,7.800285,8,10.363037,'class 2'
8,8.304677,0.416322,0.364863,0.197833,-0.28154,-0.050761,1.72742,2.581621,-102.757088,-0.249292,0.445452,0.137636,0.070081,0.454289,0.121919,3,10,7.857143,9,6.476191,8.266442,-0.038235,0.032797,0.023412,0.005611,-0.024316,-0.001248,0.001633,-0.00019,-0.000443,-0.014996,0.203938,0.032273,0.002626,0.167,0.023486,3,18,8.575758,9,9.314394,7.830512,-0.474165,-0.43593,0.082991,0.020602,0.000772,-0.002455,0.000016,0.000001,0,-0,-0.104366,0.16521,0.032625,0.001881,0.050641,0.005634,1,18,8.29572,8,8.232521,7.192094,-1.112583,-1.074348,-0.638418,0.013972,0.004827,0.001146,-0.000185,-0,0,0,-0,-0.017654,0.041233,0.001664,0.00008,0.001462,0.000629,0,21,7.907495,8,10.279526,'class 2'
3,7.853953,0.639261,0.219616,0.094841,-0.252642,0.228132,-0.781276,-0.594034,84.621559,0.953718,0.615245,0.179866,0.076379,0.456626,0.124525,3,11,7.285714,8,8.904762,8.168354,0.314401,0.046051,0.038291,0.013551,-0.020025,-0.000092,0.000825,-0.000746,0.000309,-0.00579,0.211737,0.034926,0.004728,0.172421,0.025236,2,13,7.787879,8,6.484848,7.728159,-0.125794,-0.440195,0.083537,0.016687,0.000455,-0.002381,0.000011,0.000001,0,0,-0.099768,0.179946,0.037428,0.001881,0.053481,0.005495,1,18,8.326848,8,8.627128,7.161549,-0.692405,-1.006805,-0.566611,0.013901,0.003935,0.001369,-0.000143,-0,0,0,-0,-0.016467,0.0443,0.001907,0.000077,0.001589,0.000617,0,21,7.760911,8,10.247508,'class 2'
9,7.904095,0.685283,0.311632,0.069846,-0.281113,0.249509,-0.317132,-7.193115,-29.385839,0.303804,0.619307,0.271914,0.098862,0.465208,0.133543,3,13,8.428572,9,9.285714,8.227305,0.323211,0.050595,0.025256,0.003711,-0.016956,0.000915,0.000998,-0.00074,-0.000342,0.021628,0.244983,0.044027,0.002635,0.166172,0.022722,1,13,7.818182,8,8.153409,7.81554,-0.088554,-0.411765,0.081639,0.018467,0.001555,-0.00217,0.000012,0.000001,0,0,-0.101662,0.158666,0.030124,0.001942,0.048159,0.005364,1,18,8.287938,8,8.955831,7.191336,-0.712759,-1.03597,-0.624205,0.013981,0.004803,0.000928,-0.000152,-0,0,0,-0,-0.017855,0.039629,0.001543,0.000079,0.001394,0.000612,0,21,7.860531,8,10.01566,'class 2'
7,8.012581,0.877258,0.762847,0.087942,-0.215003,-0.01431,0.201781,2.153936,-28.363777,0.202353,0.821314,0.414938,0.133526,0.475124,0.14856,5,10,8,9,3,8.295145,0.282564,0.046044,0.030874,0.00726,-0.008572,0.002102,0.000505,0.00006,-0.000487,0.022431,0.272712,0.052555,0.00175,0.161629,0.020193,1,14,7.939394,8,8.933712,7.887694,-0.124887,-0.407451,0.079915,0.020078,0.002872,-0.001857,0.000011,0.000001,-0,-0,-0.102864,0.1388,0.024078,0.001947,0.043438,0.005154,1,18,8.373541,8,9.367735,7.217426,-0.795155,-1.077719,-0.670268,0.01402,0.005599,0.000498,-0.000158,-0,0,0,-0,-0.019121,0.034405,0.001183,0.00008,0.001212,0.000595,0,21,7.934061,8,9.98948,'class 2'
9,8.336641,1.102747,0.652053,0.143944,0.123021,-0.337391,0.044188,4.172942,55.368736,-0.30675,1.119517,0.48457,0.193678,0.483231,0.163489,6,14,9.142858,9,8.476191,8.377529,0.040888,0.046664,0.030439,0.003842,0.00059,0.002871,-0.000536,0.000367,0.00012,-0.012383,0.285871,0.057274,0.001639,0.157799,0.018008,1,14,7.969697,7,9.092803,7.944626,-0.392015,-0.432903,0.07844,0.021569,0.003481,-0.001469,0.000008,0,-0,-0,-0.10349,0.120452,0.019229,0.001877,0.039446,0.004859,1,18,8.459144,8,9.889926,7.238925,-1.097717,-1.138605,-0.705702,0.014017,0.006304,0.000089,-0.000161,-0,0,0,-0,-0.020232,0.028786,0.000853,0.000081,0.001063,0.00056,0,21,8.020398,8,10.224073,'class 2'
6,8.097008,0.576367,0.2225,0.178044,0.287563,-0.033279,-0.931861,-8.95294,-23.30406,0.620823,1.523519,0.614105,0.16385,0.483293,0.159531,5,13,7.285714,6,8.238095,8.249728,0.15272,0.043195,0.012667,0.007595,-0.001676,0.001692,-0.000677,0.000348,0.00072,-0.022933,0.305755,0.064562,0.002189,0.157507,0.019085,1,15,8.606061,9,11.371212,7.86387,-0.233138,-0.385858,0.077815,0.017617,0.001689,-0.001266,0.000012,0,-0,0,-0.097121,0.130026,0.021244,0.001986,0.040697,0.004647,1,17,8.276264,8,9.185099,7.216725,-0.880283,-1.033003,-0.647145,0.013994,0.005575,0.000111,-0.000116,-0,0,0,-0,-0.019459,0.032101,0.001037,0.000079,0.001136,0.000564,0,18,7.899431,8,10.056326,'class 2'
5,8.333858,0.960509,0.921913,0.324949,0.220358,0.070237,-0.796309,2.545509,-15.061175,0.363545,1.093437,0.475084,0.214266,0.488014,0.169867,5,12,8.285714,8,6.571429,8.313727,-0.020131,0.066648,0.022742,0.011662,-0.004674,0.00133,0.000262,-0.00012,0.000828,-0.055567,0.306292,0.066983,0.002504,0.152973,0.017213,3,15,8.272727,8,12.017045,7.914561,-0.419297,-0.399166,0.076255,0.018949,0.001648,-0.000869,0.000011,0,-0,-0,-0.096852,0.113012,0.017011,0.001911,0.037137,0.004298,1,17,8.284047,8,9.430721,7.236309,-1.09755,-1.077419,-0.678253,0.01398,0.006235,0.000335,-0.000119,-0,0,0,-0,-0.02055,0.026523,0.000733,0.000079,0.00101,0.000518,0,18,7.961575,8,10.161313,'class 2'
8,8.347542,0.770472,0.534084,0.324901,-0.177504,0.40039,0.047831,5.819684,43.724396,0.979655,0.881331,0.39967,0.138513,0.488606,0.174585,3,12,6,5,10,8.35738,0.009838,0.068155,0.029822,0.021537,-0.008413,0.000585,0.001363,-0.000573,-0.000047,-0.076441,0.29952,0.065824,0.00257,0.148614,0.015631,3,14,9.121212,9,10.672348,7.951215,-0.396327,-0.406165,0.075044,0.020068,0.000986,-0.000485,0.000008,0,-0,-0,-0.096098,0.097575,0.013771,0.001737,0.034325,0.003922,1,17,8.276264,8,9.372599,7.25033,-1.097212,-1.10705,-0.700885,0.01393,0.006791,0.000744,-0.000121,-0,0,-0,0,-0.021465,0.020947,0.000487,0.000077,0.00093,0.000457,0,18,7.956357,8,10.120543,'class 2'
[truncated: 39,519 more chars]
