# Supplementary material for: Quantitative dissection of transcription in development yields evidence for transcription-factor-driven chromatin accessibility
Source: eLife. 2020 Oct 19;9:e56429. doi: 10.7554/eLife.56429 (PMC7738189; doi:10.7554/eLife.56429)
Supplement: Source code 1. [file elife-56429-code1.zip › src/deprecated/LineageCode/TrackNucleiDV.m]

function TrackNucleiDV(Prefix)

%This function is just a script that call Laurent's tracking code

%Get the folders, including the default Dropbox one
[SourcePath, FISHPath, DefaultDropboxFolder, DropboxFolder, MS2CodePath, PreProcPath,...
configValues, movieDatabasePath] = DetermineAllLocalFolders(Prefix);


%Determine division times
%Load the information about the nc from moviedatabase file
[Date, ExperimentType, ExperimentAxis, CoatProtein, StemLoop, APResolution,...
Channel1, Channel2, Objective, Power, DataFolder, DropboxFolderName, Comments,...
nc9, nc10, nc11, nc12, nc13, nc14, CF] = getExperimentDataFromMovieDatabase(Prefix, DefaultDropboxFolder)

%This checks whether all ncs have been defined
ncCheck=[nc9,nc10,nc11,nc12,nc13,nc14];
if length(ncCheck)~=6
    error('Check the nc frames in the MovieDatabase entry. Some might be missing')
end

%Do we need to convert any NaN chars into doubles?
if strcmp(lower(nc14),'nan')
    nc14=nan;
end
if strcmp(lower(nc13),'nan')
    nc13=nan;
end
if strcmp(lower(nc12),'nan')
    nc12=nan;
end
if strcmp(lower(nc11),'nan')
    nc11=nan;
end
if strcmp(lower(nc10),'nan')
    nc10=nan;
end
if strcmp(lower(nc9),'nan')
    nc9=nan;
end


ncs=[nc9,nc10,nc11,nc12,nc13,nc14];

if (length(find(isnan(ncs)))==length(ncs))|(length(ncs)<6)
    error('Have the ncs been defined in MovieDatabase?')
end

%Now do the nuclear segmentation and lineage tracking. This should be put
%into an independent function.

%Create the cell array with the names.
D=dir([PreProcPath,filesep,Prefix,filesep,'*His*.tif']);
names = cell(length(D), 1);
for i=1:length(D)
    names{i}=[PreProcPath,filesep,Prefix,filesep,D(i).name];
end


%Pull the mitosis information from ncs.
ncs=ncs(ncs~=0);

%Note that I'm adding a range of two frames frames before and after the
%determines mitosis
indMit=[ncs'-2,ncs'+8];

%Make sure no indices are negative. This could happen is the nuclear cycle
%started at frame 1, for example.
indMit(indMit<1)=1;

%Check whether nc14 occurred very close to the end of the movie. For those
%frames we'll move the boundary for tracking purposes
load([DropboxFolder,filesep,Prefix,filesep,'FrameInfo.mat'])
indMit(indMit>=length(FrameInfo))=indMit(indMit>=length(FrameInfo))-2;


%If we don't have nc14 we'll fool the code into thinking that the last
%frame of the movie was nc14
if isnan(indMit(end,1))
    load([DropboxFolder,filesep,Prefix,filesep,'FrameInfo.mat'])
    indMit(end,1)=length(FrameInfo)-6;
    indMit(end,2)=length(FrameInfo)-5;
end    

%If indMit is empty this means that we didn't see any mitosis. Deal with
%this by assigning the first frames to it
if isempty(indMit)
    indMit=[1,2];
end


%Make sure to edit getdefaultParameters.m to change the pixel size
%parameters!!

%Embryo mask
ImageTemp=imread(names{1});
embryo_mask=true(size(ImageTemp));
clear ImageTemp

%Do the tracking for the first time
if ~exist([DropboxFolder,filesep,Prefix,filesep,Prefix,'_lin.mat'])
    [nuclei, centers, Dummy, dataStructure] = ...
        mainTrackingDV(names,'indMitosis',indMit,'embryoMask', embryo_mask, 'frameinfo', FrameInfo);
    % names is a cell array containing the names of all frames in the movie in order.
    % indMitosis is an nx2 array containing the first and last frame of mitosis in every row.
    % embryoMask is the possible mask of the embryo. If no embryo edge is visible,
    % true(size(an_image_from_the_movie)) can be given as input.

    % Convert the results to compatible structures and save them
    %Put circles on the nuclei
    [Ellipses] = putCirclesOnNuclei(Prefix,centers,names,indMit);
    %Convert nuclei structure into schnitzcell structure
    [schnitzcells] = convertNucleiToSchnitzcells(nuclei); 
else
    %Do re-tracking
    display('Re-tracking...')
    warning('Doing re-tracking. This code needs to be able to handle approved schnitz still')
  
    %Load the Ellipses and re-generate the centers
    load([DropboxFolder,filesep,Prefix,filesep,'Ellipses.mat'],'Ellipses')
    %centers = updateCentersFromEllipses(Ellipses, centers);
    centers = updateCentersFromEllipses(FrameInfo,Ellipses);

    %Load the dataStructure to seed up retracking if it exists
    if exist([FISHPath,filesep,Prefix,'_',filesep,'dataStructure.mat'])
        load([FISHPath,filesep,Prefix,'_',filesep,'dataStructure.mat'])
    elseif exist([FISHPath,filesep,Prefix,'_',filesep,'TrackingDataStructure.mat'])
        load([FISHPath,filesep,Prefix,'_',filesep,'TrackingDataStructure.mat'])
    end

    % look for a settings file in the Raw Data folder.
    if exist([PreProcPath,filesep,Prefix,filesep,Prefix,'-AcquisitionSettings.mat'],'file')
        load([PreProcPath,filesep,Prefix,filesep,Prefix,'-AcquisitionSettings.mat']);
        fields = fieldnames(AcquisitionSettings);
        settingArguments = cell(1,2*length(fields));
        for i=1:length(fields)
            settingArguments{2*i-1} = fields{i}; % field names must match the parameter names in mainTracking
            settingArguments{2*i} = getfield(AcquisitionSettings, fields{i});
            % alter argument names if necessary
            if strcmp(settingArguments{2*i-1}, 'time_resolution')
                settingArguments{2*i-1} = 'time resolution';
            elseif strcmp(settingArguments{2*i-1}, 'space_resolution')
                settingArguments{2*i-1} = 'space resolution';
            end
        end
    else
        settingArguments = {};
    end
    
    
    %Re-run the tracking
    if exist('dataStructure', 'var')
        %Edit the names in dataStructure to match the current folder setup
        dataStructure.names=names;
        
        [nuclei, centers, ~, dataStructure] = mainTrackingDV(...
            names,'indMitosis',indMit,'embryoMask', embryo_mask,...
            'centers',centers,'dataStructure',dataStructure, 'frameinfo', FrameInfo, settingArguments{:});
    else
        [nuclei, centers, ~, dataStructure] = mainTrackingDV(...
            names,'indMitosis',indMit,'embryoMask', embryo_mask,...
            'centers',centers, 'frameinfo', FrameInfo, settingArguments{:});
    end

    %Put circles on the nuclei
    [Ellipses] = putCirclesOnNuclei(FrameInfo,centers,names,indMit);
    %Convert nuclei structure into schnitzcell structure
    [schnitzcells] = convertNucleiToSchnitzcells(nuclei); 
end

%Add the radius information to the schnitz
for i=1:length(schnitzcells)
    for j=1:length(schnitzcells(i).frames)
        schnitzcells(i).len(:)=...
            mean(Ellipses{schnitzcells(i).frames(j)}(schnitzcells(i).cellno(j),3:4));
    end
end


%Extract the nuclear fluorscence values if we're in the right experiment
%type
if strcmp(lower(ExperimentType),'inputoutput')|strcmp(lower(ExperimentType),'input')
    
    if strcmp(lower(ExperimentType),'inputoutput')
        InputChannelTemp=strfind({lower(Channel1{1}),lower(Channel2{1})},'dorsal');
        InputChannelTemp=~cellfun(@isempty,InputChannelTemp);
    elseif strcmp(lower(ExperimentType),'input')
        InputChannelTemp=1;
    end
    
    %Create the circle that we'll use as the mask
    IntegrationRadius=3;       %Radius of the integration region
    Circle=logical(zeros(3*IntegrationRadius,3*IntegrationRadius));
    Circle=MidpointCircle(Circle,IntegrationRadius,1.5*IntegrationRadius+0.5,...
        1.5*IntegrationRadius+0.5,1);
    
    
    if sum(InputChannelTemp)==1
        InputChannel=find(InputChannelTemp);
        %Extract the fluroescence of each schnitz at each time point
        h=waitbar(0,'Extracting nuclear fluorescence');
        for CurrentFrame=1:length(FrameInfo)
            waitbar(CurrentFrame/length(FrameInfo),h);
            
            %Load the z-stack for this frame
            for CurrentZ=1:(FrameInfo(1).NumberSlices+2)   %Note that I need to add the two extra slices manually
                Image(:,:,CurrentZ)=imread([PreProcPath,filesep,Prefix,filesep,Prefix,'_',iIndex(CurrentFrame,3),'_z',iIndex(CurrentZ,2),'_ch',iIndex(InputChannel,2),'.tif']);
            end
            
            for j=1:length(schnitzcells)
                if sum(schnitzcells(j).frames==CurrentFrame)
                    CurrentIndex=find(schnitzcells(j).frames==CurrentFrame);
                    cenx=schnitzcells(j).cenx(CurrentIndex);
                    ceny=schnitzcells(j).ceny(CurrentIndex);
                    Radius=schnitzcells(j).len(CurrentIndex);

                    %Check that the nuclear mask fits within the image
                    if (cenx-Radius)>0&(cenx+Radius)<FrameInfo(1).PixelsPerLine&...
                            (ceny-Radius)>0&(ceny+Radius)<FrameInfo(1).LinesPerFrame

                        %Create a blank image we'll use to generate the mask
                        Mask=logical(zeros(FrameInfo(1).LinesPerFrame,FrameInfo(1).PixelsPerLine));
                        %Now, add the circle
                        Mask(round(ceny)-(3*IntegrationRadius-1)/2:...
                            round(ceny)+(3*IntegrationRadius-1)/2,...
                            round(cenx)-(3*IntegrationRadius-1)/2:...
                            round(cenx)+(3*IntegrationRadius-1)/2)=Circle;


                        for CurrentZ=1:(FrameInfo(1).NumberSlices+2)
                            schnitzcells(j).Fluo(CurrentIndex,CurrentZ)=sum(sum(immultiply(Image(:,:,CurrentZ),Mask)));
                        end
                            
                    else  %If not assign NaN to the fluroescence
                        schnitzcells(j).Fluo(CurrentIndex,1:(FrameInfo(1).NumberSlices+2))=nan;
                    end
                end
            end
        end
        close(h)
    elseif sum(InputChannelTemp)>1
        error('More than one input channel found. This mode is not yet supported')
    else
        error('Input channel not recognized. Check correct definition in MovieDatabase')
    end
end
    


%Save the information
%Now save
mkdir([DropboxFolder,filesep,Prefix])
save([DropboxFolder,filesep,Prefix,filesep,'Ellipses.mat'],'Ellipses')
save([DropboxFolder,filesep,Prefix,filesep,Prefix,'_lin.mat'],'schnitzcells')
if ~exist([FISHPath,filesep,Prefix,'_'])
    mkdir([FISHPath,filesep,Prefix,'_'])
end
save([FISHPath,filesep,Prefix,'_',filesep,'dataStructure.mat'],'dataStructure')
