# Supplementary material for: Quantitative dissection of transcription in development yields evidence for transcription-factor-driven chromatin accessibility
Source: eLife. 2020 Oct 19;9:e56429. doi: 10.7554/eLife.56429 (PMC7738189; doi:10.7554/eLife.56429)
Supplement: Source code 1. [file elife-56429-code1.zip › src/DilateNucleiLive.m]

function DilateNucleiLive(folder)


    load([folder,'MaxNuclei.mat'],'MaxNuclei');
    load([folder,'LabelNucsCore.mat'],'LabelNucsCore');
 
     FNames=fieldnames(MaxNuclei);
 
 if strcmp(FNames(end),'TimeMatrix')
 TotalTime=length(MaxNuclei.TimeMatrix);  
 else
  TotalTime=length(FNames);  
 end
    
    str='';

if exist([folder,'LabNucDilate.mat'])>0
    
    str = input('LabNucDilate already exists, overwrite? (y/n):','s');
    
end
    
if strcmp('y',str)|~(exist([folder,'LabNucDilate.mat']))
    
    for i=1:TotalTime
        
        [lengthh,widthh]=size(MaxNuclei.Time1);
        
        LabNucDilate.(['Time', num2str(i)]).Image  = segmentnucleiExpandLive(MaxNuclei.(['Time', num2str(i)]),LabelNucsCore.(['Time', num2str(i)]).ImageZ,50,20,ones(lengthh,widthh),50,20,10);
        
    end
    
    save([folder,'LabNucDilate.mat'],'LabNucDilate');
    
else
    disp('LabNucDilate already exists, loading file')
    
    load([folder,'LabNucDilate.mat'],'LabNucDilate');
end

    
    NumNucs=[];

for i=1:TotalTime
    
    NumNucs=[unique(LabelNucsCore.(['Time', num2str(i)]).ImageZ(:)); NumNucs];
end


NumNucs=max(NumNucs);

ColorMa=colormap(jet(50+NumNucs));

ColorMaRand=ColorMa(randperm(50+NumNucs),:);

for i=1:TotalTime
    
    CM=label2rgb(LabNucDilate.(['Time', num2str(i)]).Image,ColorMaRand,[1,1,1]);
    
DI = cast(bsxfun(@times,double(CM)/(255),double(imadjust(MaxNuclei.(['Time', num2str(i)])))),class(MaxNuclei.(['Time', num2str(i)])));
    
imshow(DI);
 pause(0.1)
end
