# Supplementary material for: Quantitative dissection of transcription in development yields evidence for transcription-factor-driven chromatin accessibility
Source: eLife. 2020 Oct 19;9:e56429. doi: 10.7554/eLife.56429 (PMC7738189; doi:10.7554/eLife.56429)
Supplement: Source code 1. [file elife-56429-code1.zip › src/export/ZeissConfocalLSM/createZeissFrameInfo.m]

function [FrameRange, FrameInfo] = createZeissFrameInfo(LSMIndex, NFrames, NSlices, FrameInfo, LSMMeta, Frame_Times, ValueField)
  %Save the information in FrameInfo
  if LSMIndex == 1
    FrameRange = 1:NFrames(LSMIndex);
  else
    FrameRange = (1:NFrames(LSMIndex)) + length(FrameInfo);
  end
  
  for i = FrameRange
    FrameInfo(i).LinesPerFrame = str2double(LSMMeta.getPixelsSizeY(0));
    FrameInfo(i).PixelsPerLine = str2double(LSMMeta.getPixelsSizeX(0));
    % FrameInfo(i).NumberSlices = min(NSlices); % JP: because of z-padding
    % feature, we need to set NumberSlices after we've processed all series
    FrameInfo(i).FileMode = 'LSMExport';

    if ValueField
      FrameInfo(i).PixelSize = str2num(LSMMeta.getPixelsPhysicalSizeX(0).value);
      FrameInfo(i).ZStep = str2double(LSMMeta.getPixelsPhysicalSizeZ(0).value);
    else
      FrameInfo(i).PixelSize = str2num(LSMMeta.getPixelsPhysicalSizeX(0));
      FrameInfo(i).ZStep = str2double(LSMMeta.getPixelsPhysicalSizeZ(0));
    end

    FrameInfo(i).Time = Frame_Times(i); % In seconds
  end
end
