# Supplementary material for: Quantitative dissection of transcription in development yields evidence for transcription-factor-driven chromatin accessibility
Source: eLife. 2020 Oct 19;9:e56429. doi: 10.7554/eLife.56429 (PMC7738189; doi:10.7554/eLife.56429)
Supplement: Source code 1. [file elife-56429-code1.zip › src/ExtractInformationField.m]

function output=ExtractInformationField(ImageInfo,Field)

%This function extracts a specific field form the ScanImage ImageInfo

%Find where the carriage returns are
cr=strfind(ImageInfo.ImageDescription,13);

PosField=strfind(ImageInfo.ImageDescription,Field);

%Find the closes carriage return to our field
[dummy,MinIndex]=min(abs(cr-PosField-length(Field)));

output=ImageInfo.ImageDescription(PosField+length(Field):cr(MinIndex));
