# Supplementary material for: Quantitative dissection of transcription in development yields evidence for transcription-factor-driven chromatin accessibility
Source: eLife. 2020 Oct 19;9:e56429. doi: 10.7554/eLife.56429 (PMC7738189; doi:10.7554/eLife.56429)
Supplement: Source code 1. [file elife-56429-code1.zip › src/ExtractNuclearFluorescence.m]

function schnitzcells=ExtractNuclearFluorescence(schnitzcells,CurrentFrame,...
    Image,LinesPerFrame,PixelsPerLine,NumberSlices2,Circle,IntegrationRadius,Channel)


%Find the schnitzs in the current image and extract the corresponding
%fluorescence values. This function used to exist inside TrackNuclei, but I
%had to make it independent so that I could use parfor loops.

%If no Channel is specified, then use only channel one
if ~exist('Channel', 'var')
    Channel=1;
end


%Create a blank image we'll use to generate the mask
Mask=zeros(LinesPerFrame,PixelsPerLine);

%Get the fluorescence over the mask
if sum(schnitzcells.frames==CurrentFrame)
    CurrentIndex=find(schnitzcells.frames==CurrentFrame);
    cenx=schnitzcells.cenx(CurrentIndex);
    ceny=schnitzcells.ceny(CurrentIndex);
    Radius=schnitzcells.len(CurrentIndex);

    %Check that the nucleus and the nuclear mask fit within the image
    if ((cenx-Radius)>0&&(cenx+Radius)<PixelsPerLine&&...
            (ceny-Radius)>0&&(ceny+Radius)<LinesPerFrame)&&...
            ((round(cenx)-(3*IntegrationRadius-1)/2)>0&&...
            (round(cenx)+(3*IntegrationRadius-1)/2)<PixelsPerLine&&...
            (round(ceny)-(3*IntegrationRadius-1)/2)>0&&...
            (round(ceny)+(3*IntegrationRadius-1)/2)<LinesPerFrame)

        %Now, add the circle
        Mask(round(ceny)-(3*IntegrationRadius-1)/2:...
            round(ceny)+(3*IntegrationRadius-1)/2,...
            round(cenx)-(3*IntegrationRadius-1)/2:...
            round(cenx)+(3*IntegrationRadius-1)/2)=Circle;

        schnitzcells.Mask=Circle;
        
        useGPU = 0;
        try
            gpuDevice;
            useGPU = 1;
        catch
            %do nothing;
        end
        
        if useGPU
            schnitzcells.Fluo(CurrentIndex,:,Channel)=squeeze(gather((sum(sum(gpuArray(Image).*gpuArray(Mask))))));
        else
            schnitzcells.Fluo(CurrentIndex,:,Channel)=squeeze((sum(sum(Image.*Mask))));    
        end
        
    else  %If not assign NaN to the fluroescence
        schnitzcells.Fluo(CurrentIndex,1:NumberSlices2,Channel)=nan;
    end
end
