# Supplementary material for: Quantitative dissection of transcription in development yields evidence for transcription-factor-driven chromatin accessibility
Source: eLife. 2020 Oct 19;9:e56429. doi: 10.7554/eLife.56429 (PMC7738189; doi:10.7554/eLife.56429)
Supplement: Source code 1. [file elife-56429-code1.zip › src/FindClickedParticle.m]

function [ParticleOutput,IndexOutput]=FindClickedParticle(ConnectPosition,CurrentFrame,Spots,Particles)

%Find the particle index of the particle the user clicked on


%Find the closest particle and its index
[x,y]=SpotsXYZ(Spots(CurrentFrame));
Distances=sqrt((x-ConnectPosition(1)).^2+(y-ConnectPosition(2)).^2);
[~,IndexOutput]=min(Distances);

nParticles = length(Particles);

%Now, look for the particle in the Particles structure
if isempty(Distances)
    ParticleOutput=[];
    IndexOutput=[];
else
    for i=1:nParticles
        particle = Particles(i);
        FrameFilter=(particle.Frame==CurrentFrame);
        if particle.Index(FrameFilter)==IndexOutput
            ParticleOutput=i;
            break;
        end
    end
end
