# Supplementary material for: Quantitative dissection of transcription in development yields evidence for transcription-factor-driven chromatin accessibility
Source: eLife. 2020 Oct 19;9:e56429. doi: 10.7554/eLife.56429 (PMC7738189; doi:10.7554/eLife.56429)
Supplement: Source code 1. [file elife-56429-code1.zip › src/findColumnIndex.m]

function index = findColumnIndex(row, value)
  indexMatches = strfind(row, value);
  index = find(not(cellfun('isempty', indexMatches)));
end
