# Supplementary material for: Quantitative dissection of transcription in development yields evidence for transcription-factor-driven chromatin accessibility
Source: eLife. 2020 Oct 19;9:e56429. doi: 10.7554/eLife.56429 (PMC7738189; doi:10.7554/eLife.56429)
Supplement: Source code 1. [file elife-56429-code1.zip › src/getEmbryoMaskLive.m]

function I_mask=getEmbryoMaskLive(I,blurSigma)
    % Presumably, onbe of the corners of the image is outside of the embryo.
%     corners = [max(flatten(I(1:10,1:10))), ...
%                max(flatten(I(end-9:end,1:10))), ...
%                max(flatten(I(1:10,end-9:end))), ...
%                max(flatten(I(end-9:end,end-9:end)))];
%     minCorner = min(corners)+10;
%     % disregard the corners that are inside the embryo
%     corners(corners > 10* minCorner) = minCorner; 
%     threshold = 1.3 * (max(corners)+40);
    if max(I(:))>2^12
        % probably 16 bit
        threshold = 25;
    else
       % threshold = 25; %50  %200
        threshold = 5; %50  %200
        %keyboard
    end
    bwfill=imfill(I>threshold,'holes');
    I_inside = bwselect(bwfill,round(size(bwfill,2)/2),round(size(bwfill,1)/2));
    I_inside=uint16((2^16-1)*I_inside);
    I_blurred = imfilter(I_inside,...
        fspecial('gaussian',2*blurSigma,blurSigma),'symmetric','conv');
    level = graythresh(I_blurred);
    I_mask = im2bw(I_blurred,level);
end
