# Supplementary material for: Quantitative dissection of transcription in development yields evidence for transcription-factor-driven chromatin accessibility
Source: eLife. 2020 Oct 19;9:e56429. doi: 10.7554/eLife.56429 (PMC7738189; doi:10.7554/eLife.56429)
Supplement: Source code 1. [file elife-56429-code1.zip › src/getGauss3DFitInfo.m]

function [particle_frames,gx_vec,gy_vec,gz_vec,g_fits_cell,f3_vec,f3_raw_vec]=...
    getGauss3DFitInfo(CurrentParticle,Particles,Spots)

% NL 5/2/2019

%First, get the different intensity values corresponding to this particle.
particle_frames = Particles(CurrentParticle).Frame;
gx_vec = NaN(size(particle_frames));
gy_vec = NaN(size(particle_frames));
gz_vec = NaN(size(particle_frames));
f3_vec = NaN(size(particle_frames));
f3_raw_vec = NaN(size(particle_frames));
g_fits_cell = cell(size(particle_frames));
for i=1:length(particle_frames)    
    spot = Spots(particle_frames(i)).Fits(Particles(CurrentParticle).Index(i));    
    if isfield(spot,'gauss3DIntensity') && ~isempty(spot.gauss3DIntensity)
        % position
        GaussPos = spot.GaussPos3D;
        gx_vec(i) = GaussPos(1);
        gy_vec(i) = GaussPos(2);
        gz_vec(i) = GaussPos(3);    
        f3_vec(i) = spot.gauss3DIntensity;
        f3_raw_vec(i) = spot.gauss3DIntensityRaw;        
        % general fit info
        g_fits_cell{i} = spot.SpotFits3D;  
    end
end
