# Supplementary material for: Quantitative dissection of transcription in development yields evidence for transcription-factor-driven chromatin accessibility
Source: eLife. 2020 Oct 19;9:e56429. doi: 10.7554/eLife.56429 (PMC7738189; doi:10.7554/eLife.56429)
Supplement: Source code 1. [file elife-56429-code1.zip › src/getPrefixAndFolder.m]

function [Prefix,folder] = getPrefixAndFolder(varargin)
% getPrefixAndFolder
%
% DESCRIPTION
% This function is to allow you to get the Prefix and Folder of the data of interest.
%
% ARGUMENTS
% None
%
% OPTIONS
% path : Pass a string variable with the path that you want the function to
%        open to. The default folder it will open is your raw dynamics
%        folder. 
%        Ex. 
%           path = 'E:\';
%           prefix = getPrefixAndFolder(path);
%
% Author (contact): Emma Luu (emma_luu@berkeley.edu)
% Last Updated: 2/12/2019
%
% Documented by: Emma Luu (emma_luu@berkeley.edu)

%Figure out the initial folders. 
% The default is your raw dynamics folders
if ~isempty(varargin) % user input
    sourcePath = varargin{1};
else % Default
    [sourcePath,~,~,~, ~]=...
        DetermineLocalFolders;
end


folder=uigetdir(sourcePath,'Select folder with data');
slashPositions=strfind(folder,filesep);
Prefix=[folder((slashPositions(end-1)+1):(slashPositions(end)-1)),'-',...
    folder((slashPositions(end)+1):(end))];
end
