# Supplementary material for: Quantitative dissection of transcription in development yields evidence for transcription-factor-driven chromatin accessibility
Source: eLife. 2020 Oct 19;9:e56429. doi: 10.7554/eLife.56429 (PMC7738189; doi:10.7554/eLife.56429)
Supplement: Source code 1. [file elife-56429-code1.zip › src/getRootFolderFromMovieDatabase.m]

function [RootFolderName, rowIndex] = getRootFolderFromMovieDatabase(movieDatabase, prefix, PREFIX_SEPARATOR)
  
if ischar(movieDatabase) %accept the input as either the database itself or a path to the database
    movieDatabase = csv2cell(movieDatabasePath, 'fromfile');
  end
  
  [RootFolderName, rowIndex] = getRootFolderFromMovieDatabaseContents(movieDatabase, prefix, PREFIX_SEPARATOR);
end
