# Supplementary material for: Quantitative dissection of transcription in development yields evidence for transcription-factor-driven chromatin accessibility
Source: eLife. 2020 Oct 19;9:e56429. doi: 10.7554/eLife.56429 (PMC7738189; doi:10.7554/eLife.56429)
Supplement: Source code 1. [file elife-56429-code1.zip › src/getValueFromMovieDatabase.m]

function value = getValueFromMovieDatabase(movieDatabase, row, fieldName)

  movieDatabaseHeaderRow = movieDatabase(1, :);
  fieldColumn = findColumnIndex(movieDatabaseHeaderRow, fieldName);
  value = movieDatabase(row, fieldColumn);
  value = value{1};
  
end
