# Supplementary material for: Quantitative dissection of transcription in development yields evidence for transcription-factor-driven chromatin accessibility
Source: eLife. 2020 Oct 19;9:e56429. doi: 10.7554/eLife.56429 (PMC7738189; doi:10.7554/eLife.56429)
Supplement: Source code 1. [file elife-56429-code1.zip › src/kNearestNeighbors.m]

function [neighborIds neighborDistances] = kNearestNeighbors(dataMatrix, queryMatrix, k)
%--------------------------------------------------------------------------
% Program to find the k - nearest neighbors (kNN) within a set of points. 
% Distance metric used: Euclidean distance
% 
% Usage:
% [neighbors distances] = kNearestNeighbors(dataMatrix, queryMatrix, k);
% dataMatrix  (N x D) - N vectors with dimensionality D (within which we search for the nearest neighbors)
% queryMatrix (M x D) - M query vectors with dimensionality D
% k           (1 x 1) - Number of nearest neighbors desired
% 
% Example:
% a = [1 1; 2 2; 3 2; 4 4; 5 6];
% b = [1 1; 2 1; 6 2];
% [neighbors distances] = kNearestNeighbors(a,b,2);
% 
% Output:
% neighbors =
%      1     2
%      1     2
%      4     3
% 
% distances =
%          0    1.4142
%     1.0000    1.0000
%     2.8284    3.0000
%--------------------------------------------------------------------------

neighborIds = zeros(size(queryMatrix,1),k);
neighborDistances = neighborIds;

numDataVectors = size(dataMatrix,1);
numQueryVectors = size(queryMatrix,1);
for i=1:numQueryVectors,
    dist = sum((repmat(queryMatrix(i,:),numDataVectors,1)-dataMatrix).^2,2);
    [sortval sortpos] = sort(dist,'ascend');
    neighborIds(i,:) = sortpos(1:k);
    neighborDistances(i,:) = sqrt(sortval(1:k));
end
