# Supplementary material for: Quantitative dissection of transcription in development yields evidence for transcription-factor-driven chromatin accessibility
Source: eLife. 2020 Oct 19;9:e56429. doi: 10.7554/eLife.56429 (PMC7738189; doi:10.7554/eLife.56429)
Supplement: Source code 1. [file elife-56429-code1.zip › src/lsqnonlinFitFluorescenceCurveV2.m]

function chi2=lsqnonlinFitFluorescenceCurveV2(TimeData,FluoData,Delay,ncLength,x0)

%V2: Now fits the downward slope independently

%Gives the chi square of the data to the fit form in order to do a fit with
%lsqnonlin

%Starting conditions
TimeStart0=x0(1);
TimeEnd0=x0(2);
Rate0=x0(3);
RateOff0=x0(4);


for i=1:length(TimeData)
    if TimeData(i)<=TimeStart0
        FluoPrediction(i)=0;
    elseif (TimeData(i)>TimeStart0)&(TimeData(i)<=TimeStart0+Delay)
        FluoPrediction(i)=Rate0*(TimeData(i)-TimeStart0);
    elseif (TimeData(i)>TimeStart0+Delay)&(TimeData(i)<=TimeEnd0)
        FluoPrediction(i)=Rate0*Delay;
    elseif (TimeData(i)>TimeEnd0)&(TimeData(i)<=(-Rate0*Delay/RateOff0+TimeEnd0))
        FluoPrediction(i)=RateOff0*(TimeData(i)-TimeEnd0)+Rate0*Delay;
    elseif TimeData(i)>(-Rate0*Delay/RateOff0+TimeEnd0)
        FluoPrediction(i)=0;
    end
end


%[TimeRange,Fluorescence]=FluorescenceCurve(ncLength,TimeStart0,TimeEnd0,Rate0,Delay);


%Interpolate the values of the generated curve for the actual time points
%we have
%InterpData=pchip(TimeRange,Fluorescence,TimeData);

%NanFilter=~isnan(FluoData);
%chi2=(FluoData(NanFilter)-InterpData(NanFilter)').^2;
try
    chi2=(FluoData-FluoPrediction').^2;
catch
    1+1;
end
