# Supplementary material for: Quantitative dissection of transcription in development yields evidence for transcription-factor-driven chromatin accessibility
Source: eLife. 2020 Oct 19;9:e56429. doi: 10.7554/eLife.56429 (PMC7738189; doi:10.7554/eLife.56429)
Supplement: Source code 1. [file elife-56429-code1.zip › src/mcmcstat-master/acf.m]

function y=acf(x,lagmax)
%ACF Autocorrelation function
% ACF(X,maxlag)
% default maxlag is floor(10*log10(length(x)))

% There is also acf.mex version which is much faster
% it is used if Matlab finds it

% Marko Laine <marko.laine@fmi.fi>
% $Revision: 1.5 $  $Date: 2012/09/27 11:47:33 $

x = x(:)'-mean(x);
n = length(x);
if nargin<2
  lagmax = floor(10*log10(n));
  lagmax = min(lagmax, n-1);
end
y = filter(x(n:-1:1),1,x);
%y  = conv(flipud(x),x);
y = y(n:-1:1)/n;
y = y/y(1);
y = y(1:lagmax+1);
