# Supplementary material for: Quantitative dissection of transcription in development yields evidence for transcription-factor-driven chromatin accessibility
Source: eLife. 2020 Oct 19;9:e56429. doi: 10.7554/eLife.56429 (PMC7738189; doi:10.7554/eLife.56429)
Supplement: Source code 1. [file elife-56429-code1.zip › src/mcmcstat-master/arimagen.m]

function y=arimagen(ar,ma,n,s)
% ARIMAGEN - ARMA time series generation
% ARIMAGEN(ar,ma,n,s), ar, ma vectors of AR and MA coefficients, n
% length of the series, s innovation std


% Marko Laine <marko.laine@fmi.fi>
% $Revision: 1.4 $  $Date: 2012/09/27 11:47:33 $

if nargin<4;s=1;end

ar=ar(:);
ma=ma(:);
p=length(ar);
q=length(ma);

% y = filter([1, -ma],[1, -ar],randn(n+p,1).*s);
% y = y(p+1:n+p);

wmean=0;

const=wmean*(1-sum(ar));

a = randn(n+q,1).*s;
x = zeros(n+p,1);

for i=1:n
   x(p+i) = const + sum(ar.*x(i:p+i-1)) + a(i+q) ...
      - sum(ma.*a(i:q+i-1));
end

y=x(p+1:n+p);
