# Supplementary material for: Quantitative dissection of transcription in development yields evidence for transcription-factor-driven chromatin accessibility
Source: eLife. 2020 Oct 19;9:e56429. doi: 10.7554/eLife.56429 (PMC7738189; doi:10.7554/eLife.56429)
Supplement: Source code 1. [file elife-56429-code1.zip › src/mcmcstat-master/assifun.m]

function y=assifun(x,a,varargin)
%ASSIFUN assing value to a element in a matrix and return the new matrix
% y=assifun(x,a,i,j,...)
% Useful mainly in inline functions.

% marko.laine@fmi.fi, 2013
% $Revision: 1.1 $  $Date: 2013/01/31 12:06:26 $

y = x;
y(varargin{:}) = a;
