# Supplementary material for: Quantitative dissection of transcription in development yields evidence for transcription-factor-driven chromatin accessibility
Source: eLife. 2020 Oct 19;9:e56429. doi: 10.7554/eLife.56429 (PMC7738189; doi:10.7554/eLife.56429)
Supplement: Source code 1. [file elife-56429-code1.zip › src/mcmcstat-master/betabinr.m]

function r=betabinr(m,n,nn,a,b)
%BETABINR  Beta Binomial random numbers
% BETABINR(mr,nr,n,a,b) mr,nr shape of the result, a,b beta parameters

% Marko Laine <marko.laine@fmi.fi>
% $Revision: 1.2 $  $Date: 2012/09/27 11:47:33 $
p = betar(m,n,a,b);
r = zeros(m,n);
for i=1:m*n
  r(i) = binr(1,1,nn,p(i));
end
