# Supplementary material for: Quantitative dissection of transcription in development yields evidence for transcription-factor-driven chromatin accessibility
Source: eLife. 2020 Oct 19;9:e56429. doi: 10.7554/eLife.56429 (PMC7738189; doi:10.7554/eLife.56429)
Supplement: Source code 1. [file elife-56429-code1.zip › src/mcmcstat-master/betapf.m]

function y=betapf(x,a,b)
%BETAPF  Beta probability density function
% y = betapf(x,a,b) returns G(a+b)/G(a)/G(b)*x^(a-1)*(1-x)^(b-1)
% where G is the gamma function

% Marko Laine <marko.laine@fmi.fi>
% $Revision: 1.5 $  $Date: 2012/09/27 11:47:33 $
%y = gamma(a+b)/gamma(a)/gamma(b)*x.^(a-1).*(1-x).^(b-1);
y = x.^(a-1).*(1-x).^(b-1)./beta(a,b);
