# Supplementary material for: Quantitative dissection of transcription in development yields evidence for transcription-factor-driven chromatin accessibility
Source: eLife. 2020 Oct 19;9:e56429. doi: 10.7554/eLife.56429 (PMC7738189; doi:10.7554/eLife.56429)
Supplement: Source code 1. [file elife-56429-code1.zip › src/mcmcstat-master/betar.m]

function r=betar(m,n,a,b)
%BETAR  Beta random numbers
% BETAR(m,n,a,b) m,n shape of the result, a,b beta parameters

% Marko Laine <marko.laine@fmi.fi>
% $Revision: 1.5 $  $Date: 2012/09/27 11:47:33 $
xa = chir(m,n,2*a);
xb = chir(m,n,2*b);
r = xa./(xa+xb);
