# Supplementary material for: Quantitative dissection of transcription in development yields evidence for transcription-factor-driven chromatin accessibility
Source: eLife. 2020 Oct 19;9:e56429. doi: 10.7554/eLife.56429 (PMC7738189; doi:10.7554/eLife.56429)
Supplement: Source code 1. [file elife-56429-code1.zip › src/mcmcstat-master/binom.m]

function y=binom(n,k)
% BINOM(n,k) binomial coefficient

% Note that matlab already has NCHOOSEK

% Marko Laine <marko.laine@fmi.fi>
% $Revision: 1.4 $  $Date: 2012/09/27 11:47:33 $
y=exp(gammaln(n+1)-gammaln(k+1)-gammaln(n-k+1));
