# Supplementary material for: Quantitative dissection of transcription in development yields evidence for transcription-factor-driven chromatin accessibility
Source: eLife. 2020 Oct 19;9:e56429. doi: 10.7554/eLife.56429 (PMC7738189; doi:10.7554/eLife.56429)
Supplement: Source code 1. [file elife-56429-code1.zip › src/mcmcstat-master/binr.m]

function y=binr(mr,nr,n,p)
%BINPF  random numbers from binomial distribution
% BINR(mr,nr,n,p), mr, nr shape of the results, n, p parameters of
% the distribution 

% Marko Laine <marko.laine@fmi.fi>
% $Revision: 1.3 $  $Date: 2012/09/27 11:47:33 $
y = sum(rand(mr,nr,n)<=p,3);
