# Supplementary material for: Quantitative dissection of transcription in development yields evidence for transcription-factor-driven chromatin accessibility
Source: eLife. 2020 Oct 19;9:e56429. doi: 10.7554/eLife.56429 (PMC7738189; doi:10.7554/eLife.56429)
Supplement: Source code 1. [file elife-56429-code1.zip › src/mcmcstat-master/cauchypf.m]

function y=cauchypf(x,a,b)
% CAUCHYPF Cauchy probability density function

% Marko Laine <marko.laine@fmi.fi>
% $Revision: 1.3 $  $Date: 2012/09/27 11:47:34 $
if nargin<2, a=0; end
if nargin<3, b=1; end

y=1./(1+((x-a)./b).^2)./pi./b;
