# Supplementary material for: Quantitative dissection of transcription in development yields evidence for transcription-factor-driven chromatin accessibility
Source: eLife. 2020 Oct 19;9:e56429. doi: 10.7554/eLife.56429 (PMC7738189; doi:10.7554/eLife.56429)
Supplement: Source code 1. [file elife-56429-code1.zip › src/mcmcstat-master/chipf.m]

function y=chipf(x,df)
%CHIPF Chi squared probability density function
% CHIPF(x,df), x value, df degrees of freedom

% Marko Laine <marko.laine@fmi.fi>
% $Revision: 1.6 $  $Date: 2012/09/27 11:47:34 $

% huom gamma parametrisointi
y = gammapf(x,df/2,2);
