# Supplementary material for: Quantitative dissection of transcription in development yields evidence for transcription-factor-driven chromatin accessibility
Source: eLife. 2020 Oct 19;9:e56429. doi: 10.7554/eLife.56429 (PMC7738189; doi:10.7554/eLife.56429)
Supplement: Source code 1. [file elife-56429-code1.zip › src/mcmcstat-master/chiqf.m]

function x=chiqf(p,df,nc)
%CHIQF  Inverse of chi squared distribution
% CHIQF(p,df,nc) 
%  p  probability in [0,1], 
%  df degrees of freedom, 
%  nc noncentrality (not avilable in non mex version)

% Marko Laine <marko.laine@fmi.fi>
% $Revision: 1.6 $  $Date: 2012/09/27 11:47:34 $

if nargin<3,nc=0;end
if ~isunix&exist('distribs') == 3 % mex version with non centrality
  x = distribs('chiin',p,df,nc);
else
  if any(nc~=0)
    error('non centrality not available in non win/mex version')
  end
  % uses gammaqf, the m code version of gamma quantile function
  x=gammaqf(p,df/2,2);
end
